# Supplementary material for: DNA methylation patterns are influenced by Pax3 :: Foxo1 expression and developmental lineage in rhabdomyosarcoma tumours forming in genetically engineered mouse models
Source: J Pathol. 2025 Jan 15;265(3):316–29. doi: 10.1002/path.6386 (PMC11794984; doi:10.1002/path.6386)
Supplement: Supplementary file 2 — Table S1. Differentially methylated probes in mouse ML versus MR tumours [file PATH-265-316-s001.xlsx]

## Sheet: Cover page
	DNA methylation patterns are influenced by Pax3::Foxo1 expression and developmental lineage in rhabdomyosarcoma tumours forming in genetically engineered mouse models
	W Sun et al J Pathol https://doi.org/10.1002/path.????

## Sheet: Cover Sheet
	DNA methylation patterns are influenced by Pax3::Foxo1 expression and developmental lineage in rhabdomyosarcoma tumours forming in genetically engineered mouse models
	W Sun et al J Pathol https://doi.org/10.1002/path.6386
	Table S1. Differentially methylated probes in mouse ML versus MR tumours

## Sheet: Sheet1
Table S1. Differentially methylated probes in mouse ML versus MR tumours
Probe	Mean.diff	Adjusted.P.value	Promoter.related.gene	Body.related.gene	Category
cg29045784_BC21	0.578542	1.07437e-12	NA	NA	Hypermethylated in ML versus MR
cg46927144_TC21	0.458601	7.84198e-12	NA	Myo1e	Hypermethylated in ML versus MR
cg35324055_TC21	0.513673	3.17414e-11	Atp6v1e2	NA	Hypermethylated in ML versus MR
cg46143662_BC21	0.44318	3.82926e-11	NA	D030068K23Rik	Hypermethylated in ML versus MR
cg45929864_BC21	0.350002	5.63122e-11	NA	Nfix	Hypermethylated in ML versus MR
cg42292335_BC21	0.491505	8.10976e-11	NA	NA	Hypermethylated in ML versus MR
cg45929862_TC11	0.407754	1.08556e-10	NA	Nfix	Hypermethylated in ML versus MR
cg34099967_TC11	0.477837	2.26345e-10	NA	NA	Hypermethylated in ML versus MR
cg30827664_TC11	0.282144	2.54279e-10	NA	NA	Hypermethylated in ML versus MR
cg39156038_BC21	0.405887	3.22893e-10	NA	Gdf5	Hypermethylated in ML versus MR
cg39307080_BC11	0.347118	8.37084e-10	Nfatc2	NA	Hypermethylated in ML versus MR
cg33791826_TC11	0.551563	1.01937e-09	NA	Bcdin3d	Hypermethylated in ML versus MR
cg45929861_TC21	0.356692	1.0268e-09	NA	Nfix	Hypermethylated in ML versus MR
cg39917287_BC21	0.555291	1.0268e-09	NA	Rapgef2	Hypermethylated in ML versus MR
cg34178443_BC21	0.512626	1.05849e-09	NA	Zbtb20	Hypermethylated in ML versus MR
cg39917283_BC21	0.461111	1.05849e-09	NA	Rapgef2	Hypermethylated in ML versus MR
cg34517762_BC21	0.391716	1.11646e-09	Dop1b	NA	Hypermethylated in ML versus MR
cg30827667_TC11	0.492719	1.18543e-09	NA	NA	Hypermethylated in ML versus MR
cg45283918_BC21	0.404082	1.4089e-09	Lsp1	NA	Hypermethylated in ML versus MR
cg39724448_TC21	0.436381	1.8767e-09	NA	NA	Hypermethylated in ML versus MR
cg36320283_BC21	0.469909	2.83949e-09	NA	Sgms1	Hypermethylated in ML versus MR
cg45929807_BC21	0.464705	2.91912e-09	NA	Nfix	Hypermethylated in ML versus MR
cg34145881_TC21	0.44009	2.92179e-09	Popdc2	NA	Hypermethylated in ML versus MR
cg46832181_BC21	0.488682	3.08848e-09	NA	NA	Hypermethylated in ML versus MR
cg31636876_BC21	0.353602	3.08848e-09	NA	Prr7	Hypermethylated in ML versus MR
cg29687818_TC21	0.37085	3.6545e-09	NA	NA	Hypermethylated in ML versus MR
cg36913945_BC21	0.327373	4.37919e-09	Cavin2	NA	Hypermethylated in ML versus MR
cg46143661_TC21	0.390754	4.49592e-09	NA	D030068K23Rik	Hypermethylated in ML versus MR
cg36327422_TC21	0.338179	4.64584e-09	NA	NA	Hypermethylated in ML versus MR
cg45929445_BC21	0.415324	5.54129e-09	NA	NA	Hypermethylated in ML versus MR
cg28531435_TC21	0.533931	5.77993e-09	NA	Pald1	Hypermethylated in ML versus MR
cg29275693_BC21	0.363687	5.77993e-09	NA	NA	Hypermethylated in ML versus MR
cg43913716_BC21	0.317068	6.09904e-09	NA	NA	Hypermethylated in ML versus MR
cg33791839_BC21	0.476348	6.30496e-09	NA	Bcdin3d	Hypermethylated in ML versus MR
cg35324056_TC21	0.438863	6.47788e-09	Atp6v1e2	NA	Hypermethylated in ML versus MR
cg33936465_TC21	0.404891	7.69316e-09	NA	Abcc1	Hypermethylated in ML versus MR
cg46832185_BC21	0.443419	8.89492e-09	NA	NA	Hypermethylated in ML versus MR
cg34185425_BC21	0.454239	9.09897e-09	NA	Sidt1	Hypermethylated in ML versus MR
cg39917293_BC21	0.544584	9.30045e-09	NA	Rapgef2	Hypermethylated in ML versus MR
cg45928704_BC21	0.382072	9.5316e-09	NA	NA	Hypermethylated in ML versus MR
cg39307087_TC21	0.344732	9.76927e-09	Nfatc2	NA	Hypermethylated in ML versus MR
cg46832189_BC21	0.407164	1.10308e-08	NA	NA	Hypermethylated in ML versus MR
cg38016047_TC21	0.523005	1.15544e-08	NA	NA	Hypermethylated in ML versus MR
cg35740490_BC21	0.446804	1.27149e-08	NA	9330117O12Rik	Hypermethylated in ML versus MR
cg37980361_BC21	0.546524	1.27149e-08	NA	NA	Hypermethylated in ML versus MR
cg33590554_BC21	0.30415	1.30456e-08	Smdt1	NA	Hypermethylated in ML versus MR
cg46927151_BC21	0.503738	1.30654e-08	NA	Myo1e	Hypermethylated in ML versus MR
cg34838010_BC21	0.403218	1.37457e-08	NA	NA	Hypermethylated in ML versus MR
cg38420899_BC11	0.337713	1.37919e-08	NA	Upp2	Hypermethylated in ML versus MR
cg28249713_BC21	0.377261	1.38797e-08	NA	NA	Hypermethylated in ML versus MR
cg46090345_TC21	0.388405	1.4216e-08	NA	NA	Hypermethylated in ML versus MR
cg38016048_BC21	0.463788	1.55395e-08	NA	NA	Hypermethylated in ML versus MR
cg29847800_TC21	0.238521	1.57138e-08	Slfn8	NA	Hypermethylated in ML versus MR
cg41653168_BC11	0.432138	1.66382e-08	NA	Pdpn	Hypermethylated in ML versus MR
cg34138333_TC11	0.341035	1.7086e-08	NA	Hgd	Hypermethylated in ML versus MR
cg28393117_BC11	0.346639	1.73437e-08	NA	NA	Hypermethylated in ML versus MR
cg34517766_BC21	0.431131	1.76896e-08	Dop1b	NA	Hypermethylated in ML versus MR
cg34145882_TC21	0.411411	2.01479e-08	Popdc2	NA	Hypermethylated in ML versus MR
cg30662646_BC21	0.396637	2.1311e-08	NA	NA	Hypermethylated in ML versus MR
cg37980362_TC21	0.475026	2.19973e-08	NA	NA	Hypermethylated in ML versus MR
cg39792666_BC21	0.470217	2.43384e-08	NA	Wwtr1	Hypermethylated in ML versus MR
cg45090811_BC11	0.377692	2.44259e-08	NA	Tnrc6a	Hypermethylated in ML versus MR
cg36143712_BC21	0.475795	2.70081e-08	NA	NA	Hypermethylated in ML versus MR
cg44704022_TC21	0.376732	2.81662e-08	NA	NA	Hypermethylated in ML versus MR
cg37311384_BC21	0.449287	2.81662e-08	NA	NA	Hypermethylated in ML versus MR
cg29167690_BC21	0.448521	2.93973e-08	Rdh5	NA	Hypermethylated in ML versus MR
cg36913942_BC11	0.28337	2.93973e-08	Cavin2	NA	Hypermethylated in ML versus MR
cg30042742_BC21	0.399826	3.20254e-08	NA	Cavin1	Hypermethylated in ML versus MR
cg42887901_TC21	0.38738	3.22082e-08	Fzd9	NA	Hypermethylated in ML versus MR
cg37061095_TC21	0.455168	3.83609e-08	NA	NA	Hypermethylated in ML versus MR
cg37238364_TC21	0.514872	3.85838e-08	NA	NA	Hypermethylated in ML versus MR
cg35249845_BC21	0.429844	3.88592e-08	NA	NA	Hypermethylated in ML versus MR
cg45928064_TC11	0.320027	4.08634e-08	Trmt1	NA	Hypermethylated in ML versus MR
cg34099968_BC21	0.278757	4.12274e-08	NA	NA	Hypermethylated in ML versus MR
cg30015638_BC21	0.378681	4.14219e-08	Nr1d1	NA	Hypermethylated in ML versus MR
cg30237908_TC11	0.441983	4.14219e-08	NA	NA	Hypermethylated in ML versus MR
cg39284111_BC21	0.458689	4.30548e-08	NA	Znfx1	Hypermethylated in ML versus MR
cg35432509_BC21	0.292995	4.32414e-08	Cables1	NA	Hypermethylated in ML versus MR
cg40021198_TC21	0.35202	4.44257e-08	NA	S100a3	Hypermethylated in ML versus MR
cg35966954_TC21	0.392362	4.49426e-08	NA	NA	Hypermethylated in ML versus MR
cg35966957_BC21	0.45227	4.60322e-08	NA	NA	Hypermethylated in ML versus MR
cg33762417_BC21	0.419059	4.67021e-08	NA	NA	Hypermethylated in ML versus MR
cg33540775_TC21	0.304871	4.75862e-08	NA	Card10	Hypermethylated in ML versus MR
cg28125677_BC21	0.352389	5.19956e-08	Syne1	NA	Hypermethylated in ML versus MR
cg46861264_BC21	0.343088	5.35213e-08	Smad3	NA	Hypermethylated in ML versus MR
cg43006373_BC21	0.418192	5.70055e-08	NA	NA	Hypermethylated in ML versus MR
cg29766180_BC21	0.2347	5.89029e-08	Wdr81	NA	Hypermethylated in ML versus MR
cg36334822_BC21	0.426329	6.43237e-08	NA	NA	Hypermethylated in ML versus MR
cg41996029_TC21	0.400785	6.48617e-08	NA	NA	Hypermethylated in ML versus MR
cg42712340_BC11	0.287327	6.62984e-08	NA	Rbm19	Hypermethylated in ML versus MR
cg43440778_BC21	0.480644	6.861e-08	NA	NA	Hypermethylated in ML versus MR
cg31476876_TC21	0.495777	6.89619e-08	NA	NA	Hypermethylated in ML versus MR
cg33096298_TC21	0.386005	6.89619e-08	NA	NA	Hypermethylated in ML versus MR
cg34838006_TC21	0.356137	7.20277e-08	NA	NA	Hypermethylated in ML versus MR
cg45109077_TC21	0.377405	7.32294e-08	NA	Il4ra	Hypermethylated in ML versus MR
cg46826178_TC21	0.383008	7.33445e-08	NA	Thsd4	Hypermethylated in ML versus MR
cg38238760_BC21	0.339742	7.37228e-08	Plpp7	NA	Hypermethylated in ML versus MR
cg30853874_BC21	0.411211	7.56526e-08	NA	Actn1	Hypermethylated in ML versus MR
cg31924154_BC21	0.537771	7.72965e-08	NA	NA	Hypermethylated in ML versus MR
cg39813624_TC21	0.42891	7.72965e-08	NA	NA	Hypermethylated in ML versus MR
cg40440770_TC21	0.407422	8.08121e-08	NA	Sh3glb1	Hypermethylated in ML versus MR
cg30858579_TC21	0.349091	8.48323e-08	NA	Plekhd1os	Hypermethylated in ML versus MR
cg36560439_TC21	0.346028	9.23929e-08	NA	NA	Hypermethylated in ML versus MR
cg41394740_TC21	0.290407	9.23929e-08	NA	NA	Hypermethylated in ML versus MR
cg31921520_BC21	0.40179	9.27148e-08	NA	NA	Hypermethylated in ML versus MR
cg32441366_TC21	0.419456	9.72852e-08	Lgals3	NA	Hypermethylated in ML versus MR
cg36756928_BC21	0.411559	9.9322e-08	NA	NA	Hypermethylated in ML versus MR
cg40040005_BC21	0.451999	1.14391e-07	NA	NA	Hypermethylated in ML versus MR
cg44998808_TC21	0.384958	1.20499e-07	NA	NA	Hypermethylated in ML versus MR
cg31728149_TC21	0.408313	1.234e-07	NA	NA	Hypermethylated in ML versus MR
cg34838011_TC11	0.314577	1.27646e-07	NA	NA	Hypermethylated in ML versus MR
cg29791287_TC21	0.41234	1.33443e-07	NA	Cryba1	Hypermethylated in ML versus MR
cg29045777_BC11	0.333723	1.4101e-07	NA	NA	Hypermethylated in ML versus MR
cg31901356_BC21	0.300598	1.43746e-07	NA	Serinc5	Hypermethylated in ML versus MR
cg43394543_BC21	0.381639	1.45619e-07	NA	NA	Hypermethylated in ML versus MR
cg31074768_BC21	0.261446	1.52434e-07	NA	NA	Hypermethylated in ML versus MR
cg39156040_BC21	0.364733	1.54517e-07	NA	Gdf5	Hypermethylated in ML versus MR
cg46119870_TC11	0.338678	1.57101e-07	NA	NA	Hypermethylated in ML versus MR
cg41996033_TC21	0.379304	1.60443e-07	NA	NA	Hypermethylated in ML versus MR
cg31923806_TC21	0.466301	1.63645e-07	Otp	NA	Hypermethylated in ML versus MR
cg33353679_TC11	0.394049	1.86332e-07	NA	NA	Hypermethylated in ML versus MR
cg39284121_BC11	0.250606	2.08294e-07	NA	Znfx1	Hypermethylated in ML versus MR
cg34065256_BC21	0.423712	2.17955e-07	NA	NA	Hypermethylated in ML versus MR
cg36806503_BC21	0.338424	2.19164e-07	NA	Cnnm4	Hypermethylated in ML versus MR
cg43080717_BC11	0.236559	2.20871e-07	NA	NA	Hypermethylated in ML versus MR
cg34178170_BC21	0.420406	2.28389e-07	Zbtb20	NA	Hypermethylated in ML versus MR
cg28757446_TC21	0.386013	2.29838e-07	NA	NA	Hypermethylated in ML versus MR
cg35566435_TC21	0.422169	2.36537e-07	NA	Tslp	Hypermethylated in ML versus MR
cg47318953_BC21	0.393283	2.47985e-07	NA	NA	Hypermethylated in ML versus MR
cg34517773_BC21	0.384191	2.48952e-07	Dop1b	NA	Hypermethylated in ML versus MR
cg36779149_BC21	0.341253	2.50713e-07	NA	Zfp451	Hypermethylated in ML versus MR
cg37741688_BC21	0.427953	2.59325e-07	Rxrg	NA	Hypermethylated in ML versus MR
cg33325486_BC21	0.288002	2.69757e-07	NA	NA	Hypermethylated in ML versus MR
cg45928698_BC21	0.423968	2.69757e-07	NA	NA	Hypermethylated in ML versus MR
cg34178149_BC21	0.45446	2.80411e-07	Zbtb20	NA	Hypermethylated in ML versus MR
cg39184528_TC21	0.416221	2.82056e-07	NA	NA	Hypermethylated in ML versus MR
cg31906832_BC21	0.415012	2.9277e-07	NA	NA	Hypermethylated in ML versus MR
cg32036613_TC21	0.386167	2.96735e-07	NA	NA	Hypermethylated in ML versus MR
cg28618135_BC11	0.353767	2.97503e-07	NA	NA	Hypermethylated in ML versus MR
cg39683725_TC21	0.305741	3.13935e-07	NA	NA	Hypermethylated in ML versus MR
cg40214453_BC21	0.45152	3.16841e-07	NA	Vcam1	Hypermethylated in ML versus MR
cg44671582_TC21	0.331416	3.26466e-07	NA	Lrrc28	Hypermethylated in ML versus MR
cg29643330_TC21	0.297441	3.48892e-07	NA	Pmp22	Hypermethylated in ML versus MR
cg39830736_BC11	0.320384	3.50436e-07	NA	NA	Hypermethylated in ML versus MR
cg28339786_BC21	0.270226	3.55788e-07	Calhm6	NA	Hypermethylated in ML versus MR
cg38121685_TC21	0.424876	3.60612e-07	NA	NA	Hypermethylated in ML versus MR
cg46832191_BC21	0.386077	3.67599e-07	NA	NA	Hypermethylated in ML versus MR
cg32612061_BC21	0.412533	3.69167e-07	NA	1700001G11Rik	Hypermethylated in ML versus MR
cg44262454_TC21	0.301556	3.79471e-07	NA	Zc3h4	Hypermethylated in ML versus MR
cg47318946_BC21	0.458581	3.80937e-07	NA	NA	Hypermethylated in ML versus MR
cg45479127_BC21	0.395362	3.84697e-07	NA	Zmat4	Hypermethylated in ML versus MR
cg35247734_TC21	0.428777	3.98546e-07	NA	NA	Hypermethylated in ML versus MR
cg32544869_TC21	0.485267	4.00364e-07	Phf11d	NA	Hypermethylated in ML versus MR
cg33019316_BC21	0.278025	4.01313e-07	NA	NA	Hypermethylated in ML versus MR
cg34178086_TC11	0.374383	4.02881e-07	Zbtb20	NA	Hypermethylated in ML versus MR
cg38531003_TC21	0.364891	4.21227e-07	Rapgef4	NA	Hypermethylated in ML versus MR
cg32077426_TC21	0.285281	4.21227e-07	NA	NA	Hypermethylated in ML versus MR
cg46119873_BC11	0.322585	4.27327e-07	NA	NA	Hypermethylated in ML versus MR
cg33764823_TC21	0.420802	4.27327e-07	NA	Rapgef3	Hypermethylated in ML versus MR
cg31377795_BC11	0.41405	4.30785e-07	NA	NA	Hypermethylated in ML versus MR
cg43070616_TC21	0.408877	4.32294e-07	NA	Fry	Hypermethylated in ML versus MR
cg31993152_TC21	0.359646	4.32294e-07	NA	NA	Hypermethylated in ML versus MR
cg36756734_BC21	0.39788	4.34077e-07	NA	NA	Hypermethylated in ML versus MR
cg45283907_TC21	0.434154	4.39734e-07	Lsp1	NA	Hypermethylated in ML versus MR
cg38238761_TC21	0.331013	4.41529e-07	Plpp7	NA	Hypermethylated in ML versus MR
cg36755081_TC21	0.417234	4.41529e-07	Mir6342	NA	Hypermethylated in ML versus MR
cg33590553_BC21	0.244516	4.45511e-07	Smdt1	NA	Hypermethylated in ML versus MR
cg37239126_TC21	0.351124	4.62156e-07	NA	NA	Hypermethylated in ML versus MR
cg42279384_BC21	0.405865	4.66874e-07	NA	NA	Hypermethylated in ML versus MR
cg41167409_BC21	0.451185	4.68637e-07	NA	Nfia	Hypermethylated in ML versus MR
cg44975729_TC21	0.355686	4.68925e-07	NA	Denn2b	Hypermethylated in ML versus MR
cg30125063_BC11	0.334054	4.82211e-07	NA	Helz	Hypermethylated in ML versus MR
cg33547328_TC21	0.357805	4.83123e-07	NA	Sox10	Hypermethylated in ML versus MR
cg45929703_TC11	0.406848	4.86028e-07	NA	Nfix	Hypermethylated in ML versus MR
cg31507143_TC21	0.410934	4.96475e-07	NA	NA	Hypermethylated in ML versus MR
cg40131726_TC21	0.384893	4.96475e-07	NA	NA	Hypermethylated in ML versus MR
cg45001906_TC21	0.469754	4.99099e-07	NA	NA	Hypermethylated in ML versus MR
cg35314908_BC21	0.28488	5.05433e-07	NA	NA	Hypermethylated in ML versus MR
cg40318952_BC21	0.432919	5.17352e-07	NA	Elovl6	Hypermethylated in ML versus MR
cg40809260_TC21	0.308209	5.23167e-07	Msmp	NA	Hypermethylated in ML versus MR
cg31901358_BC21	0.324905	5.2428e-07	NA	Serinc5	Hypermethylated in ML versus MR
cg41238957_TC21	0.337318	5.31864e-07	NA	Usp24	Hypermethylated in ML versus MR
cg28626301_BC11	0.35754	5.41444e-07	NA	NA	Hypermethylated in ML versus MR
cg44049588_BC21	0.35481	5.48706e-07	NA	NA	Hypermethylated in ML versus MR
cg31525953_BC21	0.357406	5.65816e-07	NA	NA	Hypermethylated in ML versus MR
cg38420917_TC21	0.402747	5.66236e-07	NA	Upp2	Hypermethylated in ML versus MR
cg39091771_TC21	0.22028	5.69284e-07	NA	Cst3	Hypermethylated in ML versus MR
cg41572325_BC21	0.379137	5.71943e-07	NA	NA	Hypermethylated in ML versus MR
cg39143078_BC21	0.384164	5.79882e-07	NA	NA	Hypermethylated in ML versus MR
cg31507142_TC21	0.386455	5.80969e-07	NA	NA	Hypermethylated in ML versus MR
cg46164820_BC21	0.373347	5.8779e-07	NA	NA	Hypermethylated in ML versus MR
cg34176336_TC21	0.463769	5.99299e-07	Zbtb20	NA	Hypermethylated in ML versus MR
cg35128705_BC21	0.306644	6.3701e-07	NA	NA	Hypermethylated in ML versus MR
cg31554600_BC21	0.403369	6.82971e-07	NA	G630093K05Rik	Hypermethylated in ML versus MR
cg45491556_TC11	0.323926	6.84529e-07	NA	NA	Hypermethylated in ML versus MR
cg31892627_TC21	0.388957	6.98519e-07	NA	NA	Hypermethylated in ML versus MR
cg40015687_BC21	0.340591	7.09857e-07	Tpm3	NA	Hypermethylated in ML versus MR
cg41166891_TC21	0.43857	7.45316e-07	Nfia	NA	Hypermethylated in ML versus MR
cg31582521_BC21	0.397671	7.90129e-07	NA	NA	Hypermethylated in ML versus MR
cg40121014_BC21	0.379793	7.93348e-07	NA	NA	Hypermethylated in ML versus MR
cg46621799_TC21	0.422954	8.01196e-07	Olfr958	NA	Hypermethylated in ML versus MR
cg33714699_TC21	0.378594	8.14555e-07	NA	NA	Hypermethylated in ML versus MR
cg33353666_BC21	0.24246	8.14638e-07	NA	NA	Hypermethylated in ML versus MR
cg28870423_TC11	0.29939	8.15413e-07	NA	NA	Hypermethylated in ML versus MR
cg38388442_TC11	0.301534	8.15413e-07	NA	Fmnl2	Hypermethylated in ML versus MR
cg33036099_BC21	0.406147	8.21516e-07	Fyb	NA	Hypermethylated in ML versus MR
cg35980664_BC21	0.421473	8.21636e-07	NA	NA	Hypermethylated in ML versus MR
cg47246945_TC21	0.381099	8.27039e-07	Slc26a6	NA	Hypermethylated in ML versus MR
cg28583603_TC21	0.376562	8.27368e-07	NA	Nrbf2	Hypermethylated in ML versus MR
cg31553516_TC21	0.417159	8.27368e-07	NA	NA	Hypermethylated in ML versus MR
cg42476918_BC21	0.377483	8.55594e-07	NA	NA	Hypermethylated in ML versus MR
cg40913361_BC21	0.425825	8.69393e-07	NA	NA	Hypermethylated in ML versus MR
cg45283919_BC11	0.360564	8.7223e-07	Lsp1	NA	Hypermethylated in ML versus MR
cg33098680_BC21	0.420702	8.7223e-07	NA	NA	Hypermethylated in ML versus MR
cg45380489_BC21	0.400701	8.7434e-07	NA	NA	Hypermethylated in ML versus MR
cg42516866_TC21	0.370437	9.09115e-07	NA	NA	Hypermethylated in ML versus MR
cg41965960_TC21	0.343498	9.1383e-07	NA	Rbm33	Hypermethylated in ML versus MR
cg31572919_TC11	0.289691	9.29944e-07	Omd	NA	Hypermethylated in ML versus MR
cg37713441_BC11	0.323429	9.34162e-07	Dpt	NA	Hypermethylated in ML versus MR
cg32042087_TC21	0.356435	9.61285e-07	NA	NA	Hypermethylated in ML versus MR
cg37869210_TC21	0.355627	9.82689e-07	NA	NA	Hypermethylated in ML versus MR
cg31121423_TC11	0.288734	9.89157e-07	NA	NA	Hypermethylated in ML versus MR
cg45440885_BC21	0.39721	1.02864e-06	NA	Mcph1	Hypermethylated in ML versus MR
cg35802195_TC21	0.384425	1.03163e-06	NA	Carmn	Hypermethylated in ML versus MR
cg34177110_BC21	0.274863	1.03163e-06	Zbtb20	NA	Hypermethylated in ML versus MR
cg35758071_TC21	0.388359	1.04885e-06	NA	NA	Hypermethylated in ML versus MR
cg45047349_BC11	0.287978	1.0508e-06	NA	NA	Hypermethylated in ML versus MR
cg43328622_BC21	0.394396	1.05711e-06	Mir7670	NA	Hypermethylated in ML versus MR
cg29507791_TC21	0.28893	1.05714e-06	NA	Rnf130	Hypermethylated in ML versus MR
cg29522466_TC21	0.426918	1.11229e-06	NA	Col23a1	Hypermethylated in ML versus MR
cg34518778_TC21	0.313698	1.14446e-06	NA	NA	Hypermethylated in ML versus MR
cg30047188_TC21	0.303768	1.14513e-06	Ramp2	NA	Hypermethylated in ML versus MR
cg30052929_TC21	0.305528	1.14513e-06	NA	NA	Hypermethylated in ML versus MR
cg31130902_TC21	0.301631	1.1605e-06	NA	Ppp2r5c	Hypermethylated in ML versus MR
cg30980476_TC11	0.381695	1.17866e-06	NA	Flrt2	Hypermethylated in ML versus MR
cg38906534_BC21	0.351008	1.17866e-06	Sema6d	NA	Hypermethylated in ML versus MR
cg39361900_TC21	0.360926	1.19583e-06	NA	NA	Hypermethylated in ML versus MR
cg36753938_TC21	0.4232	1.2068e-06	NA	NA	Hypermethylated in ML versus MR
cg39414031_TC21	0.362964	1.21537e-06	NA	NA	Hypermethylated in ML versus MR
cg31353499_TC21	0.389084	1.25337e-06	NA	NA	Hypermethylated in ML versus MR
cg31093115_BC21	0.301849	1.25624e-06	NA	NA	Hypermethylated in ML versus MR
cg45465644_BC21	0.340129	1.25865e-06	NA	NA	Hypermethylated in ML versus MR
cg31653312_TC21	0.306917	1.26531e-06	NA	Tgfbi	Hypermethylated in ML versus MR
cg41795877_TC21	0.384158	1.27094e-06	NA	Atad3aos	Hypermethylated in ML versus MR
cg34386951_BC21	0.512652	1.27668e-06	NA	NA	Hypermethylated in ML versus MR
cg37981116_BC21	0.273316	1.28475e-06	Sertad4	NA	Hypermethylated in ML versus MR
cg34972161_TC21	0.396218	1.28475e-06	Bicral	NA	Hypermethylated in ML versus MR
cg44461066_BC21	0.318245	1.28475e-06	NA	NA	Hypermethylated in ML versus MR
cg36970494_TC21	0.315075	1.28546e-06	NA	NA	Hypermethylated in ML versus MR
cg39156032_TC21	0.373676	1.28827e-06	NA	Gdf5	Hypermethylated in ML versus MR
cg42212857_TC21	0.351321	1.29232e-06	NA	NA	Hypermethylated in ML versus MR
cg46668632_TC21	0.416908	1.31294e-06	C1qtnf5	NA	Hypermethylated in ML versus MR
cg28626252_BC21	0.396387	1.32369e-06	NA	NA	Hypermethylated in ML versus MR
cg37477654_BC21	0.355071	1.32396e-06	NA	Plekha6	Hypermethylated in ML versus MR
cg29599380_BC21	0.312245	1.32396e-06	NA	Iba57	Hypermethylated in ML versus MR
cg31232682_BC21	0.326647	1.34075e-06	NA	NA	Hypermethylated in ML versus MR
cg29778162_TC11	0.274249	1.34191e-06	NA	NA	Hypermethylated in ML versus MR
cg31377809_TC21	0.463437	1.34948e-06	NA	NA	Hypermethylated in ML versus MR
cg41607230_TC21	0.426238	1.34948e-06	NA	NA	Hypermethylated in ML versus MR
cg33972527_TC21	0.359781	1.37988e-06	Ufd1	NA	Hypermethylated in ML versus MR
cg30125062_BC21	0.358866	1.38733e-06	NA	Helz	Hypermethylated in ML versus MR
cg40913351_TC21	0.331167	1.40579e-06	NA	NA	Hypermethylated in ML versus MR
cg35949463_TC21	0.420354	1.45621e-06	NA	NA	Hypermethylated in ML versus MR
cg43671029_BC21	0.280731	1.45784e-06	NA	NA	Hypermethylated in ML versus MR
cg46494426_TC21	0.205814	1.46922e-06	NA	Carm1	Hypermethylated in ML versus MR
cg31431420_BC21	0.387784	1.47558e-06	NA	NA	Hypermethylated in ML versus MR
cg32570683_BC21	0.349609	1.47558e-06	NA	NA	Hypermethylated in ML versus MR
cg39255206_BC21	0.35373	1.49862e-06	NA	NA	Hypermethylated in ML versus MR
cg29608638_BC11	0.286831	1.50849e-06	NA	NA	Hypermethylated in ML versus MR
cg39762043_TC21	0.335813	1.52193e-06	NA	Proser1	Hypermethylated in ML versus MR
cg46409214_TC11	0.298445	1.53515e-06	NA	Birc2	Hypermethylated in ML versus MR
cg38279491_TC11	0.334175	1.55995e-06	NA	Ggta1	Hypermethylated in ML versus MR
cg36334824_TC21	0.366305	1.57134e-06	NA	NA	Hypermethylated in ML versus MR
cg39606042_TC21	0.35957	1.60004e-06	NA	Skil	Hypermethylated in ML versus MR
cg41057687_TC21	0.379327	1.62135e-06	NA	NA	Hypermethylated in ML versus MR
cg39411384_BC21	0.370658	1.65295e-06	NA	Cdh4	Hypermethylated in ML versus MR
cg44262449_TC21	0.316418	1.70197e-06	NA	Zc3h4	Hypermethylated in ML versus MR
cg45003574_TC21	0.356048	1.70575e-06	Tead1	NA	Hypermethylated in ML versus MR
cg31924135_BC21	0.416837	1.72274e-06	NA	NA	Hypermethylated in ML versus MR
cg40166632_BC11	0.319406	1.72786e-06	Gstm1	NA	Hypermethylated in ML versus MR
cg33529085_TC21	0.31636	1.77214e-06	NA	NA	Hypermethylated in ML versus MR
cg31009288_BC21	0.397553	1.77218e-06	NA	NA	Hypermethylated in ML versus MR
cg35812461_TO21	0.4185	1.77218e-06	Spink13	NA	Hypermethylated in ML versus MR
cg33835209_TC21	0.361232	1.84883e-06	NA	NA	Hypermethylated in ML versus MR
cg31654127_BC21	0.292809	1.86591e-06	NA	NA	Hypermethylated in ML versus MR
cg28138639_TC21	0.352483	1.86728e-06	NA	Ipcef1	Hypermethylated in ML versus MR
cg42780965_BC21	0.297705	1.93009e-06	NA	NA	Hypermethylated in ML versus MR
cg36346800_TC21	0.401422	1.94531e-06	NA	NA	Hypermethylated in ML versus MR
cg34935801_BC21	0.243046	1.94531e-06	Rcan2	NA	Hypermethylated in ML versus MR
cg45001901_BC21	0.406258	1.95379e-06	NA	NA	Hypermethylated in ML versus MR
cg37980368_TC21	0.393619	1.97467e-06	NA	NA	Hypermethylated in ML versus MR
cg35882054_BC11	0.396101	1.97795e-06	Tcf4	NA	Hypermethylated in ML versus MR
cg40132462_TC11	0.289026	1.98192e-06	NA	Hipk1	Hypermethylated in ML versus MR
cg29190027_BC21	0.279457	2.05104e-06	NA	NA	Hypermethylated in ML versus MR
cg31377810_BC11	0.435152	2.06778e-06	NA	NA	Hypermethylated in ML versus MR
cg33341331_TC21	0.32104	2.10214e-06	NA	Ext1	Hypermethylated in ML versus MR
cg37642988_TC21	0.36915	2.10311e-06	NA	Lhx4	Hypermethylated in ML versus MR
cg34176333_TC21	0.426165	2.16013e-06	Zbtb20	NA	Hypermethylated in ML versus MR
cg39284117_BC11	0.417884	2.22544e-06	NA	Znfx1	Hypermethylated in ML versus MR
cg45895109_BC11	0.365954	2.22544e-06	NA	Gab1	Hypermethylated in ML versus MR
cg45579721_BC21	0.352804	2.24631e-06	Gm19410	NA	Hypermethylated in ML versus MR
cg29105555_TC21	0.342781	2.28545e-06	NA	NA	Hypermethylated in ML versus MR
cg41271780_BC21	0.353116	2.31157e-06	Calr4	NA	Hypermethylated in ML versus MR
cg39839461_BC21	0.368043	2.31157e-06	NA	NA	Hypermethylated in ML versus MR
cg39156047_TC21	0.363041	2.37507e-06	NA	Gdf5	Hypermethylated in ML versus MR
cg42746348_BC21	0.29175	2.39975e-06	NA	NA	Hypermethylated in ML versus MR
cg31526279_BC21	0.3094	2.42791e-06	NA	NA	Hypermethylated in ML versus MR
cg29837543_BC21	0.368709	2.44982e-06	Ccl7	NA	Hypermethylated in ML versus MR
cg45563263_TC21	0.44111	2.47275e-06	NA	NA	Hypermethylated in ML versus MR
cg46027375_TC21	0.304938	2.47275e-06	NA	Pllp	Hypermethylated in ML versus MR
cg37898390_BC21	0.356602	2.50599e-06	NA	NA	Hypermethylated in ML versus MR
cg34176335_TC21	0.450449	2.54333e-06	Zbtb20	NA	Hypermethylated in ML versus MR
cg33948712_TC21	0.352247	2.5446e-06	Fgd4	NA	Hypermethylated in ML versus MR
cg29709108_TC21	0.206349	2.55985e-06	NA	Tnfsfm13	Hypermethylated in ML versus MR
cg39917306_BC21	0.205043	2.55985e-06	NA	Rapgef2	Hypermethylated in ML versus MR
cg31489106_TC21	0.276125	2.63659e-06	NA	Adtrp	Hypermethylated in ML versus MR
cg36752969_BC21	0.320217	2.74687e-06	NA	NA	Hypermethylated in ML versus MR
cg31555169_TC21	0.365256	2.76586e-06	NA	4931429P17Rik	Hypermethylated in ML versus MR
cg36549602_BC11	0.408864	2.80723e-06	NA	NA	Hypermethylated in ML versus MR
cg42720926_BC21	0.32131	2.80723e-06	NA	NA	Hypermethylated in ML versus MR
cg36462723_TC21	0.358621	2.81125e-06	NA	Wbp1l	Hypermethylated in ML versus MR
cg31009292_BC11	0.306765	2.81125e-06	NA	NA	Hypermethylated in ML versus MR
cg46675131_TC21	0.326754	2.81782e-06	NA	Cxcr5	Hypermethylated in ML versus MR
cg37537727_BC21	0.403826	2.81782e-06	NA	NA	Hypermethylated in ML versus MR
cg36577886_BC21	0.248775	2.86514e-06	NA	Gfra1	Hypermethylated in ML versus MR
cg46668623_TC11	0.321608	2.86514e-06	C1qtnf5	NA	Hypermethylated in ML versus MR
cg31716305_BC21	0.355297	2.86897e-06	NA	NA	Hypermethylated in ML versus MR
cg29872790_BC21	0.346098	2.9168e-06	NA	Bcas3	Hypermethylated in ML versus MR
cg33948710_TC11	0.362132	2.92527e-06	Fgd4	NA	Hypermethylated in ML versus MR
cg47143362_TC11	0.428905	2.9475e-06	NA	Pik3cb	Hypermethylated in ML versus MR
cg31479188_BC21	0.209493	2.95224e-06	NA	Gcnt2	Hypermethylated in ML versus MR
cg35051539_BC21	0.401528	2.96163e-06	Mydgf	NA	Hypermethylated in ML versus MR
cg42737202_TC21	0.301561	2.97452e-06	NA	NA	Hypermethylated in ML versus MR
cg37311388_BC21	0.346196	3.00681e-06	NA	NA	Hypermethylated in ML versus MR
cg46121378_TC21	0.223492	3.05703e-06	NA	Nqo1	Hypermethylated in ML versus MR
cg37516628_TC21	0.326644	3.174e-06	Ddx59	NA	Hypermethylated in ML versus MR
cg33073348_TC21	0.310641	3.28033e-06	C1qtnf3	NA	Hypermethylated in ML versus MR
cg39384721_TC21	0.227786	3.33153e-06	Ctsz	NA	Hypermethylated in ML versus MR
cg45238075_TC21	0.415114	3.49304e-06	NA	NA	Hypermethylated in ML versus MR
cg37230602_BC21	0.375393	3.50312e-06	NA	Per2	Hypermethylated in ML versus MR
cg39009205_TC21	0.295398	3.51508e-06	NA	Ankef1	Hypermethylated in ML versus MR
cg40866306_BC21	0.41257	3.5757e-06	NA	Msantd3	Hypermethylated in ML versus MR
cg32967812_TC21	0.399724	3.58121e-06	NA	Hs6st3	Hypermethylated in ML versus MR
cg31449142_BC21	0.318683	3.58121e-06	NA	NA	Hypermethylated in ML versus MR
cg33059563_TC21	0.379967	3.58738e-06	NA	Nadk2	Hypermethylated in ML versus MR
cg36753232_BC21	0.358779	3.68036e-06	NA	NA	Hypermethylated in ML versus MR
cg39415396_BC21	0.339008	3.73318e-06	NA	NA	Hypermethylated in ML versus MR
cg36806501_TC21	0.324382	3.81716e-06	NA	Cnnm4	Hypermethylated in ML versus MR
cg34547056_BC21	0.371516	3.83582e-06	NA	NA	Hypermethylated in ML versus MR
cg46143669_BC21	0.348107	3.88976e-06	NA	D030068K23Rik	Hypermethylated in ML versus MR
cg31446397_BC21	0.362386	3.92141e-06	NA	NA	Hypermethylated in ML versus MR
cg28300871_TC11	0.314769	3.94454e-06	NA	NA	Hypermethylated in ML versus MR
cg31993153_TC11	0.294093	3.9464e-06	NA	NA	Hypermethylated in ML versus MR
cg42216497_BC21	0.329255	3.95267e-06	NA	NA	Hypermethylated in ML versus MR
cg32439134_BC21	0.260983	3.96618e-06	NA	Gch1	Hypermethylated in ML versus MR
cg36753322_BC11	0.287622	3.96809e-06	NA	NA	Hypermethylated in ML versus MR
cg44998798_TC21	0.357601	3.98652e-06	NA	NA	Hypermethylated in ML versus MR
cg28848181_TC21	0.37584	3.99438e-06	Mir1931	NA	Hypermethylated in ML versus MR
cg42212856_BC21	0.314935	4.03205e-06	NA	NA	Hypermethylated in ML versus MR
cg42279376_BC21	0.385083	4.05538e-06	NA	NA	Hypermethylated in ML versus MR
cg33899049_TC21	0.34907	4.07339e-06	NA	NA	Hypermethylated in ML versus MR
cg43820814_TC21	0.419056	4.11751e-06	NA	NA	Hypermethylated in ML versus MR
cg34162346_TC21	0.384581	4.12756e-06	NA	NA	Hypermethylated in ML versus MR
cg46826177_BC11	0.289106	4.12756e-06	NA	Thsd4	Hypermethylated in ML versus MR
cg43115191_BC11	0.281969	4.13922e-06	Dlx6os1	NA	Hypermethylated in ML versus MR
cg34494754_BC21	0.31246	4.17781e-06	NA	NA	Hypermethylated in ML versus MR
cg33857955_BC21	0.336635	4.23188e-06	NA	NA	Hypermethylated in ML versus MR
cg28273651_BC21	0.326704	4.29611e-06	NA	NA	Hypermethylated in ML versus MR
cg41504020_BC21	0.364413	4.29611e-06	Mir7017	NA	Hypermethylated in ML versus MR
cg38456820_TC11	0.355056	4.32546e-06	NA	Ifih1	Hypermethylated in ML versus MR
cg33590551_BC11	0.274091	4.33106e-06	Smdt1	NA	Hypermethylated in ML versus MR
cg35916089_TC21	0.323182	4.3684e-06	NA	NA	Hypermethylated in ML versus MR
cg29708997_TC21	0.289593	4.37267e-06	Tnfsf13	NA	Hypermethylated in ML versus MR
cg46270739_BC21	0.256629	4.41292e-06	NA	Gse1	Hypermethylated in ML versus MR
cg42955254_BC21	0.314295	4.41638e-06	NA	NA	Hypermethylated in ML versus MR
cg40131727_TC21	0.3865	4.42151e-06	NA	NA	Hypermethylated in ML versus MR
cg45003575_BC11	0.303738	4.49928e-06	Tead1	NA	Hypermethylated in ML versus MR
cg33791846_BC21	0.354293	4.5185e-06	NA	Bcdin3d	Hypermethylated in ML versus MR
cg39242512_BC21	0.355492	4.58146e-06	NA	NA	Hypermethylated in ML versus MR
cg44796345_BC21	0.371238	4.65731e-06	NA	Sh3gl3	Hypermethylated in ML versus MR
cg29522467_BC21	0.40237	4.68951e-06	NA	Col23a1	Hypermethylated in ML versus MR
cg38812738_BC11	0.340028	4.72604e-06	NA	NA	Hypermethylated in ML versus MR
cg31095055_TC11	0.206951	4.74853e-06	NA	NA	Hypermethylated in ML versus MR
cg39792088_TC21	0.366737	4.81496e-06	NA	Wwtr1	Hypermethylated in ML versus MR
cg43882863_BC11	0.373393	4.85752e-06	NA	Plxnd1	Hypermethylated in ML versus MR
cg43115377_TC11	0.319399	4.85772e-06	NA	Dlx5	Hypermethylated in ML versus MR
cg41008481_BC21	0.346425	4.87164e-06	NA	NA	Hypermethylated in ML versus MR
cg45501183_BC21	0.256118	4.87164e-06	Pomk	NA	Hypermethylated in ML versus MR
cg42580580_TC21	0.400412	4.89889e-06	NA	NA	Hypermethylated in ML versus MR
cg35958973_TC21	0.415342	4.94893e-06	NA	Rnf165	Hypermethylated in ML versus MR
cg45930611_TC21	0.32583	4.96065e-06	NA	Rad23a	Hypermethylated in ML versus MR
cg34747116_BC21	0.3341	4.98867e-06	NA	NA	Hypermethylated in ML versus MR
cg28874519_BC21	0.34487	4.99741e-06	2310039L15Rik	NA	Hypermethylated in ML versus MR
cg31717505_BC21	0.513412	5.00921e-06	NA	Aopep	Hypermethylated in ML versus MR
cg37505779_TC21	0.240297	5.06752e-06	NA	NA	Hypermethylated in ML versus MR
cg28967831_TC21	0.41749	5.09989e-06	NA	NA	Hypermethylated in ML versus MR
cg30250655_BC21	0.228279	5.12679e-06	NA	Tmem235	Hypermethylated in ML versus MR
cg40796388_TC21	0.208809	5.16073e-06	NA	NA	Hypermethylated in ML versus MR
cg36012257_BC21	0.344227	5.16097e-06	NA	NA	Hypermethylated in ML versus MR
cg40474098_TC21	0.425148	5.19251e-06	NA	NA	Hypermethylated in ML versus MR
cg29689113_BC21	0.418122	5.29642e-06	NA	Ntn1	Hypermethylated in ML versus MR
cg28143493_TC21	0.351773	5.29855e-06	Ulbp1	NA	Hypermethylated in ML versus MR
cg45093907_TC21	0.37463	5.34591e-06	NA	NA	Hypermethylated in ML versus MR
cg30924283_BC21	0.30033	5.4334e-06	NA	NA	Hypermethylated in ML versus MR
cg42768086_TC21	0.361566	5.47795e-06	NA	Vps37b	Hypermethylated in ML versus MR
cg35093720_BC21	0.338374	5.49797e-06	NA	Efna5	Hypermethylated in ML versus MR
cg35882396_BC11	0.344466	5.53797e-06	Tcf4	NA	Hypermethylated in ML versus MR
cg41367219_TC21	0.245477	5.59296e-06	NA	NA	Hypermethylated in ML versus MR
cg42747707_BC21	0.359986	5.63077e-06	P2rx7	NA	Hypermethylated in ML versus MR
cg29192975_TC21	0.422298	5.6576e-06	Ascc2	NA	Hypermethylated in ML versus MR
cg31013276_BC11	0.283717	5.68407e-06	NA	Kcnk13	Hypermethylated in ML versus MR
cg39254947_BC11	0.369049	5.78143e-06	NA	NA	Hypermethylated in ML versus MR
cg37485894_TC21	0.345905	5.7879e-06	NA	NA	Hypermethylated in ML versus MR
cg36336998_BC21	0.247556	5.7879e-06	Ifit3	NA	Hypermethylated in ML versus MR
cg31377802_BC11	0.306014	5.7879e-06	NA	NA	Hypermethylated in ML versus MR
cg30818079_TC21	0.316768	5.79381e-06	NA	Mthfd1	Hypermethylated in ML versus MR
cg43826703_BC11	0.264023	5.80145e-06	NA	NA	Hypermethylated in ML versus MR
cg34178148_TC21	0.322467	5.83663e-06	Zbtb20	NA	Hypermethylated in ML versus MR
cg32423334_TC11	0.348449	5.83663e-06	NA	4930527F14Rik	Hypermethylated in ML versus MR
cg37223553_BC21	0.206807	5.85837e-06	Col6a3	NA	Hypermethylated in ML versus MR
cg31228426_TC21	0.291963	6.09861e-06	NA	NA	Hypermethylated in ML versus MR
cg28433505_BC21	0.415723	6.11115e-06	NA	NA	Hypermethylated in ML versus MR
cg36282290_TC21	0.288993	6.21607e-06	NA	NA	Hypermethylated in ML versus MR
cg32203680_BC21	0.300093	6.21922e-06	NA	NA	Hypermethylated in ML versus MR
cg46832204_TC11	0.277806	6.27477e-06	NA	NA	Hypermethylated in ML versus MR
cg38957207_BC21	0.285088	6.30434e-06	Tgm3	NA	Hypermethylated in ML versus MR
cg29064371_BC21	0.404225	6.34026e-06	Grip1	NA	Hypermethylated in ML versus MR
cg33791822_TC21	0.376561	6.37285e-06	NA	Bcdin3d	Hypermethylated in ML versus MR
cg47401813_BC21	0.381681	6.44498e-06	Limd1	NA	Hypermethylated in ML versus MR
cg40947382_BC11	0.271172	6.45381e-06	NA	NA	Hypermethylated in ML versus MR
cg42747706_BC11	0.27547	6.46235e-06	P2rx7	NA	Hypermethylated in ML versus MR
cg34972153_BC21	0.312899	6.48437e-06	NA	Bicral	Hypermethylated in ML versus MR
cg29815240_BC21	0.30718	6.64115e-06	NA	NA	Hypermethylated in ML versus MR
cg29103809_TC21	0.356597	6.71916e-06	NA	Ppm1h	Hypermethylated in ML versus MR
cg38564998_BC21	0.292263	6.74217e-06	NA	NA	Hypermethylated in ML versus MR
cg45311358_TC21	0.367764	6.89467e-06	NA	Insr	Hypermethylated in ML versus MR
cg29068100_BC11	0.246157	6.97389e-06	NA	Grip1	Hypermethylated in ML versus MR
cg43080922_TC21	0.302514	7.01187e-06	NA	Stard13	Hypermethylated in ML versus MR
cg40835368_BC21	0.387644	7.10309e-06	Aldh1b1	NA	Hypermethylated in ML versus MR
cg36346803_TC21	0.397169	7.19268e-06	NA	NA	Hypermethylated in ML versus MR
cg32537835_TC21	0.418268	7.29851e-06	NA	NA	Hypermethylated in ML versus MR
cg31636871_BC21	0.239327	7.35073e-06	NA	Prr7	Hypermethylated in ML versus MR
cg40251183_BC11	0.207037	7.39118e-06	NA	NA	Hypermethylated in ML versus MR
cg31020510_TC21	0.328787	7.57583e-06	NA	NA	Hypermethylated in ML versus MR
cg43981809_TC21	0.34636	7.57583e-06	NA	NA	Hypermethylated in ML versus MR
cg40849357_BC21	0.317668	7.62614e-06	NA	Gabbr2	Hypermethylated in ML versus MR
cg39813698_TC21	0.3004	7.63468e-06	NA	NA	Hypermethylated in ML versus MR
cg32203671_BC11	0.27574	7.71011e-06	NA	NA	Hypermethylated in ML versus MR
cg33625201_BC21	0.313909	7.75391e-06	NA	Fbln1	Hypermethylated in ML versus MR
cg38442804_TC21	0.356246	7.77882e-06	NA	NA	Hypermethylated in ML versus MR
cg43934474_TC21	0.27012	7.77882e-06	NA	NA	Hypermethylated in ML versus MR
cg38456822_BC21	0.420408	7.79244e-06	NA	Ifih1	Hypermethylated in ML versus MR
cg38576376_TC21	0.354084	7.87064e-06	NA	NA	Hypermethylated in ML versus MR
cg39542383_BC21	0.374713	8.07327e-06	NA	NA	Hypermethylated in ML versus MR
cg29479171_TC11	0.312514	8.10711e-06	NA	NA	Hypermethylated in ML versus MR
cg35812461_TC11	0.36742	8.12431e-06	Spink13	NA	Hypermethylated in ML versus MR
cg34666089_TC21	0.334184	8.12487e-06	NA	NA	Hypermethylated in ML versus MR
cg42894122_TC21	0.35457	8.14378e-06	Por	NA	Hypermethylated in ML versus MR
cg29771739_TC21	0.363022	8.18875e-06	NA	Rph3al	Hypermethylated in ML versus MR
cg37981115_BC21	0.267532	8.31374e-06	Sertad4	NA	Hypermethylated in ML versus MR
cg43331813_BC21	0.322341	8.31667e-06	NA	NA	Hypermethylated in ML versus MR
cg34037508_TC11	0.353773	8.31667e-06	Il1rap	NA	Hypermethylated in ML versus MR
cg41606933_TC21	0.318728	8.31667e-06	NA	NA	Hypermethylated in ML versus MR
cg33582631_BC21	0.393485	8.40091e-06	NA	NA	Hypermethylated in ML versus MR
cg34987280_BC21	0.309748	8.40314e-06	NA	NA	Hypermethylated in ML versus MR
cg43056092_TC21	0.40905	8.61334e-06	Gm15408	NA	Hypermethylated in ML versus MR
cg33599953_BC21	0.291928	8.74575e-06	Arfgap3	NA	Hypermethylated in ML versus MR
cg38197142_TC21	0.272681	8.74776e-06	NA	NA	Hypermethylated in ML versus MR
cg28531451_TC21	0.388696	8.74776e-06	NA	Pald1	Hypermethylated in ML versus MR
cg34255081_TC21	0.341592	8.74776e-06	NA	NA	Hypermethylated in ML versus MR
cg40252462_TC21	0.25186	8.77481e-06	NA	Cnn3	Hypermethylated in ML versus MR
cg29951610_TC11	0.230168	8.83793e-06	NA	NA	Hypermethylated in ML versus MR
cg30959309_TC21	0.285689	8.9346e-06	NA	NA	Hypermethylated in ML versus MR
cg36028168_BC21	0.307626	8.9785e-06	NA	Tshz1	Hypermethylated in ML versus MR
cg43039930_BC21	0.371697	8.98266e-06	NA	NA	Hypermethylated in ML versus MR
cg38005930_TC21	0.359831	9.03638e-06	Frmd4a	NA	Hypermethylated in ML versus MR
cg44718700_BC21	0.244332	9.07329e-06	NA	NA	Hypermethylated in ML versus MR
cg41748019_TC21	0.413241	9.28234e-06	NA	Kcnab2	Hypermethylated in ML versus MR
cg42663059_TC21	0.317327	9.28515e-06	NA	Srrm4	Hypermethylated in ML versus MR
cg33323319_BC21	0.247196	9.3171e-06	NA	NA	Hypermethylated in ML versus MR
cg29882758_BC21	0.288773	9.33762e-06	NA	NA	Hypermethylated in ML versus MR
cg44362895_BC21	0.272663	9.33762e-06	Supt5	NA	Hypermethylated in ML versus MR
cg40177522_BC21	0.365353	9.33762e-06	NA	NA	Hypermethylated in ML versus MR
cg43060183_BC11	0.247187	9.61176e-06	NA	NA	Hypermethylated in ML versus MR
cg43774823_BC21	0.293398	9.61734e-06	NA	NA	Hypermethylated in ML versus MR
cg36749336_BC21	0.373635	9.64702e-06	NA	NA	Hypermethylated in ML versus MR
cg36748784_TC21	0.286405	9.67914e-06	NA	NA	Hypermethylated in ML versus MR
cg29040417_BC21	0.4093	1.02035e-05	NA	Cpm	Hypermethylated in ML versus MR
cg45237396_TC21	0.35106	1.02073e-05	NA	NA	Hypermethylated in ML versus MR
cg35103827_BC21	0.344677	1.02886e-05	NA	NA	Hypermethylated in ML versus MR
cg38442805_TC21	0.372451	1.03779e-05	NA	NA	Hypermethylated in ML versus MR
cg42412996_TC21	0.288985	1.03779e-05	NA	NA	Hypermethylated in ML versus MR
cg45274161_TC21	0.359343	1.03779e-05	Slc25a22	NA	Hypermethylated in ML versus MR
cg43115396_TC21	0.319876	1.03779e-05	NA	Dlx5	Hypermethylated in ML versus MR
cg29068851_BC21	0.290189	1.05013e-05	NA	NA	Hypermethylated in ML versus MR
cg30041963_BC21	0.397314	1.05013e-05	Stat3	NA	Hypermethylated in ML versus MR
cg37131430_BC21	0.338181	1.05721e-05	NA	NA	Hypermethylated in ML versus MR
cg35882394_TC21	0.402456	1.07554e-05	Tcf4	NA	Hypermethylated in ML versus MR
cg40010196_TC11	0.271086	1.07594e-05	NA	NA	Hypermethylated in ML versus MR
cg36135762_BC21	0.414482	1.09405e-05	NA	NA	Hypermethylated in ML versus MR
cg33599949_TC11	0.310163	1.09974e-05	Arfgap3	NA	Hypermethylated in ML versus MR
cg30152916_TC11	0.262189	1.10173e-05	Abca8a	NA	Hypermethylated in ML versus MR
cg46266054_BC21	0.355301	1.10261e-05	NA	NA	Hypermethylated in ML versus MR
cg47004541_BC11	0.312123	1.12132e-05	NA	Col12a1	Hypermethylated in ML versus MR
cg40214480_BC21	0.397834	1.12398e-05	Vcam1	NA	Hypermethylated in ML versus MR
cg39657521_BC21	0.401766	1.12398e-05	NA	NA	Hypermethylated in ML versus MR
cg42889647_BC21	0.364129	1.13854e-05	NA	NA	Hypermethylated in ML versus MR
cg46866861_TC21	0.372586	1.16162e-05	NA	NA	Hypermethylated in ML versus MR
cg32078920_TC21	0.341009	1.17464e-05	NA	NA	Hypermethylated in ML versus MR
cg36752303_BC21	0.296996	1.1818e-05	NA	NA	Hypermethylated in ML versus MR
cg36516177_BC21	0.28315	1.21235e-05	NA	NA	Hypermethylated in ML versus MR
cg45156361_BC21	0.349625	1.2149e-05	NA	NA	Hypermethylated in ML versus MR
cg34178173_TC21	0.358891	1.22019e-05	NA	Zbtb20	Hypermethylated in ML versus MR
cg35004011_TC21	0.297728	1.22102e-05	Mocs1	NA	Hypermethylated in ML versus MR
cg45579738_BC21	0.313777	1.22102e-05	Gm19410	NA	Hypermethylated in ML versus MR
cg34731185_BC21	0.315528	1.22897e-05	Dnase1l2	NA	Hypermethylated in ML versus MR
cg40021236_TC21	0.347693	1.23602e-05	S100a4	NA	Hypermethylated in ML versus MR
cg45929788_TC21	0.265599	1.24293e-05	NA	Nfix	Hypermethylated in ML versus MR
cg39412647_BC21	0.383709	1.24511e-05	NA	Cdh4	Hypermethylated in ML versus MR
cg34750264_TC11	0.243323	1.26723e-05	Mir6966	NA	Hypermethylated in ML versus MR
cg35882395_BC21	0.363897	1.29639e-05	Tcf4	NA	Hypermethylated in ML versus MR
cg38302541_TC21	0.218748	1.30541e-05	NA	Nek6	Hypermethylated in ML versus MR
cg42035544_TC21	0.261677	1.32212e-05	NA	Ablim2	Hypermethylated in ML versus MR
cg29854852_BC21	0.297487	1.32568e-05	NA	NA	Hypermethylated in ML versus MR
cg36806500_TC21	0.254838	1.32573e-05	NA	Cnnm4	Hypermethylated in ML versus MR
cg28404837_TC11	0.408187	1.32573e-05	Scml4	NA	Hypermethylated in ML versus MR
cg30791772_BC21	0.223629	1.32584e-05	NA	NA	Hypermethylated in ML versus MR
cg42405282_TC21	0.389267	1.34732e-05	NA	NA	Hypermethylated in ML versus MR
cg46866859_TC11	0.319771	1.35945e-05	NA	NA	Hypermethylated in ML versus MR
cg43895840_BC21	0.396556	1.38451e-05	NA	NA	Hypermethylated in ML versus MR
cg39260453_TC21	0.236888	1.40018e-05	NA	Ocstamp	Hypermethylated in ML versus MR
cg28512611_TC11	0.284206	1.42224e-05	NA	NA	Hypermethylated in ML versus MR
cg32544864_TC21	0.335189	1.42378e-05	Phf11d	NA	Hypermethylated in ML versus MR
cg41701657_BO21	0.245678	1.43258e-05	NA	Ube4b	Hypermethylated in ML versus MR
cg41167025_TC21	0.385408	1.43499e-05	NA	Nfia	Hypermethylated in ML versus MR
cg46027880_TC21	0.207355	1.47258e-05	NA	NA	Hypermethylated in ML versus MR
cg41544575_TC11	0.309779	1.49902e-05	NA	NA	Hypermethylated in ML versus MR
cg41593499_TC21	0.241521	1.50514e-05	NA	Capzb	Hypermethylated in ML versus MR
cg36507954_BC11	0.250931	1.51214e-05	NA	NA	Hypermethylated in ML versus MR
cg39156030_BC21	0.344621	1.51641e-05	NA	Gdf5	Hypermethylated in ML versus MR
cg37130490_TC21	0.375631	1.5284e-05	NA	Scg2	Hypermethylated in ML versus MR
cg45001823_BC21	0.213193	1.5296e-05	NA	NA	Hypermethylated in ML versus MR
cg34885945_BC21	0.312415	1.54553e-05	Ppp1r18	NA	Hypermethylated in ML versus MR
cg43749380_TC21	0.360758	1.5526e-05	NA	Frmd4b	Hypermethylated in ML versus MR
cg36655370_TC21	0.307186	1.5638e-05	Sulf1	NA	Hypermethylated in ML versus MR
cg41708033_TC21	0.277663	1.56525e-05	NA	NA	Hypermethylated in ML versus MR
cg43061529_BC21	0.276009	1.57298e-05	NA	Medag	Hypermethylated in ML versus MR
cg42221945_BC21	0.226488	1.57707e-05	NA	NA	Hypermethylated in ML versus MR
cg29607291_BC21	0.337278	1.60094e-05	NA	Gm16062	Hypermethylated in ML versus MR
cg31227162_TC21	0.232543	1.61927e-05	NA	NA	Hypermethylated in ML versus MR
cg29558615_TC21	0.273569	1.62293e-05	NA	NA	Hypermethylated in ML versus MR
cg46854872_TC21	0.294017	1.62296e-05	NA	NA	Hypermethylated in ML versus MR
cg39108214_BC21	0.299899	1.62677e-05	NA	NA	Hypermethylated in ML versus MR
cg31459786_BC21	0.291814	1.63572e-05	NA	NA	Hypermethylated in ML versus MR
cg30475854_TC21	0.325218	1.69008e-05	NA	4930480M12Rik	Hypermethylated in ML versus MR
cg34386957_BC21	0.404246	1.70865e-05	NA	NA	Hypermethylated in ML versus MR
cg46638932_BC21	0.243821	1.71233e-05	NA	NA	Hypermethylated in ML versus MR
cg43877185_TC11	0.238575	1.72129e-05	NA	NA	Hypermethylated in ML versus MR
cg40015686_TC21	0.31635	1.73776e-05	Tpm3	NA	Hypermethylated in ML versus MR
cg36223892_TC21	0.350878	1.73886e-05	NA	NA	Hypermethylated in ML versus MR
cg46827681_TC21	0.408302	1.74497e-05	NA	NA	Hypermethylated in ML versus MR
cg39121109_TC21	0.224964	1.74497e-05	Mcts2	NA	Hypermethylated in ML versus MR
cg29626475_TC21	0.31239	1.74497e-05	Mfap4	NA	Hypermethylated in ML versus MR
cg34725932_BC21	0.369762	1.77091e-05	NA	NA	Hypermethylated in ML versus MR
cg35882389_BC11	0.308274	1.77209e-05	Tcf4	NA	Hypermethylated in ML versus MR
cg43998615_TC21	0.283216	1.77209e-05	NA	Tspan9	Hypermethylated in ML versus MR
cg46270551_TC21	0.236481	1.77483e-05	NA	Gse1	Hypermethylated in ML versus MR
cg30046487_BC11	0.271017	1.77625e-05	NA	NA	Hypermethylated in ML versus MR
cg41725697_BC21	0.287185	1.80838e-05	NA	Vamp3	Hypermethylated in ML versus MR
cg40176667_BC11	0.258145	1.82338e-05	NA	NA	Hypermethylated in ML versus MR
cg32582933_TC21	0.344611	1.82583e-05	NA	NA	Hypermethylated in ML versus MR
cg45003094_TC21	0.279744	1.82784e-05	NA	Tead1	Hypermethylated in ML versus MR
cg37215193_BC11	0.273804	1.84244e-05	NA	NA	Hypermethylated in ML versus MR
cg37001572_TC11	0.214116	1.85896e-05	NA	Nrp2	Hypermethylated in ML versus MR
cg36395950_BC11	0.31187	1.85896e-05	NA	Pik3ap1	Hypermethylated in ML versus MR
cg29480881_TC21	0.377488	1.86725e-05	NA	NA	Hypermethylated in ML versus MR
cg41591734_TC11	0.25278	1.89895e-05	NA	NA	Hypermethylated in ML versus MR
cg29145179_BC21	0.279327	1.90551e-05	NA	Dctn2	Hypermethylated in ML versus MR
cg28216684_BC21	0.322963	1.93833e-05	NA	NA	Hypermethylated in ML versus MR
cg38607241_TC11	0.274054	1.94747e-05	NA	NA	Hypermethylated in ML versus MR
cg44685037_TC21	0.287167	1.94792e-05	NA	NA	Hypermethylated in ML versus MR
cg31554598_TC21	0.364324	1.95946e-05	G630093K05Rik	NA	Hypermethylated in ML versus MR
cg43074270_BC11	0.382288	1.95968e-05	NA	Fry	Hypermethylated in ML versus MR
cg41913928_TC21	0.361468	1.98675e-05	NA	NA	Hypermethylated in ML versus MR
cg38696698_BC21	0.204053	1.99031e-05	NA	Alx4	Hypermethylated in ML versus MR
cg31235172_BC21	0.367	2.0083e-05	NA	NA	Hypermethylated in ML versus MR
cg36511363_BC21	0.421991	2.01296e-05	NA	NA	Hypermethylated in ML versus MR
cg37177035_TC21	0.300645	2.01876e-05	NA	Armc9	Hypermethylated in ML versus MR
cg30911967_BC11	0.239573	2.0231e-05	Jdp2	NA	Hypermethylated in ML versus MR
cg38955530_TC21	0.308897	2.03431e-05	NA	Stk35	Hypermethylated in ML versus MR
cg42512540_TC21	0.324502	2.04023e-05	NA	NA	Hypermethylated in ML versus MR
cg37139956_TC21	0.430531	2.04023e-05	Dock10	NA	Hypermethylated in ML versus MR
cg45242020_TC21	0.311917	2.04262e-05	NA	Tcerg1l	Hypermethylated in ML versus MR
cg34779679_BC21	0.216492	2.04262e-05	Spdef	NA	Hypermethylated in ML versus MR
cg42627847_TC21	0.344149	2.04696e-05	Kctd10	NA	Hypermethylated in ML versus MR
cg39412572_BC21	0.319468	2.06393e-05	NA	Cdh4	Hypermethylated in ML versus MR
cg46806210_BC11	0.219399	2.07659e-05	NA	Loxl1	Hypermethylated in ML versus MR
cg33157200_BC21	0.394906	2.07889e-05	NA	NA	Hypermethylated in ML versus MR
cg33691810_TC21	0.322489	2.09491e-05	NA	NA	Hypermethylated in ML versus MR
cg45485821_TC21	0.325665	2.09877e-05	Adam18	NA	Hypermethylated in ML versus MR
cg44060024_TC21	0.312121	2.11109e-05	NA	NA	Hypermethylated in ML versus MR
cg30913576_TC21	0.380384	2.11109e-05	NA	NA	Hypermethylated in ML versus MR
cg42685441_BC21	0.287675	2.11109e-05	NA	NA	Hypermethylated in ML versus MR
cg28967837_BC11	0.339006	2.12163e-05	NA	NA	Hypermethylated in ML versus MR
cg36749072_BC21	0.368845	2.1352e-05	NA	NA	Hypermethylated in ML versus MR
cg30777617_BC11	0.331823	2.1352e-05	NA	NA	Hypermethylated in ML versus MR
cg40106252_BC21	0.314633	2.16194e-05	NA	NA	Hypermethylated in ML versus MR
cg44840683_TC21	0.362449	2.16194e-05	NA	E230029C05Rik	Hypermethylated in ML versus MR
cg47401812_TC21	0.377176	2.16713e-05	Limd1	NA	Hypermethylated in ML versus MR
cg35883062_BC21	0.21192	2.18989e-05	NA	Tcf4	Hypermethylated in ML versus MR
cg31428621_TC21	0.390332	2.19012e-05	Eci2	NA	Hypermethylated in ML versus MR
cg46649360_BC21	0.312909	2.1925e-05	NA	Tbcel	Hypermethylated in ML versus MR
cg41709878_BC21	0.245896	2.19776e-05	NA	NA	Hypermethylated in ML versus MR
cg46591967_TC21	0.306179	2.19776e-05	NA	Kirrel3	Hypermethylated in ML versus MR
cg31525426_BC11	0.274357	2.22142e-05	NA	NA	Hypermethylated in ML versus MR
cg45413306_BC21	0.373906	2.22327e-05	NA	NA	Hypermethylated in ML versus MR
cg32111704_BC21	0.368543	2.24104e-05	NA	NA	Hypermethylated in ML versus MR
cg29190138_BC21	0.214905	2.24426e-05	NA	NA	Hypermethylated in ML versus MR
cg39813697_BC21	0.317657	2.24426e-05	NA	NA	Hypermethylated in ML versus MR
cg39137549_BC21	0.308359	2.24426e-05	NA	Bpifb1	Hypermethylated in ML versus MR
cg31383123_TC21	0.26329	2.24623e-05	A330102I10Rik	NA	Hypermethylated in ML versus MR
cg33158991_BC21	0.321499	2.24963e-05	NA	Myo10	Hypermethylated in ML versus MR
cg45915495_TC21	0.251776	2.2561e-05	NA	NA	Hypermethylated in ML versus MR
cg36996880_TC21	0.327785	2.27448e-05	NA	NA	Hypermethylated in ML versus MR
cg44098539_BC21	0.280185	2.27448e-05	Aebp2	NA	Hypermethylated in ML versus MR
cg45048502_TC21	0.297	2.29078e-05	NA	Syt17	Hypermethylated in ML versus MR
cg30352387_TC21	0.258795	2.29762e-05	Pum2	NA	Hypermethylated in ML versus MR
cg32077403_TC11	0.309738	2.33063e-05	NA	NA	Hypermethylated in ML versus MR
cg43059494_TC21	0.335694	2.33912e-05	NA	NA	Hypermethylated in ML versus MR
cg40003413_BC21	0.234033	2.35839e-05	Mtx1	NA	Hypermethylated in ML versus MR
cg43626195_BC21	0.261745	2.36192e-05	NA	NA	Hypermethylated in ML versus MR
cg40380677_TC11	0.30997	2.36751e-05	NA	NA	Hypermethylated in ML versus MR
cg31458827_BC11	0.27298	2.40926e-05	NA	NA	Hypermethylated in ML versus MR
cg37683819_TC21	0.20367	2.40926e-05	NA	Cenpl	Hypermethylated in ML versus MR
cg45928711_TC21	0.319156	2.43229e-05	NA	NA	Hypermethylated in ML versus MR
cg46806193_TC21	0.307717	2.48388e-05	NA	Loxl1	Hypermethylated in ML versus MR
cg36753278_TC21	0.300359	2.52772e-05	NA	NA	Hypermethylated in ML versus MR
cg46261681_TC21	0.362839	2.52772e-05	Atp2c2	NA	Hypermethylated in ML versus MR
cg31922028_TC21	0.308027	2.55136e-05	NA	NA	Hypermethylated in ML versus MR
cg41484830_BC11	0.290786	2.55518e-05	NA	NA	Hypermethylated in ML versus MR
cg46801098_TC21	0.399526	2.55951e-05	NA	NA	Hypermethylated in ML versus MR
cg41714729_TC21	0.277747	2.56623e-05	NA	NA	Hypermethylated in ML versus MR
cg45895751_TC21	0.303879	2.56844e-05	NA	NA	Hypermethylated in ML versus MR
cg45121232_TC21	0.335183	2.57852e-05	NA	Nupr1	Hypermethylated in ML versus MR
cg29801539_BC21	0.27069	2.58874e-05	NA	Slc46a1	Hypermethylated in ML versus MR
cg37216374_TC21	0.281586	2.61517e-05	NA	Iqca	Hypermethylated in ML versus MR
cg34762793_TC21	0.348569	2.62303e-05	NA	Atp6v0e	Hypermethylated in ML versus MR
cg29809732_TC21	0.354527	2.62884e-05	NA	NA	Hypermethylated in ML versus MR
cg38112545_BC21	0.377315	2.64674e-05	NA	NA	Hypermethylated in ML versus MR
cg46916510_TC21	0.37651	2.65006e-05	NA	NA	Hypermethylated in ML versus MR
cg41589791_TC21	0.365407	2.65006e-05	NA	NA	Hypermethylated in ML versus MR
cg32544865_TC21	0.387576	2.65478e-05	Phf11d	NA	Hypermethylated in ML versus MR
cg31386956_TC21	0.281112	2.6734e-05	Cdkal1	NA	Hypermethylated in ML versus MR
cg39340256_BC11	0.316374	2.6759e-05	NA	Dok5	Hypermethylated in ML versus MR
cg28426348_TC11	0.418033	2.69409e-05	NA	NA	Hypermethylated in ML versus MR
cg35758018_TC21	0.251223	2.72347e-05	NA	Lmnb1	Hypermethylated in ML versus MR
cg44978110_BC21	0.327734	2.72777e-05	NA	Scube2	Hypermethylated in ML versus MR
cg28626300_TC21	0.355885	2.72777e-05	NA	NA	Hypermethylated in ML versus MR
cg43115190_BC11	0.236595	2.74486e-05	Dlx6os1	NA	Hypermethylated in ML versus MR
cg41148121_TC21	0.390755	2.76279e-05	Tek	NA	Hypermethylated in ML versus MR
cg40175357_TC21	0.395038	2.78172e-05	NA	NA	Hypermethylated in ML versus MR
cg41108307_BC11	0.348779	2.78971e-05	NA	NA	Hypermethylated in ML versus MR
cg44447555_BC21	0.341843	2.81891e-05	NA	Tshz3	Hypermethylated in ML versus MR
cg44840695_BC21	0.27645	2.82693e-05	NA	E230029C05Rik	Hypermethylated in ML versus MR
cg37692695_BC21	0.297235	2.83286e-05	NA	NA	Hypermethylated in ML versus MR
cg31718335_BC11	0.254731	2.85371e-05	NA	Fancc	Hypermethylated in ML versus MR
cg43115383_TC21	0.369907	2.86063e-05	NA	Dlx5	Hypermethylated in ML versus MR
cg41072576_TC21	0.39119	2.86063e-05	NA	NA	Hypermethylated in ML versus MR
cg29066758_BC21	0.332708	2.86173e-05	NA	NA	Hypermethylated in ML versus MR
cg46139844_BC21	0.290112	2.86174e-05	NA	NA	Hypermethylated in ML versus MR
cg44510327_BC21	0.24148	2.86345e-05	NA	Fuz	Hypermethylated in ML versus MR
cg45144602_BC21	0.306716	2.88942e-05	NA	NA	Hypermethylated in ML versus MR
cg31554597_TC21	0.334616	2.89171e-05	G630093K05Rik	NA	Hypermethylated in ML versus MR
cg37627803_TC21	0.402739	2.91294e-05	NA	NA	Hypermethylated in ML versus MR
cg29203804_BC11	0.238773	2.92148e-05	NA	Xbp1	Hypermethylated in ML versus MR
cg29177304_BC21	0.349793	2.92233e-05	NA	NA	Hypermethylated in ML versus MR
cg42768101_BC21	0.373671	2.94199e-05	NA	Vps37b	Hypermethylated in ML versus MR
cg30037580_TC11	0.301368	2.96901e-05	Dnajc7	NA	Hypermethylated in ML versus MR
cg38121675_BC21	0.256454	2.99833e-05	NA	NA	Hypermethylated in ML versus MR
cg35883061_BC11	0.276307	2.99833e-05	NA	Tcf4	Hypermethylated in ML versus MR
cg36100131_TC11	0.251401	2.99833e-05	Slc25a45	NA	Hypermethylated in ML versus MR
cg46261674_TC21	0.395379	3.0136e-05	Atp2c2	NA	Hypermethylated in ML versus MR
cg35388069_BC21	0.296113	3.03134e-05	NA	NA	Hypermethylated in ML versus MR
cg45238081_TC21	0.35128	3.03433e-05	NA	NA	Hypermethylated in ML versus MR
cg42518034_TC21	0.384936	3.03433e-05	NA	NA	Hypermethylated in ML versus MR
cg28393118_TC11	0.291855	3.03787e-05	NA	NA	Hypermethylated in ML versus MR
cg41238956_TC21	0.26314	3.03787e-05	NA	Usp24	Hypermethylated in ML versus MR
cg36749063_TC21	0.21752	3.05478e-05	NA	NA	Hypermethylated in ML versus MR
cg40704486_TC21	0.330828	3.05572e-05	NA	NA	Hypermethylated in ML versus MR
cg28339788_BC21	0.358483	3.06667e-05	Calhm6	NA	Hypermethylated in ML versus MR
cg29070632_BC21	0.223116	3.0764e-05	NA	Irak3	Hypermethylated in ML versus MR
cg41738104_BC11	0.374488	3.0867e-05	NA	NA	Hypermethylated in ML versus MR
cg31119546_BC21	0.275725	3.09783e-05	NA	NA	Hypermethylated in ML versus MR
cg42736022_TC21	0.334163	3.11526e-05	Cux2	NA	Hypermethylated in ML versus MR
cg34494747_BC21	0.350493	3.13138e-05	NA	NA	Hypermethylated in ML versus MR
cg39049042_BC21	0.29232	3.13619e-05	NA	NA	Hypermethylated in ML versus MR
cg46260837_TC11	0.317482	3.14728e-05	Kcng4	NA	Hypermethylated in ML versus MR
cg46453601_BC21	0.353054	3.16738e-05	NA	NA	Hypermethylated in ML versus MR
cg41747802_TC21	0.313976	3.16901e-05	NA	NA	Hypermethylated in ML versus MR
cg46381178_BC21	0.409589	3.16991e-05	NA	NA	Hypermethylated in ML versus MR
cg29882755_BC21	0.316154	3.18475e-05	NA	NA	Hypermethylated in ML versus MR
cg32608471_TC21	0.329077	3.19083e-05	NA	Scara3	Hypermethylated in ML versus MR
cg33835207_TC21	0.391862	3.21003e-05	NA	NA	Hypermethylated in ML versus MR
cg42685440_TC21	0.240218	3.23817e-05	NA	NA	Hypermethylated in ML versus MR
cg46656308_BC21	0.304504	3.23817e-05	NA	Arhgef12	Hypermethylated in ML versus MR
cg28604388_BC21	0.338291	3.24279e-05	NA	NA	Hypermethylated in ML versus MR
cg45345956_BC11	0.278279	3.28146e-05	NA	NA	Hypermethylated in ML versus MR
cg46675350_TC21	0.290775	3.28146e-05	NA	NA	Hypermethylated in ML versus MR
cg35316270_BC21	0.33064	3.29672e-05	NA	NA	Hypermethylated in ML versus MR
cg30853769_BC21	0.275051	3.30749e-05	NA	Actn1	Hypermethylated in ML versus MR
cg33421885_BC21	0.205431	3.35131e-05	Asap1	NA	Hypermethylated in ML versus MR
cg36483989_BC21	0.350194	3.35131e-05	NA	NA	Hypermethylated in ML versus MR
cg40617739_BC21	0.338713	3.35179e-05	NA	NA	Hypermethylated in ML versus MR
cg33323060_BC21	0.316151	3.35657e-05	NA	NA	Hypermethylated in ML versus MR
cg33162120_BC21	0.236193	3.37266e-05	NA	NA	Hypermethylated in ML versus MR
cg40056715_BC21	0.227302	3.38215e-05	NA	BC028528	Hypermethylated in ML versus MR
cg46916507_BC21	0.364321	3.41378e-05	NA	NA	Hypermethylated in ML versus MR
cg42578918_TC11	0.277968	3.41531e-05	NA	Ttc28	Hypermethylated in ML versus MR
cg31494569_BC21	0.278169	3.4238e-05	NA	NA	Hypermethylated in ML versus MR
cg40385283_BC11	0.427125	3.42797e-05	NA	NA	Hypermethylated in ML versus MR
cg40106104_TC21	0.34486	3.44769e-05	NA	NA	Hypermethylated in ML versus MR
cg39661444_BC21	0.382826	3.44889e-05	NA	NA	Hypermethylated in ML versus MR
cg34747145_TC11	0.257821	3.46974e-05	NA	NA	Hypermethylated in ML versus MR
cg45311411_BC21	0.268942	3.51467e-05	NA	Insr	Hypermethylated in ML versus MR
cg34386349_BC21	0.396187	3.52999e-05	NA	Mir99ahg	Hypermethylated in ML versus MR
cg36446919_BC21	0.289218	3.53212e-05	NA	NA	Hypermethylated in ML versus MR
cg39229587_BC21	0.320039	3.5429e-05	NA	Tox2	Hypermethylated in ML versus MR
cg31598519_BC21	0.37551	3.58622e-05	NA	NA	Hypermethylated in ML versus MR
cg28605854_TC21	0.258747	3.62136e-05	NA	NA	Hypermethylated in ML versus MR
cg36706302_TC11	0.263645	3.65239e-05	Paqr8	NA	Hypermethylated in ML versus MR
cg28396401_BC21	0.246526	3.65858e-05	NA	NA	Hypermethylated in ML versus MR
cg35249737_BC21	0.301931	3.67925e-05	NA	NA	Hypermethylated in ML versus MR
cg39258467_TC21	0.306148	3.7017e-05	Slc35c2	NA	Hypermethylated in ML versus MR
cg30180063_BC21	0.248233	3.72641e-05	NA	2610035D17Rik	Hypermethylated in ML versus MR
cg29973107_BC11	0.270702	3.74901e-05	Mir3063	NA	Hypermethylated in ML versus MR
cg29588843_BC21	0.202499	3.75458e-05	Irgm2	NA	Hypermethylated in ML versus MR
cg33158994_BC21	0.261452	3.75533e-05	NA	Myo10	Hypermethylated in ML versus MR
cg31018279_BC21	0.290675	3.79144e-05	NA	NA	Hypermethylated in ML versus MR
cg29650814_BC21	0.319884	3.79841e-05	NA	NA	Hypermethylated in ML versus MR
cg45252320_TC21	0.267466	3.83068e-05	NA	Inpp5a	Hypermethylated in ML versus MR
cg30047197_TC21	0.297233	3.83581e-05	NA	Ramp2	Hypermethylated in ML versus MR
cg37322078_BC11	0.271869	3.84863e-05	NA	Serpinb2	Hypermethylated in ML versus MR
cg32291016_BC11	0.268731	3.86048e-05	NA	NA	Hypermethylated in ML versus MR
cg37103198_TC21	0.351408	3.87546e-05	NA	NA	Hypermethylated in ML versus MR
cg38389706_TC21	0.34572	3.91683e-05	NA	Fmnl2	Hypermethylated in ML versus MR
cg47088026_BC21	0.300647	3.94476e-05	NA	Plscr5	Hypermethylated in ML versus MR
cg41321528_TC21	0.33056	3.94812e-05	NA	Eif2b3	Hypermethylated in ML versus MR
cg39040918_TC21	0.274638	3.95398e-05	NA	Macrod2	Hypermethylated in ML versus MR
cg30222406_BC21	0.339375	4.04151e-05	Wbp2	NA	Hypermethylated in ML versus MR
cg40894677_TC21	0.254443	4.05939e-05	NA	NA	Hypermethylated in ML versus MR
cg40151699_BC21	0.327055	4.06627e-05	Ovgp1	NA	Hypermethylated in ML versus MR
cg43089085_TC21	0.352391	4.0693e-05	Calcr	NA	Hypermethylated in ML versus MR
cg37741691_BC21	0.337772	4.0693e-05	NA	Rxrg	Hypermethylated in ML versus MR
cg40315710_BC21	0.340293	4.1016e-05	Enpep	NA	Hypermethylated in ML versus MR
cg42561591_TC11	0.312164	4.10981e-05	NA	Fgfrl1	Hypermethylated in ML versus MR
cg43092862_TC21	0.332531	4.126e-05	NA	NA	Hypermethylated in ML versus MR
cg46805493_TC11	0.212685	4.17635e-05	NA	Pml	Hypermethylated in ML versus MR
cg37139958_BC21	0.327965	4.18587e-05	Dock10	NA	Hypermethylated in ML versus MR
cg33369770_BC21	0.328389	4.1932e-05	NA	NA	Hypermethylated in ML versus MR
cg34178147_TC11	0.283621	4.2018e-05	Zbtb20	NA	Hypermethylated in ML versus MR
cg30140479_TC21	0.365141	4.2018e-05	NA	NA	Hypermethylated in ML versus MR
cg42128806_BC21	0.228532	4.21619e-05	NA	Adgra3	Hypermethylated in ML versus MR
cg44931115_BC21	0.324889	4.21803e-05	Numa1	NA	Hypermethylated in ML versus MR
cg46133862_BC21	0.366922	4.2417e-05	NA	NA	Hypermethylated in ML versus MR
cg34537093_TC21	0.346189	4.266e-05	Kcnj15	NA	Hypermethylated in ML versus MR
cg44542864_BC11	0.291135	4.266e-05	Gm9999	NA	Hypermethylated in ML versus MR
cg41797010_TC11	0.226162	4.28642e-05	Mxra8	NA	Hypermethylated in ML versus MR
cg29971609_BC21	0.293685	4.33169e-05	Abi3	NA	Hypermethylated in ML versus MR
cg41207246_BC21	0.221674	4.34229e-05	NA	NA	Hypermethylated in ML versus MR
cg37092922_BC21	0.262049	4.36143e-05	NA	NA	Hypermethylated in ML versus MR
cg43453813_BC21	0.253486	4.41871e-05	NA	Znrf2	Hypermethylated in ML versus MR
cg41911703_BC21	0.307424	4.42281e-05	Pmpcb	NA	Hypermethylated in ML versus MR
cg35246008_TC21	0.23197	4.42424e-05	NA	NA	Hypermethylated in ML versus MR
cg31510379_BC21	0.207576	4.43094e-05	NA	NA	Hypermethylated in ML versus MR
cg32055636_TC21	0.332621	4.4472e-05	Pde4d	NA	Hypermethylated in ML versus MR
cg38531004_TC21	0.307429	4.45349e-05	Rapgef4	NA	Hypermethylated in ML versus MR
cg38264354_TC21	0.373892	4.48453e-05	NA	NA	Hypermethylated in ML versus MR
cg35430565_BC21	0.335598	4.50726e-05	NA	NA	Hypermethylated in ML versus MR
cg31918153_TC21	0.282691	4.51516e-05	NA	Ap3b1	Hypermethylated in ML versus MR
cg39923433_TC11	0.224963	4.59968e-05	Gask1b	NA	Hypermethylated in ML versus MR
cg33605025_TC21	0.268455	4.6071e-05	NA	Scube1	Hypermethylated in ML versus MR
cg30154532_BC11	0.312344	4.66809e-05	NA	NA	Hypermethylated in ML versus MR
cg32247472_BC21	0.297903	4.66947e-05	NA	Adk	Hypermethylated in ML versus MR
cg28660555_TC21	0.28523	4.70033e-05	Ggt5	NA	Hypermethylated in ML versus MR
cg31803012_TC21	0.242793	4.71053e-05	NA	Ccdc127	Hypermethylated in ML versus MR
cg39480282_BC21	0.212225	4.75344e-05	NA	NA	Hypermethylated in ML versus MR
cg43413094_TC21	0.308898	4.76417e-05	NA	NA	Hypermethylated in ML versus MR
cg32055637_TC11	0.328621	4.78843e-05	Pde4d	NA	Hypermethylated in ML versus MR
cg35394096_BC21	0.311374	4.79081e-05	NA	NA	Hypermethylated in ML versus MR
cg46270734_TC11	0.246362	4.8084e-05	NA	Gse1	Hypermethylated in ML versus MR
cg41522263_TC21	0.310397	4.82067e-05	Pafah2	NA	Hypermethylated in ML versus MR
cg37239714_TC21	0.241804	4.82736e-05	NA	NA	Hypermethylated in ML versus MR
cg31651169_TC21	0.241435	4.82773e-05	NA	NA	Hypermethylated in ML versus MR
cg36463494_BC21	0.257532	4.8393e-05	NA	Wbp1l	Hypermethylated in ML versus MR
cg46527032_TC21	0.28138	4.85874e-05	NA	Eepd1	Hypermethylated in ML versus MR
cg30295037_BC21	0.201764	4.89266e-05	NA	Aspscr1	Hypermethylated in ML versus MR
cg29588841_TC21	0.226252	4.89266e-05	Irgm2	NA	Hypermethylated in ML versus MR
cg45914900_BC22	0.349012	4.90232e-05	NA	NA	Hypermethylated in ML versus MR
cg30046194_BC21	0.258272	4.91093e-05	NA	Cntnap1	Hypermethylated in ML versus MR
cg44262452_TC21	0.260773	4.9469e-05	NA	Zc3h4	Hypermethylated in ML versus MR
cg32755596_TC21	0.235845	4.96245e-05	NA	9630013A20Rik	Hypermethylated in ML versus MR
cg30381213_TC11	0.269648	5.00071e-05	NA	NA	Hypermethylated in ML versus MR
cg29049423_BC21	0.401389	5.01584e-05	NA	NA	Hypermethylated in ML versus MR
cg34960163_BC11	0.317053	5.0276e-05	NA	Mrps18a	Hypermethylated in ML versus MR
cg40372851_BC21	0.347217	5.03133e-05	NA	NA	Hypermethylated in ML versus MR
cg45419294_BC21	0.402959	5.05047e-05	BB014433	NA	Hypermethylated in ML versus MR
cg37912322_TC11	0.320874	5.05047e-05	NA	NA	Hypermethylated in ML versus MR
cg33582630_BC11	0.306224	5.05047e-05	NA	NA	Hypermethylated in ML versus MR
cg30662648_TC21	0.294193	5.06354e-05	NA	NA	Hypermethylated in ML versus MR
cg36567275_TC21	0.266981	5.07484e-05	NA	NA	Hypermethylated in ML versus MR
cg42747700_BC11	0.306785	5.09997e-05	P2rx7	NA	Hypermethylated in ML versus MR
cg33901299_BC21	0.342058	5.1013e-05	NA	NA	Hypermethylated in ML versus MR
cg34743025_TC21	0.340945	5.22135e-05	Baiap3	NA	Hypermethylated in ML versus MR
cg32800135_TC21	0.338995	5.23337e-05	NA	Pcdh9	Hypermethylated in ML versus MR
cg37151117_TC21	0.360454	5.24185e-05	NA	Col4a3	Hypermethylated in ML versus MR
cg36746606_BC11	0.250914	5.24659e-05	NA	NA	Hypermethylated in ML versus MR
cg37277516_BC21	0.265398	5.29799e-05	NA	Pam	Hypermethylated in ML versus MR
cg46133445_TC11	0.333756	5.31002e-05	NA	NA	Hypermethylated in ML versus MR
cg43055512_BC21	0.283107	5.32023e-05	NA	NA	Hypermethylated in ML versus MR
cg43267664_BC21	0.263528	5.33011e-05	NA	NA	Hypermethylated in ML versus MR
cg43882773_BC11	0.220337	5.33011e-05	NA	Plxnd1	Hypermethylated in ML versus MR
cg29631675_TC21	0.405304	5.33804e-05	NA	Specc1	Hypermethylated in ML versus MR
cg45505832_BC21	0.213642	5.34176e-05	NA	NA	Hypermethylated in ML versus MR
cg38330873_BC11	0.338733	5.34841e-05	NA	NA	Hypermethylated in ML versus MR
cg30828674_BC21	0.227871	5.3509e-05	NA	NA	Hypermethylated in ML versus MR
cg35882404_BC21	0.331206	5.3509e-05	Tcf4	NA	Hypermethylated in ML versus MR
cg43872059_BC21	0.351487	5.3509e-05	NA	Vgll4	Hypermethylated in ML versus MR
cg28848187_TC21	0.345762	5.35148e-05	Mir1931	NA	Hypermethylated in ML versus MR
cg43331823_TC21	0.35734	5.39387e-05	NA	NA	Hypermethylated in ML versus MR
cg37678437_BC21	0.308104	5.39761e-05	Rabgap1l	NA	Hypermethylated in ML versus MR
cg44978840_BC21	0.359314	5.41109e-05	NA	Dennd5a	Hypermethylated in ML versus MR
cg46172782_TC21	0.27319	5.43879e-05	NA	Zfp1	Hypermethylated in ML versus MR
cg35057394_BC21	0.318464	5.44367e-05	NA	Safb2	Hypermethylated in ML versus MR
cg43631371_BC21	0.237599	5.48506e-05	NA	NA	Hypermethylated in ML versus MR
cg36276091_TC11	0.215745	5.48506e-05	Kcnv2	NA	Hypermethylated in ML versus MR
cg29899774_BC11	0.24441	5.49488e-05	NA	NA	Hypermethylated in ML versus MR
cg37914299_TC21	0.263079	5.53321e-05	NA	A730004F24Rik	Hypermethylated in ML versus MR
cg43007821_TC21	0.241205	5.54789e-05	NA	NA	Hypermethylated in ML versus MR
cg36073201_BC21	0.312621	5.56014e-05	Gstp2	NA	Hypermethylated in ML versus MR
cg39359196_TC21	0.327002	5.62338e-05	Tfap2c	NA	Hypermethylated in ML versus MR
cg35802196_BC21	0.379688	5.6513e-05	Carmn	NA	Hypermethylated in ML versus MR
cg43657783_TC11	0.289993	5.65935e-05	Aak1	NA	Hypermethylated in ML versus MR
cg45485820_TC21	0.331992	5.68296e-05	Adam18	NA	Hypermethylated in ML versus MR
cg37507352_TC21	0.230037	5.70056e-05	NA	Nav1	Hypermethylated in ML versus MR
cg36257618_TC11	0.205753	5.71843e-05	NA	Kank1	Hypermethylated in ML versus MR
cg42910258_BC21	0.24858	5.75582e-05	Cldn15	NA	Hypermethylated in ML versus MR
cg46569251_TC21	0.321274	5.798e-05	NA	NA	Hypermethylated in ML versus MR
cg37171491_BC21	0.246637	5.80494e-05	Mir8096	NA	Hypermethylated in ML versus MR
cg30015644_TC21	0.315454	5.81379e-05	Nr1d1	NA	Hypermethylated in ML versus MR
cg35882393_TC21	0.303845	5.82626e-05	Tcf4	NA	Hypermethylated in ML versus MR
cg44752351_BC21	0.341928	5.83414e-05	E430016F16Rik	NA	Hypermethylated in ML versus MR
cg42575370_BC21	0.306096	5.85314e-05	NA	Galnt9	Hypermethylated in ML versus MR
cg38915053_TC11	0.344389	5.85566e-05	NA	NA	Hypermethylated in ML versus MR
cg31253603_BC21	0.2346	5.8575e-05	NA	Dip2c	Hypermethylated in ML versus MR
cg33216053_BC11	0.222932	5.90079e-05	NA	Sdc2	Hypermethylated in ML versus MR
cg29613374_TC21	0.25283	5.90136e-05	NA	Tom1l2	Hypermethylated in ML versus MR
cg36402457_BC21	0.357076	5.9066e-05	Rrp12	NA	Hypermethylated in ML versus MR
cg33640109_TC21	0.272666	5.9066e-05	NA	NA	Hypermethylated in ML versus MR
cg44514201_TC21	0.357724	5.90902e-05	NA	Fcgrt	Hypermethylated in ML versus MR
cg29311077_BC21	0.232772	5.9433e-05	NA	NA	Hypermethylated in ML versus MR
cg30070118_BC21	0.254162	5.95076e-05	NA	NA	Hypermethylated in ML versus MR
cg39368753_BC21	0.356325	5.95076e-05	NA	NA	Hypermethylated in ML versus MR
cg31969273_BC21	0.27544	5.97455e-05	NA	NA	Hypermethylated in ML versus MR
cg36440678_BC11	0.267922	5.99029e-05	NA	Twnk	Hypermethylated in ML versus MR
cg29705297_TC21	0.255675	5.99488e-05	NA	NA	Hypermethylated in ML versus MR
cg32447699_TC21	0.404494	5.99942e-05	NA	NA	Hypermethylated in ML versus MR
cg44447546_BC21	0.304162	5.99942e-05	NA	Tshz3	Hypermethylated in ML versus MR
cg32330618_BC11	0.2593	6.00087e-05	Mustn1	NA	Hypermethylated in ML versus MR
cg36752520_BC21	0.231135	6.05048e-05	NA	Gm597	Hypermethylated in ML versus MR
cg28583875_BC21	0.369525	6.08037e-05	NA	NA	Hypermethylated in ML versus MR
cg35882362_TC21	0.213711	6.14079e-05	Tcf4	NA	Hypermethylated in ML versus MR
cg40392547_TC21	0.331661	6.15253e-05	NA	Adh1	Hypermethylated in ML versus MR
cg37958163_BC11	0.394955	6.15781e-05	NA	NA	Hypermethylated in ML versus MR
cg43060185_TC21	0.272719	6.23897e-05	NA	NA	Hypermethylated in ML versus MR
cg34176904_TC21	0.299879	6.26993e-05	NA	NA	Hypermethylated in ML versus MR
cg42781616_TC11	0.293389	6.32571e-05	NA	NA	Hypermethylated in ML versus MR
cg41166571_TC11	0.259876	6.32785e-05	NA	NA	Hypermethylated in ML versus MR
cg43916343_TC11	0.244494	6.33315e-05	NA	Wnt5b	Hypermethylated in ML versus MR
cg38969237_BC21	0.201357	6.35077e-05	Cenpb	NA	Hypermethylated in ML versus MR
cg40796391_TO21	0.205292	6.37634e-05	NA	NA	Hypermethylated in ML versus MR
cg31539680_TC21	0.276187	6.37817e-05	NA	NA	Hypermethylated in ML versus MR
cg45654520_TC21	0.280137	6.45241e-05	NA	Acsl1	Hypermethylated in ML versus MR
cg43453507_TC21	0.368938	6.45632e-05	NA	NA	Hypermethylated in ML versus MR
cg30962387_BC21	0.347619	6.53602e-05	NA	NA	Hypermethylated in ML versus MR
cg36553530_TC21	0.248548	6.53878e-05	Casp7	NA	Hypermethylated in ML versus MR
cg02187860_TC21	0.322246	6.55723e-05	NA	NA	Hypermethylated in ML versus MR
cg28740560_BC11	0.233943	6.58934e-05	NA	NA	Hypermethylated in ML versus MR
cg42137049_BC11	0.267279	6.60775e-05	NA	NA	Hypermethylated in ML versus MR
cg40420981_TC21	0.265292	6.61605e-05	NA	Gbp5	Hypermethylated in ML versus MR
cg34174734_TC21	0.271157	6.67291e-05	NA	NA	Hypermethylated in ML versus MR
cg31526047_TC11	0.248895	6.71725e-05	NA	NA	Hypermethylated in ML versus MR
cg41788401_TC21	0.300161	6.72414e-05	NA	NA	Hypermethylated in ML versus MR
cg29959767_BC21	0.265901	6.73533e-05	NA	NA	Hypermethylated in ML versus MR
cg33173889_BC21	0.247594	6.79322e-05	NA	Ank	Hypermethylated in ML versus MR
cg44858236_BC21	0.391876	6.82594e-05	NA	NA	Hypermethylated in ML versus MR
cg42528928_BC21	0.217652	6.83957e-05	NA	NA	Hypermethylated in ML versus MR
cg41067285_TC21	0.337767	6.84122e-05	NA	NA	Hypermethylated in ML versus MR
cg32423335_BC21	0.266916	6.8754e-05	NA	4930527F14Rik	Hypermethylated in ML versus MR
cg34395110_TC11	0.203526	6.88213e-05	NA	D16Ertd472e	Hypermethylated in ML versus MR
cg31083592_BC11	0.304972	6.92925e-05	NA	NA	Hypermethylated in ML versus MR
cg36472515_TC11	0.235911	6.99528e-05	NA	NA	Hypermethylated in ML versus MR
cg36481301_BC21	0.292276	6.99559e-05	NA	Gsto2	Hypermethylated in ML versus MR
cg40849323_TC21	0.313963	7.04303e-05	NA	Gabbr2	Hypermethylated in ML versus MR
cg31837075_TC21	0.324056	7.04391e-05	5430425K12Rik	NA	Hypermethylated in ML versus MR
cg29089444_BC21	0.369674	7.07912e-05	NA	NA	Hypermethylated in ML versus MR
cg29871501_TC21	0.307749	7.07947e-05	NA	NA	Hypermethylated in ML versus MR
cg33206280_TC21	0.304101	7.10165e-05	Cmbl	NA	Hypermethylated in ML versus MR
cg39544263_BC21	0.440117	7.11075e-05	NA	NA	Hypermethylated in ML versus MR
cg41544578_BC21	0.32243	7.13492e-05	NA	NA	Hypermethylated in ML versus MR
cg40132656_TC21	0.220994	7.20074e-05	Gm15471	NA	Hypermethylated in ML versus MR
cg46861041_BC21	0.269544	7.27067e-05	NA	NA	Hypermethylated in ML versus MR
cg33369894_TC21	0.274002	7.30309e-05	NA	NA	Hypermethylated in ML versus MR
cg33630736_BC21	0.302951	7.31845e-05	NA	NA	Hypermethylated in ML versus MR
cg29816279_BC21	0.321835	7.33622e-05	NA	NA	Hypermethylated in ML versus MR
cg42218258_TC21	0.330174	7.36274e-05	NA	NA	Hypermethylated in ML versus MR
cg31120859_BC21	0.231931	7.36309e-05	Rian	NA	Hypermethylated in ML versus MR
cg46691853_TC21	0.282332	7.38781e-05	NA	Tagln	Hypermethylated in ML versus MR
cg41172423_BC21	0.272536	7.42583e-05	NA	Patj	Hypermethylated in ML versus MR
cg34447677_TC21	0.399875	7.43335e-05	NA	NA	Hypermethylated in ML versus MR
cg37958162_TC21	0.300656	7.45834e-05	NA	NA	Hypermethylated in ML versus MR
cg43055511_BC21	0.234385	7.46675e-05	NA	NA	Hypermethylated in ML versus MR
cg36745048_BC21	0.355383	7.47732e-05	NA	NA	Hypermethylated in ML versus MR
cg35802137_TC21	0.245667	7.47732e-05	NA	Carmn	Hypermethylated in ML versus MR
cg40080315_TC21	0.265792	7.54913e-05	NA	NA	Hypermethylated in ML versus MR
cg30259764_BC21	0.272414	7.56829e-05	NA	NA	Hypermethylated in ML versus MR
cg40132652_TC21	0.235988	7.66405e-05	Gm15471	NA	Hypermethylated in ML versus MR
cg39813627_BC11	0.336992	7.67479e-05	NA	NA	Hypermethylated in ML versus MR
cg29893081_BC21	0.280885	7.71086e-05	NA	NA	Hypermethylated in ML versus MR
cg29776516_TC21	0.310548	7.73012e-05	NA	NA	Hypermethylated in ML versus MR
cg42296614_BC21	0.255205	7.74137e-05	NA	NA	Hypermethylated in ML versus MR
cg36753735_TC11	0.320463	7.77033e-05	NA	NA	Hypermethylated in ML versus MR
cg42855617_BC21	0.329536	7.80241e-05	NA	Auts2	Hypermethylated in ML versus MR
cg42653818_BC11	0.250015	7.80502e-05	Cit	NA	Hypermethylated in ML versus MR
cg44262462_TC21	0.205936	7.80502e-05	NA	Zc3h4	Hypermethylated in ML versus MR
cg37225043_BC11	0.25593	7.83517e-05	NA	Lrrfip1	Hypermethylated in ML versus MR
cg45616067_BC21	0.300624	7.83517e-05	NA	NA	Hypermethylated in ML versus MR
cg47146713_BC21	0.331185	7.87001e-05	NA	Mras	Hypermethylated in ML versus MR
cg39328659_TC21	0.338273	7.87676e-05	NA	NA	Hypermethylated in ML versus MR
cg41922189_BC21	0.306485	7.90162e-05	NA	Lhfpl3	Hypermethylated in ML versus MR
cg39839912_TC21	0.3115	7.91273e-05	NA	NA	Hypermethylated in ML versus MR
cg36319387_BC11	0.272717	7.93096e-05	NA	Sgms1	Hypermethylated in ML versus MR
cg43946893_BC21	0.272876	7.95535e-05	Apobec1	NA	Hypermethylated in ML versus MR
cg39299051_TC21	0.345464	7.96357e-05	NA	NA	Hypermethylated in ML versus MR
cg35882064_BC21	0.344329	7.96689e-05	Tcf4	NA	Hypermethylated in ML versus MR
cg46693272_BC21	0.280443	7.96703e-05	NA	Sik3	Hypermethylated in ML versus MR
cg40866304_TC21	0.255619	7.99664e-05	NA	Msantd3	Hypermethylated in ML versus MR
cg34023114_TC21	0.306191	8.01644e-05	NA	NA	Hypermethylated in ML versus MR
cg37958170_BC21	0.377341	8.0318e-05	NA	NA	Hypermethylated in ML versus MR
cg34972159_BC21	0.353877	8.0318e-05	Bicral	NA	Hypermethylated in ML versus MR
cg32609377_BC11	0.30394	8.0318e-05	NA	NA	Hypermethylated in ML versus MR
cg30046133_TC11	0.278161	8.03256e-05	NA	Ccr10	Hypermethylated in ML versus MR
cg31057147_TC11	0.243622	8.06104e-05	NA	NA	Hypermethylated in ML versus MR
cg46127141_BC21	0.338412	8.121e-05	NA	NA	Hypermethylated in ML versus MR
cg47089578_TC21	0.318743	8.1492e-05	Plscr4	NA	Hypermethylated in ML versus MR
cg28470969_TC21	0.288493	8.1665e-05	NA	NA	Hypermethylated in ML versus MR
cg39365627_TC21	0.303736	8.18427e-05	NA	NA	Hypermethylated in ML versus MR
cg41197005_BC21	0.293082	8.20349e-05	NA	NA	Hypermethylated in ML versus MR
cg28956325_TC11	0.235166	8.20511e-05	Gm29685	NA	Hypermethylated in ML versus MR
cg40702069_BC21	0.252248	8.26569e-05	NA	NA	Hypermethylated in ML versus MR
cg41187422_TC21	0.241073	8.30221e-05	Ror1	NA	Hypermethylated in ML versus MR
cg40855614_BC11	0.271812	8.3056e-05	NA	NA	Hypermethylated in ML versus MR
cg30235048_BC21	0.305827	8.34399e-05	NA	Mxra7	Hypermethylated in ML versus MR
cg28886739_BC21	0.353224	8.36314e-05	NA	NA	Hypermethylated in ML versus MR
cg38333906_BC21	0.313983	8.41398e-05	NA	NA	Hypermethylated in ML versus MR
cg45400316_BC21	0.264741	8.42765e-05	NA	Gas6	Hypermethylated in ML versus MR
cg38254559_TC21	0.352471	8.42872e-05	NA	NA	Hypermethylated in ML versus MR
cg29187387_BC21	0.277366	8.45561e-05	NA	NA	Hypermethylated in ML versus MR
cg38279020_TC21	0.312424	8.48892e-05	4930402F06Rik	NA	Hypermethylated in ML versus MR
cg33639339_BC21	0.322635	8.57285e-05	NA	NA	Hypermethylated in ML versus MR
cg36757417_BC11	0.29689	8.58561e-05	NA	NA	Hypermethylated in ML versus MR
cg34445437_BC21	0.258758	8.63433e-05	NA	Cct8	Hypermethylated in ML versus MR
cg40450913_TC21	0.336019	8.64224e-05	NA	NA	Hypermethylated in ML versus MR
cg33666493_BC21	0.312376	8.66781e-05	NA	NA	Hypermethylated in ML versus MR
cg42824578_TC21	0.307471	8.72757e-05	NA	NA	Hypermethylated in ML versus MR
cg41167023_TC21	0.32052	8.73899e-05	NA	Nfia	Hypermethylated in ML versus MR
cg33337724_BC21	0.344668	8.73899e-05	NA	NA	Hypermethylated in ML versus MR
cg31572716_BC21	0.312254	8.73907e-05	Aspn	NA	Hypermethylated in ML versus MR
cg34968612_TC21	0.279003	8.74189e-05	NA	NA	Hypermethylated in ML versus MR
cg39840635_TC21	0.272913	8.75411e-05	NA	NA	Hypermethylated in ML versus MR
cg32454851_TC21	0.309449	8.78472e-05	NA	NA	Hypermethylated in ML versus MR
cg37224106_BC21	0.306737	8.78472e-05	Mlph	NA	Hypermethylated in ML versus MR
cg33195922_TC21	0.334263	8.78472e-05	NA	Ctnnd2	Hypermethylated in ML versus MR
cg39228730_BC21	0.203524	8.82649e-05	NA	NA	Hypermethylated in ML versus MR
cg37844788_TC21	0.300268	8.84044e-05	NA	NA	Hypermethylated in ML versus MR
cg29011697_TC21	0.25028	8.85078e-05	NA	Tbc1d15	Hypermethylated in ML versus MR
cg45241798_BC11	0.29879	8.85794e-05	NA	Tcerg1l	Hypermethylated in ML versus MR
cg37114747_TC21	0.280454	8.90961e-05	NA	NA	Hypermethylated in ML versus MR
cg42759996_BC21	0.275101	8.92602e-05	NA	NA	Hypermethylated in ML versus MR
cg37981128_TC21	0.349219	8.92953e-05	Gm15867	NA	Hypermethylated in ML versus MR
cg36755579_BC21	0.255448	8.938e-05	NA	NA	Hypermethylated in ML versus MR
cg29814120_BC21	0.290601	8.93893e-05	NA	NA	Hypermethylated in ML versus MR
cg40040003_TC21	0.339983	8.95596e-05	NA	NA	Hypermethylated in ML versus MR
cg42041617_TC21	0.260443	9.00384e-05	NA	Sorcs2	Hypermethylated in ML versus MR
cg41733119_TC21	0.267271	9.01042e-05	NA	Camta1	Hypermethylated in ML versus MR
cg38164064_BC21	0.270575	9.02732e-05	NA	Tmem250-ps	Hypermethylated in ML versus MR
cg29681122_BC21	0.30239	9.0281e-05	Gas7	NA	Hypermethylated in ML versus MR
cg39384676_BC11	0.264647	9.03987e-05	NA	Ctsz	Hypermethylated in ML versus MR
cg33027665_BC21	0.383721	9.04364e-05	NA	Ptger4	Hypermethylated in ML versus MR
cg34088157_TC21	0.202722	9.09684e-05	NA	Zdhhc19	Hypermethylated in ML versus MR
cg37239130_BC21	0.317933	9.11414e-05	NA	NA	Hypermethylated in ML versus MR
cg44755370_TC11	0.22234	9.14304e-05	NA	NA	Hypermethylated in ML versus MR
cg29826635_BC21	0.346728	9.15774e-05	NA	NA	Hypermethylated in ML versus MR
cg36637789_TC21	0.278602	9.24421e-05	NA	Mybl1	Hypermethylated in ML versus MR
cg34870712_BC21	0.34359	9.24501e-05	Cfb	NA	Hypermethylated in ML versus MR
cg37788991_BC21	0.341854	9.28107e-05	NA	Cfap45	Hypermethylated in ML versus MR
cg33174576_TC21	0.255648	9.31046e-05	NA	NA	Hypermethylated in ML versus MR
cg28661281_TC21	0.283815	9.34047e-05	NA	NA	Hypermethylated in ML versus MR
cg30041957_TC21	0.300646	9.35288e-05	NA	Stat3	Hypermethylated in ML versus MR
cg40103265_BC21	0.273437	9.38493e-05	NA	Trim45	Hypermethylated in ML versus MR
cg32137766_BC21	0.262342	9.39193e-05	NA	Nnt	Hypermethylated in ML versus MR
cg45283909_BC21	0.317661	9.39284e-05	Lsp1	NA	Hypermethylated in ML versus MR
cg31445677_TC21	0.3603	9.52425e-05	NA	Ly86	Hypermethylated in ML versus MR
cg41167411_BC21	0.299694	9.58113e-05	NA	Nfia	Hypermethylated in ML versus MR
cg35306764_BC21	0.391731	9.58123e-05	NA	NA	Hypermethylated in ML versus MR
cg37237071_TC21	0.28699	9.58548e-05	NA	NA	Hypermethylated in ML versus MR
cg43677445_TC21	0.260599	9.60135e-05	NA	Mgll	Hypermethylated in ML versus MR
cg33935995_TC11	0.267742	9.62125e-05	NA	Cep20	Hypermethylated in ML versus MR
cg32506856_BC21	0.323849	9.63481e-05	NA	NA	Hypermethylated in ML versus MR
cg46774600_TC21	0.285736	9.67675e-05	NA	NA	Hypermethylated in ML versus MR
cg41918455_TC21	0.259782	9.74924e-05	NA	NA	Hypermethylated in ML versus MR
cg33612408_BC21	0.240418	9.75369e-05	NA	NA	Hypermethylated in ML versus MR
cg40938966_TC11	0.230879	9.8697e-05	NA	NA	Hypermethylated in ML versus MR
cg28847774_BC11	0.359679	9.87083e-05	NA	NA	Hypermethylated in ML versus MR
cg40967275_BC21	0.258457	9.97208e-05	NA	NA	Hypermethylated in ML versus MR
cg34269937_TC21	0.307176	9.9947e-05	NA	Filip1l	Hypermethylated in ML versus MR
cg45344774_BC11	0.208039	0.00010071	NA	Efnb2	Hypermethylated in ML versus MR
cg35240112_TC21	0.2837	0.000100945	NA	Cebpzos	Hypermethylated in ML versus MR
cg32356674_TC21	0.261061	0.000101531	NA	NA	Hypermethylated in ML versus MR
cg38168881_TC21	0.341879	0.000101531	NA	Notch1	Hypermethylated in ML versus MR
cg41108299_TC21	0.248112	0.000101607	NA	NA	Hypermethylated in ML versus MR
cg42719983_TC21	0.348482	0.000102101	NA	NA	Hypermethylated in ML versus MR
cg41986564_TC21	0.289214	0.00010251	Emilin1	NA	Hypermethylated in ML versus MR
cg31270689_TC21	0.260326	0.000102578	NA	NA	Hypermethylated in ML versus MR
cg42910288_BC21	0.264967	0.000102679	Cldn15	NA	Hypermethylated in ML versus MR
cg28394986_BC21	0.256882	0.00010289	NA	NA	Hypermethylated in ML versus MR
cg31403387_BC21	0.249274	0.000102938	NA	NA	Hypermethylated in ML versus MR
cg39754423_BC21	0.31445	0.000103084	NA	NA	Hypermethylated in ML versus MR
cg35241046_TC11	0.256368	0.000103142	NA	NA	Hypermethylated in ML versus MR
cg45071714_TC21	0.365091	0.000103322	NA	Otoa	Hypermethylated in ML versus MR
cg31490151_BC21	0.360566	0.000103337	NA	Gm10790	Hypermethylated in ML versus MR
cg31093177_TC21	0.25845	0.000103537	NA	NA	Hypermethylated in ML versus MR
cg39306676_BC21	0.259218	0.000103537	NA	Nfatc2	Hypermethylated in ML versus MR
cg33005031_BC21	0.305805	0.00010394	NA	NA	Hypermethylated in ML versus MR
cg32703413_BC21	0.35861	0.000105817	NA	NA	Hypermethylated in ML versus MR
cg37139955_BC21	0.376105	0.000106012	Dock10	NA	Hypermethylated in ML versus MR
cg28516684_TC21	0.23889	0.000106131	Chst3	NA	Hypermethylated in ML versus MR
cg44975179_TC21	0.268806	0.000106142	NA	NA	Hypermethylated in ML versus MR
cg30775909_BC21	0.379436	0.000106808	NA	Daam1	Hypermethylated in ML versus MR
cg29847797_BC21	0.334536	0.000107671	Slfn8	NA	Hypermethylated in ML versus MR
cg39255269_BC11	0.258114	0.000107671	NA	NA	Hypermethylated in ML versus MR
cg42295786_BC21	0.283732	0.000107745	NA	NA	Hypermethylated in ML versus MR
cg31377799_BC21	0.343427	0.000107745	NA	NA	Hypermethylated in ML versus MR
cg43946896_BC21	0.247766	0.000107812	Apobec1	NA	Hypermethylated in ML versus MR
cg42035440_TC21	0.298079	0.000108157	NA	Ablim2	Hypermethylated in ML versus MR
cg32633041_TC21	0.305896	0.000108952	NA	NA	Hypermethylated in ML versus MR
cg41206868_TC21	0.245119	0.00011006	NA	Pde4b	Hypermethylated in ML versus MR
cg43093177_BC21	0.239736	0.000110601	NA	NA	Hypermethylated in ML versus MR
cg43055501_BC21	0.276649	0.00011072	NA	NA	Hypermethylated in ML versus MR
cg32617173_TC11	0.296963	0.00011072	NA	Dpysl2	Hypermethylated in ML versus MR
cg41451397_BC21	0.228867	0.000110843	NA	NA	Hypermethylated in ML versus MR
cg31199161_BC21	0.338729	0.000110938	NA	Rapgef5	Hypermethylated in ML versus MR
cg40616212_BC21	0.29025	0.000111116	NA	NA	Hypermethylated in ML versus MR
cg41166916_BC11	0.280918	0.000111175	NA	Nfia	Hypermethylated in ML versus MR
cg36224045_BC11	0.281205	0.000111269	NA	NA	Hypermethylated in ML versus MR
cg42614151_BC21	0.228836	0.000111377	NA	NA	Hypermethylated in ML versus MR
cg35882390_BC11	0.235428	0.000111377	Tcf4	NA	Hypermethylated in ML versus MR
cg36559460_TC21	0.315811	0.000111377	NA	Tdrd1	Hypermethylated in ML versus MR
cg36826420_TC21	0.376211	0.000111832	NA	NA	Hypermethylated in ML versus MR
cg31535782_BC11	0.264704	0.000112096	NA	NA	Hypermethylated in ML versus MR
cg33919854_BC21	0.314053	0.000112096	NA	NA	Hypermethylated in ML versus MR
cg44051324_BC11	0.305157	0.000112349	NA	NA	Hypermethylated in ML versus MR
cg42713523_TC21	0.30858	0.000113523	NA	NA	Hypermethylated in ML versus MR
cg42627848_TC11	0.309598	0.0001145	Kctd10	NA	Hypermethylated in ML versus MR
cg29054256_BC21	0.215483	0.000114593	NA	Dyrk2	Hypermethylated in ML versus MR
cg40906646_TC11	0.263899	0.000114735	NA	Zfp462	Hypermethylated in ML versus MR
cg45732225_TC21	0.318349	0.000116165	NA	Galntl6	Hypermethylated in ML versus MR
cg41340525_TC21	0.251875	0.000116631	NA	NA	Hypermethylated in ML versus MR
cg39794795_BC21	0.264056	0.000116721	Pfn2	NA	Hypermethylated in ML versus MR
cg32695016_TC21	0.29916	0.000117271	NA	NA	Hypermethylated in ML versus MR
cg40431472_TC21	0.344512	0.000117591	NA	NA	Hypermethylated in ML versus MR
cg37224105_BC21	0.297142	0.000117591	Mlph	NA	Hypermethylated in ML versus MR
cg45929498_TC21	0.273032	0.000117771	NA	NA	Hypermethylated in ML versus MR
cg46326110_BC21	0.333319	0.000117935	NA	NA	Hypermethylated in ML versus MR
cg41591731_TC21	0.249703	0.000117935	NA	NA	Hypermethylated in ML versus MR
cg35433975_TC21	0.247261	0.000118226	NA	Tmem241	Hypermethylated in ML versus MR
cg46123521_TC11	0.316757	0.000118843	NA	NA	Hypermethylated in ML versus MR
cg39255199_TC21	0.261599	0.000118917	NA	NA	Hypermethylated in ML versus MR
cg38221135_TC21	0.2184	0.000118976	Asb6	NA	Hypermethylated in ML versus MR
cg43035124_TC21	0.272728	0.000119183	NA	Pan3	Hypermethylated in ML versus MR
cg34660504_BC11	0.266124	0.000120603	NA	NA	Hypermethylated in ML versus MR
cg40504894_TC21	0.289571	0.00012084	NA	NA	Hypermethylated in ML versus MR
cg41786742_TC21	0.239737	0.000121204	NA	NA	Hypermethylated in ML versus MR
cg31304501_TC11	0.269237	0.000121204	NA	NA	Hypermethylated in ML versus MR
cg31915191_BC21	0.352861	0.000121812	NA	Lhfpl2	Hypermethylated in ML versus MR
cg40252464_TC21	0.213295	0.000121847	NA	Cnn3	Hypermethylated in ML versus MR
cg38560947_BC21	0.22419	0.000121911	NA	NA	Hypermethylated in ML versus MR
cg31001734_BC21	0.297397	0.000122265	NA	NA	Hypermethylated in ML versus MR
cg32109190_BC11	0.258874	0.000122442	NA	Itga2	Hypermethylated in ML versus MR
cg31519253_BC21	0.272922	0.000122618	NA	NA	Hypermethylated in ML versus MR
cg45496718_BC11	0.266323	0.000122803	NA	NA	Hypermethylated in ML versus MR
cg33562090_BC21	0.287363	0.000122803	NA	Syngr1	Hypermethylated in ML versus MR
cg39263809_BC21	0.277428	0.000122803	NA	NA	Hypermethylated in ML versus MR
cg39775527_TC21	0.264483	0.000123609	NA	NA	Hypermethylated in ML versus MR
cg46709470_BC21	0.299015	0.000124574	NA	Cadm1	Hypermethylated in ML versus MR
cg35384772_TC21	0.216244	0.000124735	NA	NA	Hypermethylated in ML versus MR
cg35926171_BC21	0.333544	0.000124735	NA	NA	Hypermethylated in ML versus MR
cg33808523_TC21	0.317062	0.000125172	NA	NA	Hypermethylated in ML versus MR
cg47193395_BC21	0.302534	0.000126341	NA	NA	Hypermethylated in ML versus MR
cg43220183_BC21	0.224468	0.000127494	NA	Wasl	Hypermethylated in ML versus MR
cg40354101_BC21	0.371716	0.000127984	NA	NA	Hypermethylated in ML versus MR
cg38168865_TC21	0.208295	0.000128497	NA	Notch1	Hypermethylated in ML versus MR
cg40707824_TC21	0.317252	0.000128525	NA	Epha7	Hypermethylated in ML versus MR
cg36008850_BC21	0.296397	0.000128659	NA	Mbp	Hypermethylated in ML versus MR
cg34390866_TC21	0.344295	0.000129017	NA	NA	Hypermethylated in ML versus MR
cg36408268_BC21	0.257913	0.000129017	NA	NA	Hypermethylated in ML versus MR
cg29539779_TC21	0.277841	0.000129017	NA	Fstl4	Hypermethylated in ML versus MR
cg41166583_BC21	0.379522	0.000129017	NA	NA	Hypermethylated in ML versus MR
cg30069654_TC21	0.262472	0.000129753	NA	Gjc1	Hypermethylated in ML versus MR
cg40633361_TC21	0.332992	0.000129825	NA	NA	Hypermethylated in ML versus MR
cg43319017_TC21	0.248544	0.000129908	NA	Creb3l2	Hypermethylated in ML versus MR
cg31476650_BC21	0.306217	0.000130698	NA	NA	Hypermethylated in ML versus MR
cg41511802_TC21	0.215079	0.000131326	NA	NA	Hypermethylated in ML versus MR
cg33481290_BC21	0.255987	0.00013224	NA	NA	Hypermethylated in ML versus MR
cg44556004_BC11	0.277531	0.0001325	NA	NA	Hypermethylated in ML versus MR
cg32582307_TC21	0.365935	0.000133094	NA	Gata4	Hypermethylated in ML versus MR
cg45612763_TC21	0.24381	0.000133228	NA	Slc7a2	Hypermethylated in ML versus MR
cg41664579_TC21	0.308946	0.000133663	NA	Vps13d	Hypermethylated in ML versus MR
cg39367973_BC21	0.282889	0.000133663	NA	Ctcfl	Hypermethylated in ML versus MR
cg45914900_BC21	0.328306	0.000133663	NA	NA	Hypermethylated in ML versus MR
cg39208433_BC21	0.256598	0.000135659	NA	Plcg1	Hypermethylated in ML versus MR
cg44782517_BC21	0.2538	0.000135735	NA	NA	Hypermethylated in ML versus MR
cg41166573_TC21	0.339879	0.000135864	NA	NA	Hypermethylated in ML versus MR
cg39508058_TC21	0.29881	0.000136928	NA	Car1	Hypermethylated in ML versus MR
cg36748932_BC11	0.236256	0.000137062	NA	Gm5524	Hypermethylated in ML versus MR
cg36798131_BC11	0.210147	0.000137474	NA	NA	Hypermethylated in ML versus MR
cg45615911_BC21	0.267565	0.000137551	NA	NA	Hypermethylated in ML versus MR
cg44332642_BC21	0.271109	0.000137735	NA	Cnfn	Hypermethylated in ML versus MR
cg40060890_BC21	0.386514	0.000138132	H2bc21	NA	Hypermethylated in ML versus MR
cg36565912_BC21	0.282144	0.000138591	NA	NA	Hypermethylated in ML versus MR
cg40252536_BC21	0.214332	0.000138974	NA	NA	Hypermethylated in ML versus MR
cg46143673_BC21	0.232534	0.00014084	NA	D030068K23Rik	Hypermethylated in ML versus MR
cg45659372_TC21	0.291364	0.000141168	NA	NA	Hypermethylated in ML versus MR
cg44718186_BC21	0.301815	0.000142208	Rgma	NA	Hypermethylated in ML versus MR
cg37977536_BC21	0.243101	0.000143558	NA	Kcnh1	Hypermethylated in ML versus MR
cg43296311_BC21	0.284119	0.000143625	Bpgm	NA	Hypermethylated in ML versus MR
cg45385093_BC21	0.299304	0.000143625	NA	Sox1ot	Hypermethylated in ML versus MR
cg40899513_TC21	0.328651	0.000143913	NA	NA	Hypermethylated in ML versus MR
cg45400552_BC21	0.213028	0.000144485	Gas6	NA	Hypermethylated in ML versus MR
cg44537015_BC11	0.253651	0.000144522	NA	NA	Hypermethylated in ML versus MR
cg39246762_TC21	0.385122	0.000144841	NA	NA	Hypermethylated in ML versus MR
cg36027992_TC21	0.285012	0.000145334	NA	Tshz1	Hypermethylated in ML versus MR
cg34955125_BC11	0.27064	0.000145334	NA	NA	Hypermethylated in ML versus MR
cg41247929_TC21	0.303536	0.000145334	NA	Ssbp3	Hypermethylated in ML versus MR
cg41543065_TC21	0.30419	0.000145405	Il22ra1	NA	Hypermethylated in ML versus MR
cg41088088_TC21	0.398157	0.000146219	NA	NA	Hypermethylated in ML versus MR
cg37693010_BC21	0.338491	0.000146219	NA	NA	Hypermethylated in ML versus MR
cg31099199_TC21	0.219835	0.000146406	NA	Bcl11b	Hypermethylated in ML versus MR
cg40131905_BC11	0.31932	0.000146706	NA	Olfml3	Hypermethylated in ML versus MR
cg41171376_TC11	0.213299	0.000147199	Patj	NA	Hypermethylated in ML versus MR
cg42906064_TC11	0.257813	0.000147463	NA	NA	Hypermethylated in ML versus MR
cg37014401_TC21	0.223365	0.00014769	NA	NA	Hypermethylated in ML versus MR
cg37743061_BC21	0.364614	0.000148144	NA	Lmx1a	Hypermethylated in ML versus MR
cg30037537_BC21	0.27229	0.000148368	NA	Dnajc7	Hypermethylated in ML versus MR
cg38897729_TC11	0.233451	0.000149851	Sqor	NA	Hypermethylated in ML versus MR
cg30267271_TC21	0.286619	0.000150622	NA	NA	Hypermethylated in ML versus MR
cg45895208_TC21	0.281972	0.000150622	NA	Gab1	Hypermethylated in ML versus MR
cg44741413_TC21	0.275969	0.000150622	Agbl1	NA	Hypermethylated in ML versus MR
cg42533114_TC21	0.388539	0.000150671	NA	Lrrc8d	Hypermethylated in ML versus MR
cg40727312_BC11	0.280009	0.000152077	NA	Bach2	Hypermethylated in ML versus MR
cg35938301_BC21	0.221881	0.000152368	NA	NA	Hypermethylated in ML versus MR
cg43261283_TC21	0.245943	0.000152368	1700012C14Rik	NA	Hypermethylated in ML versus MR
cg41148125_TC21	0.343719	0.000152483	Tek	NA	Hypermethylated in ML versus MR
cg36134629_TC21	0.255449	0.000152769	Tut1	NA	Hypermethylated in ML versus MR
cg31130899_TC21	0.210258	0.000152856	NA	Ppp2r5c	Hypermethylated in ML versus MR
cg39043195_TC21	0.241533	0.000152856	NA	Kif16b	Hypermethylated in ML versus MR
cg45828656_BC21	0.237614	0.000152856	NA	NA	Hypermethylated in ML versus MR
cg31016324_TC11	0.223925	0.000153905	NA	NA	Hypermethylated in ML versus MR
cg43956975_TC21	0.283987	0.000154917	NA	Cd163	Hypermethylated in ML versus MR
cg46739382_TC21	0.30199	0.000154917	Cryab	NA	Hypermethylated in ML versus MR
cg35148960_BC21	0.294131	0.0001552	NA	Arhgap28	Hypermethylated in ML versus MR
cg34151169_TC21	0.282958	0.00015586	NA	NA	Hypermethylated in ML versus MR
cg42534597_BC21	0.278604	0.00015586	NA	NA	Hypermethylated in ML versus MR
cg36375102_TC21	0.205485	0.000156452	NA	NA	Hypermethylated in ML versus MR
cg43914939_TC21	0.303456	0.00015824	NA	Cacna2d4	Hypermethylated in ML versus MR
cg39484143_TC21	0.384747	0.000158298	NA	NA	Hypermethylated in ML versus MR
cg38337634_BC21	0.286032	0.000158639	NA	NA	Hypermethylated in ML versus MR
cg38741008_TC21	0.267848	0.000160875	NA	Ldlrad3	Hypermethylated in ML versus MR
cg35640262_TC21	0.361456	0.000161145	NA	NA	Hypermethylated in ML versus MR
cg33497839_BC21	0.303984	0.00016118	NA	NA	Hypermethylated in ML versus MR
cg43632649_BC11	0.227186	0.000161303	NA	NA	Hypermethylated in ML versus MR
cg40211990_TC21	0.345061	0.000161362	NA	NA	Hypermethylated in ML versus MR
cg37773171_TC21	0.246771	0.000161408	NA	Pcp4l1	Hypermethylated in ML versus MR
cg47247166_BC11	0.253691	0.000161496	Tmem89	NA	Hypermethylated in ML versus MR
cg33818044_BC21	0.219593	0.000162214	NA	A330009N23Rik	Hypermethylated in ML versus MR
cg36224051_BC21	0.243562	0.00016288	NA	NA	Hypermethylated in ML versus MR
cg33596317_TC21	0.340332	0.000163628	NA	Nfam1	Hypermethylated in ML versus MR
cg37741686_BC21	0.366982	0.000164541	Rxrg	NA	Hypermethylated in ML versus MR
cg45185460_TC21	0.371538	0.000165506	NA	Oat	Hypermethylated in ML versus MR
cg41148129_TC21	0.329846	0.00016586	Tek	NA	Hypermethylated in ML versus MR
cg28517452_BC21	0.271407	0.000166023	NA	Psap	Hypermethylated in ML versus MR
cg36334605_TC21	0.334912	0.000166023	NA	Acta2	Hypermethylated in ML versus MR
cg44927909_BC11	0.284299	0.000166538	NA	Clpb	Hypermethylated in ML versus MR
cg45920211_TC21	0.243549	0.00016737	NA	Dcaf15	Hypermethylated in ML versus MR
cg45283991_TC21	0.321334	0.000167722	Lsp1	NA	Hypermethylated in ML versus MR
cg36888839_BC21	0.24861	0.000168243	NA	NA	Hypermethylated in ML versus MR
cg32012818_BC21	0.23993	0.000168342	NA	NA	Hypermethylated in ML versus MR
cg36758717_BC21	0.347605	0.000168342	NA	NA	Hypermethylated in ML versus MR
cg30153557_BC21	0.24615	0.000168504	Abca9	NA	Hypermethylated in ML versus MR
cg42768447_TC21	0.332171	0.000169528	NA	Vps37b	Hypermethylated in ML versus MR
cg41796184_BC11	0.263183	0.000169528	NA	Tmem88b	Hypermethylated in ML versus MR
cg40596212_TC21	0.311375	0.000170027	NA	NA	Hypermethylated in ML versus MR
cg44268698_BC21	0.349568	0.000170274	Gng8	NA	Hypermethylated in ML versus MR
cg33987116_TC21	0.20746	0.000170396	NA	NA	Hypermethylated in ML versus MR
cg33934868_TC21	0.25795	0.000170407	NA	Nde1	Hypermethylated in ML versus MR
cg30224851_TC21	0.284635	0.000170481	NA	NA	Hypermethylated in ML versus MR
cg41066694_TC21	0.277461	0.000171112	NA	NA	Hypermethylated in ML versus MR
cg22044758_TC21	0.290063	0.000171559	NA	Dlx6os1	Hypermethylated in ML versus MR
cg41366915_BC21	0.327094	0.00017215	NA	Smap2	Hypermethylated in ML versus MR
cg47033203_BC21	0.331901	0.000172199	NA	Bckdhb	Hypermethylated in ML versus MR
cg38337621_TC21	0.288973	0.000172471	NA	NA	Hypermethylated in ML versus MR
cg32360954_TC21	0.267312	0.000172595	NA	NA	Hypermethylated in ML versus MR
cg33550841_BC21	0.272286	0.00017275	NA	NA	Hypermethylated in ML versus MR
cg42160534_BC11	0.254157	0.00017275	NA	NA	Hypermethylated in ML versus MR
cg38808950_BC11	0.20469	0.000173449	Nutm1	NA	Hypermethylated in ML versus MR
cg33502974_TC21	0.3495	0.000174049	NA	NA	Hypermethylated in ML versus MR
cg34537092_BC21	0.285953	0.000174049	Kcnj15	NA	Hypermethylated in ML versus MR
cg36183953_BC21	0.396529	0.000174947	NA	C130060C02Rik	Hypermethylated in ML versus MR
cg46629562_TC11	0.273169	0.000175043	NA	NA	Hypermethylated in ML versus MR
cg31081826_TC11	0.255125	0.000175461	NA	1700121N20Rik	Hypermethylated in ML versus MR
cg44703871_TC21	0.374031	0.000175665	NA	NA	Hypermethylated in ML versus MR
cg36810227_BC21	0.241255	0.000175788	NA	4933424G06Rik	Hypermethylated in ML versus MR
cg32718185_TC21	0.296434	0.000176112	NA	NA	Hypermethylated in ML versus MR
cg41171379_TC21	0.259078	0.000176128	Patj	NA	Hypermethylated in ML versus MR
cg29717842_BC21	0.325958	0.000176366	Mir497	NA	Hypermethylated in ML versus MR
cg43296328_TC21	0.319087	0.000177322	NA	Bpgm	Hypermethylated in ML versus MR
cg42465752_TC21	0.314977	0.000177638	NA	NA	Hypermethylated in ML versus MR
cg34475183_BC11	0.250473	0.00017792	NA	NA	Hypermethylated in ML versus MR
cg33247884_TC11	0.246899	0.000178874	NA	NA	Hypermethylated in ML versus MR
cg33416137_TC21	0.294465	0.000178951	NA	Gm20740	Hypermethylated in ML versus MR
cg44368421_BC21	0.301303	0.000179024	NA	Fbxo17	Hypermethylated in ML versus MR
cg35921691_BC21	0.337126	0.000179024	NA	Myo5b	Hypermethylated in ML versus MR
cg32981047_TC21	0.270747	0.000179113	NA	NA	Hypermethylated in ML versus MR
cg34840414_TC21	0.272927	0.000179608	NA	NA	Hypermethylated in ML versus MR
cg40700949_TC21	0.345574	0.000182355	NA	NA	Hypermethylated in ML versus MR
cg43078373_BC21	0.263864	0.000182612	NA	NA	Hypermethylated in ML versus MR
cg45283985_BC21	0.275863	0.000182612	Lsp1	NA	Hypermethylated in ML versus MR
cg42663036_BC11	0.278504	0.000182777	NA	Srrm4	Hypermethylated in ML versus MR
cg29892377_TC11	0.258202	0.000183192	Septin4	NA	Hypermethylated in ML versus MR
cg31296402_BC21	0.268874	0.000183981	NA	Inhba	Hypermethylated in ML versus MR
cg33568111_BC21	0.318302	0.000186067	NA	Enthd1	Hypermethylated in ML versus MR
cg39229488_BC21	0.286392	0.000186614	NA	Tox2	Hypermethylated in ML versus MR
cg39923431_TC21	0.431371	0.000186634	Gask1b	NA	Hypermethylated in ML versus MR
cg41606959_BC21	0.208679	0.000186912	NA	NA	Hypermethylated in ML versus MR
cg40904114_BC21	0.287637	0.000186958	NA	NA	Hypermethylated in ML versus MR
cg38912118_TC21	0.300754	0.000187177	NA	NA	Hypermethylated in ML versus MR
cg37456194_TC21	0.309355	0.000188551	Rassf5	NA	Hypermethylated in ML versus MR
cg31977087_BC21	0.296056	0.000189442	NA	NA	Hypermethylated in ML versus MR
cg40972816_TC21	0.275838	0.000189442	NA	NA	Hypermethylated in ML versus MR
cg37642899_TC11	0.259551	0.000189694	NA	Lhx4	Hypermethylated in ML versus MR
cg31507135_BC21	0.331397	0.000190428	NA	NA	Hypermethylated in ML versus MR
cg34833486_TC21	0.228601	0.00019093	NA	NA	Hypermethylated in ML versus MR
cg46724951_TC21	0.22522	0.000190964	NA	Tmprss5	Hypermethylated in ML versus MR
cg35594377_TC21	0.206336	0.000192175	Sting1	NA	Hypermethylated in ML versus MR
cg29994583_BC11	0.237877	0.000192271	NA	NA	Hypermethylated in ML versus MR
cg30962678_TC21	0.298441	0.000192608	NA	NA	Hypermethylated in ML versus MR
cg30184249_BC21	0.219847	0.000192697	NA	Slc39a11	Hypermethylated in ML versus MR
cg45099560_BC21	0.345332	0.000192697	NA	Hs3st4	Hypermethylated in ML versus MR
cg29958557_BC21	0.314138	0.000193147	Col1a1	NA	Hypermethylated in ML versus MR
cg42947146_TC21	0.275932	0.000193242	NA	Elfn1	Hypermethylated in ML versus MR
cg31120320_BC21	0.218499	0.000194449	NA	NA	Hypermethylated in ML versus MR
cg36421685_TC21	0.308566	0.000194865	NA	NA	Hypermethylated in ML versus MR
cg34743026_TC21	0.275697	0.00019736	Baiap3	NA	Hypermethylated in ML versus MR
cg33439598_TC21	0.308255	0.000199255	NA	NA	Hypermethylated in ML versus MR
cg44997324_BC21	0.21248	0.000199256	NA	Dkk3	Hypermethylated in ML versus MR
cg33334190_BC21	0.307135	0.000199376	NA	NA	Hypermethylated in ML versus MR
cg39839915_TC21	0.286067	0.000199652	NA	NA	Hypermethylated in ML versus MR
cg39846400_BC21	0.358363	0.000199652	NA	NA	Hypermethylated in ML versus MR
cg34860644_BC21	0.283857	0.000201467	Brd2	NA	Hypermethylated in ML versus MR
cg30775057_BC21	0.274701	0.000201467	NA	NA	Hypermethylated in ML versus MR
cg35882433_BC11	0.258923	0.000201992	NA	Tcf4	Hypermethylated in ML versus MR
cg29988815_TC21	0.31238	0.000202579	NA	NA	Hypermethylated in ML versus MR
cg31852453_BC21	0.311845	0.000203828	NA	NA	Hypermethylated in ML versus MR
cg30323842_TC21	0.292382	0.000203828	NA	NA	Hypermethylated in ML versus MR
cg35887823_BC21	0.252537	0.000203828	Rab27b	NA	Hypermethylated in ML versus MR
cg28695728_TC21	0.251461	0.000203991	NA	Pdxk	Hypermethylated in ML versus MR
cg45883113_BC21	0.387366	0.000204504	Smad1	NA	Hypermethylated in ML versus MR
cg35241214_BC11	0.255445	0.000204642	NA	Prkd3	Hypermethylated in ML versus MR
cg30114630_TC21	0.250835	0.000205225	NA	Milr1	Hypermethylated in ML versus MR
cg39750286_BC21	0.241662	0.000205873	NA	Foxo1	Hypermethylated in ML versus MR
cg36271321_BC21	0.323416	0.000205873	NA	Smarca2	Hypermethylated in ML versus MR
cg30912492_BC21	0.299995	0.000205993	NA	NA	Hypermethylated in ML versus MR
cg37619104_BC21	0.286363	0.000206515	NA	NA	Hypermethylated in ML versus MR
cg43437910_TC21	0.241124	0.00020671	NA	Creb5	Hypermethylated in ML versus MR
cg40821367_BC21	0.291913	0.0002069	NA	NA	Hypermethylated in ML versus MR
cg36523316_TC21	0.293433	0.000208118	NA	NA	Hypermethylated in ML versus MR
cg43739794_BC21	0.276383	0.000208202	1700123L14Rik	NA	Hypermethylated in ML versus MR
cg33932525_BC11	0.216413	0.000208873	NA	NA	Hypermethylated in ML versus MR
cg28165917_TC21	0.248293	0.000209751	NA	NA	Hypermethylated in ML versus MR
cg29616877_BC21	0.207005	0.000209906	NA	Llgl1	Hypermethylated in ML versus MR
cg29064341_TC21	0.301909	0.000210016	NA	NA	Hypermethylated in ML versus MR
cg38427856_BC21	0.301281	0.000210683	NA	NA	Hypermethylated in ML versus MR
cg42301900_BC21	0.270253	0.000211989	NA	NA	Hypermethylated in ML versus MR
cg40463952_BC11	0.302741	0.000212305	Prkacb	NA	Hypermethylated in ML versus MR
cg35305545_TC21	0.284314	0.000212591	NA	NA	Hypermethylated in ML versus MR
cg47181089_BC21	0.268833	0.000214466	NA	NA	Hypermethylated in ML versus MR
cg38008418_TC21	0.325437	0.000215187	NA	Frmd4a	Hypermethylated in ML versus MR
cg34492186_TC21	0.21639	0.000215611	NA	Itsn1	Hypermethylated in ML versus MR
cg30440139_BC21	0.24619	0.000215611	NA	Asap2	Hypermethylated in ML versus MR
cg43914912_BC21	0.208727	0.000215611	Lrtm2	NA	Hypermethylated in ML versus MR
cg37893174_TC21	0.281517	0.000215676	NA	NA	Hypermethylated in ML versus MR
cg40078386_BC21	0.339652	0.000216762	Pde4dip	NA	Hypermethylated in ML versus MR
cg37217208_BC21	0.271412	0.000216869	NA	Ackr3	Hypermethylated in ML versus MR
cg45382949_BC11	0.257651	0.000216945	NA	NA	Hypermethylated in ML versus MR
cg37974438_BC11	0.270423	0.000218154	NA	Traf5	Hypermethylated in ML versus MR
cg47025036_BC21	0.308567	0.000218213	NA	NA	Hypermethylated in ML versus MR
cg28848186_BC21	0.302289	0.000219273	Mir1931	NA	Hypermethylated in ML versus MR
cg34121006_BC21	0.301305	0.000219382	NA	NA	Hypermethylated in ML versus MR
cg42397253_TC21	0.282115	0.000220037	NA	Adamts3	Hypermethylated in ML versus MR
cg39479482_BC21	0.27243	0.000220294	NA	NA	Hypermethylated in ML versus MR
cg28663414_BC21	0.358581	0.0002206	NA	NA	Hypermethylated in ML versus MR
cg43342041_TC21	0.343108	0.000223518	NA	NA	Hypermethylated in ML versus MR
cg43642932_TC21	0.259354	0.000226058	NA	Cct7	Hypermethylated in ML versus MR
cg40893989_TC11	0.246953	0.000227378	NA	NA	Hypermethylated in ML versus MR
cg35790052_BC11	0.219248	0.000227443	Rps14	NA	Hypermethylated in ML versus MR
cg46313234_BC21	0.268792	0.000227625	NA	Acsf3	Hypermethylated in ML versus MR
cg43059508_BC21	0.246738	0.000228398	NA	NA	Hypermethylated in ML versus MR
cg40914407_TC21	0.2706	0.000228398	NA	NA	Hypermethylated in ML versus MR
cg31123734_TC11	0.218145	0.000228717	NA	NA	Hypermethylated in ML versus MR
cg43299914_TC21	0.399151	0.000228884	Tmem140	NA	Hypermethylated in ML versus MR
cg44429272_BC21	0.292559	0.000230902	NA	NA	Hypermethylated in ML versus MR
cg47215876_BC21	0.330673	0.000231869	NA	NA	Hypermethylated in ML versus MR
cg35263317_TC21	0.302397	0.000232059	NA	NA	Hypermethylated in ML versus MR
cg36563794_BC21	0.298026	0.000232375	NA	NA	Hypermethylated in ML versus MR
cg36538380_BC21	0.241821	0.000232463	NA	Acsl5	Hypermethylated in ML versus MR
cg32077038_TC21	0.293307	0.000232463	NA	NA	Hypermethylated in ML versus MR
cg42998868_TC21	0.256531	0.000232636	NA	NA	Hypermethylated in ML versus MR
cg31468160_BC21	0.317374	0.000232636	NA	NA	Hypermethylated in ML versus MR
cg43114771_BC21	0.368352	0.000233359	NA	Dlx6os1	Hypermethylated in ML versus MR
cg30177359_TC21	0.294391	0.000233842	NA	NA	Hypermethylated in ML versus MR
cg31647335_BC21	0.354531	0.000234867	NA	NA	Hypermethylated in ML versus MR
cg46845582_TC11	0.302813	0.000235654	NA	NA	Hypermethylated in ML versus MR
cg39220965_TC21	0.334159	0.000235707	NA	NA	Hypermethylated in ML versus MR
cg32043469_TC21	0.314883	0.000236309	Smim15	NA	Hypermethylated in ML versus MR
cg28129667_BC21	0.304462	0.000236861	NA	NA	Hypermethylated in ML versus MR
cg45363227_TC21	0.291435	0.000237931	NA	NA	Hypermethylated in ML versus MR
cg40591022_TC21	0.26814	0.000237931	NA	Chd7	Hypermethylated in ML versus MR
cg38487814_BC21	0.323522	0.000237931	NA	NA	Hypermethylated in ML versus MR
cg28727224_BC21	0.251653	0.000238335	NA	NA	Hypermethylated in ML versus MR
cg43055500_TC21	0.223543	0.000239114	NA	NA	Hypermethylated in ML versus MR
cg32454443_BC11	0.238298	0.000241047	NA	NA	Hypermethylated in ML versus MR
cg37505651_BC11	0.209701	0.000241364	NA	NA	Hypermethylated in ML versus MR
cg30292048_TC11	0.272155	0.000241884	NA	NA	Hypermethylated in ML versus MR
cg32287765_TC21	0.292404	0.000241884	NA	Zcchc24	Hypermethylated in ML versus MR
cg45799206_TC21	0.31956	0.000242024	Gm10033	NA	Hypermethylated in ML versus MR
cg33351728_TC11	0.256065	0.000242382	Gm26684	NA	Hypermethylated in ML versus MR
cg37869636_TC21	0.255568	0.000242449	NA	NA	Hypermethylated in ML versus MR
cg39961168_BC21	0.239879	0.000243458	NA	NA	Hypermethylated in ML versus MR
cg42713870_TC21	0.284192	0.000243825	NA	NA	Hypermethylated in ML versus MR
cg44333424_TC21	0.232396	0.000244187	NA	NA	Hypermethylated in ML versus MR
cg30015240_TC21	0.321375	0.000244556	NA	Thra	Hypermethylated in ML versus MR
cg40109449_BC21	0.244634	0.000246424	NA	Igsf3	Hypermethylated in ML versus MR
cg41590859_TC21	0.223397	0.000247761	NA	Tmco4	Hypermethylated in ML versus MR
cg40098601_TC21	0.347995	0.000248576	NA	4930406D18Rik	Hypermethylated in ML versus MR
cg39412664_BC21	0.226529	0.00024905	NA	Cdh4	Hypermethylated in ML versus MR
cg43826733_TC21	0.270429	0.000249918	NA	NA	Hypermethylated in ML versus MR
cg44670490_BC21	0.236958	0.000249964	NA	NA	Hypermethylated in ML versus MR
cg31910189_BC21	0.311453	0.000249964	NA	Bhmt	Hypermethylated in ML versus MR
cg44460589_TC21	0.203966	0.00025186	NA	NA	Hypermethylated in ML versus MR
cg31120321_BC21	0.204784	0.000251864	Mir3070b	NA	Hypermethylated in ML versus MR
cg44682315_BC21	0.278146	0.000252792	NA	NA	Hypermethylated in ML versus MR
cg41267864_BC21	0.245137	0.000253201	Btf3l4	NA	Hypermethylated in ML versus MR
cg44401471_BC21	0.216484	0.000253254	NA	NA	Hypermethylated in ML versus MR
cg33939916_BC21	0.347803	0.000253258	NA	NA	Hypermethylated in ML versus MR
cg30903109_BC21	0.248879	0.000255229	NA	NA	Hypermethylated in ML versus MR
cg37086055_TC21	0.25118	0.000255229	Catip	NA	Hypermethylated in ML versus MR
cg29748436_BC21	0.299768	0.000255296	NA	Trpv3	Hypermethylated in ML versus MR
cg44952706_TC21	0.25594	0.000255305	NA	Trim3	Hypermethylated in ML versus MR
cg44834164_TC21	0.284468	0.000255957	NA	NA	Hypermethylated in ML versus MR
cg29178435_BC11	0.312167	0.000258152	Pik3ip1	NA	Hypermethylated in ML versus MR
cg30299703_TC11	0.244533	0.000258579	NA	NA	Hypermethylated in ML versus MR
cg40454381_BC21	0.348523	0.000258698	Dnai3	NA	Hypermethylated in ML versus MR
cg29166214_BC21	0.226147	0.000259021	NA	NA	Hypermethylated in ML versus MR
cg33820151_TC21	0.270996	0.000259187	NA	Krt80	Hypermethylated in ML versus MR
cg42982743_TC21	0.254694	0.000259545	NA	NA	Hypermethylated in ML versus MR
cg38419748_BC21	0.28717	0.00026005	NA	Acvr1	Hypermethylated in ML versus MR
cg30607695_TC21	0.302087	0.0002608	Nova1	NA	Hypermethylated in ML versus MR
cg40217972_BC21	0.359074	0.000262437	NA	NA	Hypermethylated in ML versus MR
cg34475867_BC21	0.292358	0.000262707	NA	NA	Hypermethylated in ML versus MR
cg46883060_TC21	0.27853	0.000262726	Plekho2	NA	Hypermethylated in ML versus MR
cg37486208_TC21	0.245722	0.000265627	NA	NA	Hypermethylated in ML versus MR
cg40106253_TC21	0.227205	0.000266627	NA	NA	Hypermethylated in ML versus MR
cg45906438_TC21	0.358808	0.000267008	NA	NA	Hypermethylated in ML versus MR
cg43453510_TC21	0.308871	0.000267103	NA	NA	Hypermethylated in ML versus MR
cg32298742_TC21	0.314151	0.00027107	NA	Arhgef3	Hypermethylated in ML versus MR
cg28414717_BC21	0.274087	0.00027127	NA	NA	Hypermethylated in ML versus MR
cg39412590_TC21	0.278669	0.000271442	NA	Cdh4	Hypermethylated in ML versus MR
cg34023039_BC21	0.263082	0.000271812	NA	Lpp	Hypermethylated in ML versus MR
cg41524570_BC11	0.219482	0.000271812	NA	NA	Hypermethylated in ML versus MR
cg45125119_TC21	0.247807	0.000271955	Tmem219	NA	Hypermethylated in ML versus MR
cg28410042_TC21	0.291991	0.000272866	NA	NA	Hypermethylated in ML versus MR
cg39661658_TC21	0.227534	0.000273254	NA	NA	Hypermethylated in ML versus MR
cg46693192_BC21	0.264616	0.000273795	NA	Sik3	Hypermethylated in ML versus MR
cg42446922_TC21	0.261176	0.000274625	NA	Bmp2k	Hypermethylated in ML versus MR
cg37248310_TC11	0.225677	0.000276724	Crocc2	NA	Hypermethylated in ML versus MR
cg46730308_BC21	0.228551	0.000276724	NA	Ncam1	Hypermethylated in ML versus MR
cg40947336_BC21	0.294579	0.000277722	NA	NA	Hypermethylated in ML versus MR
cg41087253_TC21	0.300777	0.000277722	NA	Bnc2	Hypermethylated in ML versus MR
cg34075760_BC21	0.258962	0.000279703	Apod	NA	Hypermethylated in ML versus MR
cg34580326_BC21	0.209282	0.000280104	NA	NA	Hypermethylated in ML versus MR
cg36754264_TC21	0.253446	0.000280282	NA	NA	Hypermethylated in ML versus MR
cg31516326_BC11	0.203916	0.000280641	NA	NA	Hypermethylated in ML versus MR
cg29966662_BC21	0.310625	0.00028113	NA	NA	Hypermethylated in ML versus MR
cg31476629_TC21	0.372964	0.00028113	NA	NA	Hypermethylated in ML versus MR
cg38957208_TC11	0.245867	0.000281865	Tgm3	NA	Hypermethylated in ML versus MR
cg38662726_BC21	0.219102	0.000283614	NA	NA	Hypermethylated in ML versus MR
cg28213137_BC21	0.245235	0.000284316	NA	Gm20125	Hypermethylated in ML versus MR
cg46567560_TC11	0.286714	0.000284316	Nfrkb	NA	Hypermethylated in ML versus MR
cg41572680_TC21	0.261686	0.000284859	NA	Alpl	Hypermethylated in ML versus MR
cg42289861_TC21	0.312915	0.000287795	Lrrc66	NA	Hypermethylated in ML versus MR
cg29604062_TC21	0.245374	0.000289411	4933439C10Rik	NA	Hypermethylated in ML versus MR
cg32001958_TC21	0.303887	0.000289563	NA	Mast4	Hypermethylated in ML versus MR
cg46827678_TC21	0.340702	0.000289563	NA	NA	Hypermethylated in ML versus MR
cg33418707_TC21	0.314999	0.000289563	NA	NA	Hypermethylated in ML versus MR
cg36215524_BC21	0.257173	0.000291213	Aldh1a1	NA	Hypermethylated in ML versus MR
cg35759927_TC21	0.24969	0.000291469	NA	Marchf3	Hypermethylated in ML versus MR
cg35765301_TC21	0.277898	0.00029157	Ctxn3	NA	Hypermethylated in ML versus MR
cg31915347_TC21	0.243336	0.000291633	NA	Lhfpl2	Hypermethylated in ML versus MR
cg40561143_BC21	0.262485	0.000292415	NA	NA	Hypermethylated in ML versus MR
cg28660551_TC21	0.224984	0.000293219	Ggt5	NA	Hypermethylated in ML versus MR
cg42162339_TC21	0.322537	0.000293473	NA	NA	Hypermethylated in ML versus MR
cg45014666_TC21	0.218555	0.000293853	NA	NA	Hypermethylated in ML versus MR
cg32251393_BC21	0.228384	0.000295494	NA	Kat6b	Hypermethylated in ML versus MR
cg37767559_BC21	0.235174	0.000295497	NA	NA	Hypermethylated in ML versus MR
cg44856639_TC21	0.271346	0.000296648	NA	Rab30	Hypermethylated in ML versus MR
cg44122335_BC11	0.258983	0.00029756	NA	NA	Hypermethylated in ML versus MR
cg31218874_TC21	0.291282	0.000297883	NA	Asb13	Hypermethylated in ML versus MR
cg43998868_BC21	0.270647	0.000298569	NA	NA	Hypermethylated in ML versus MR
cg45239372_TC21	0.342029	0.000298614	NA	NA	Hypermethylated in ML versus MR
cg46173767_BC21	0.255257	0.000299149	NA	Bcar1	Hypermethylated in ML versus MR
cg35814445_BC11	0.226314	0.000299149	NA	Apcdd1	Hypermethylated in ML versus MR
cg34058883_BC21	0.219657	0.000299303	NA	NA	Hypermethylated in ML versus MR
cg31120322_BC21	0.209853	0.000299362	NA	NA	Hypermethylated in ML versus MR
cg43728002_TC21	0.310223	0.000299975	NA	Lrig1	Hypermethylated in ML versus MR
cg31415348_TC21	0.257988	0.000302576	NA	NA	Hypermethylated in ML versus MR
cg45231937_TC21	0.321324	0.000303439	Ebf3	NA	Hypermethylated in ML versus MR
cg47268466_BC21	0.230238	0.000304935	NA	Ltf	Hypermethylated in ML versus MR
cg43272587_BC21	0.205712	0.000305392	NA	Podxl	Hypermethylated in ML versus MR
cg31005627_TC21	0.23393	0.000305397	NA	NA	Hypermethylated in ML versus MR
cg41981181_TC21	0.284129	0.000305855	NA	NA	Hypermethylated in ML versus MR
cg35492656_TC21	0.226868	0.000305887	Mep1b	NA	Hypermethylated in ML versus MR
cg41946404_TC21	0.267165	0.000306256	NA	Kmt2c	Hypermethylated in ML versus MR
cg38877536_TC21	0.388541	0.000307297	NA	NA	Hypermethylated in ML versus MR
cg38977978_TC11	0.230468	0.000307514	NA	NA	Hypermethylated in ML versus MR
cg40857703_BC21	0.264551	0.000308153	NA	NA	Hypermethylated in ML versus MR
cg37690693_TC21	0.222812	0.000308284	NA	4930558K02Rik	Hypermethylated in ML versus MR
cg29953557_BC11	0.236526	0.000308879	NA	NA	Hypermethylated in ML versus MR
cg35765304_BC21	0.207901	0.000309418	Ctxn3	NA	Hypermethylated in ML versus MR
cg42003190_TC21	0.314574	0.000310791	NA	Yes1	Hypermethylated in ML versus MR
cg39543776_TC21	0.259426	0.000311427	NA	NA	Hypermethylated in ML versus MR
cg28898928_BC21	0.3021	0.00031182	NA	NA	Hypermethylated in ML versus MR
cg44000564_BC21	0.271916	0.000312941	NA	Tspan9	Hypermethylated in ML versus MR
cg35949466_BC21	0.209793	0.000313674	NA	NA	Hypermethylated in ML versus MR
cg30073153_TC21	0.269424	0.000314779	NA	Nmt1	Hypermethylated in ML versus MR
cg42808424_TC21	0.273494	0.000315778	Slc15a4	NA	Hypermethylated in ML versus MR
cg31427046_TC21	0.229305	0.000315778	NA	NA	Hypermethylated in ML versus MR
cg29905095_BC21	0.319914	0.000316784	NA	Msi2	Hypermethylated in ML versus MR
cg43090430_TC21	0.313211	0.000317722	NA	NA	Hypermethylated in ML versus MR
cg43272577_BC21	0.297684	0.00031876	NA	Podxl	Hypermethylated in ML versus MR
cg29958546_TC21	0.290119	0.000319148	Col1a1	NA	Hypermethylated in ML versus MR
cg28850445_TC21	0.291098	0.000320549	NA	Gm17745	Hypermethylated in ML versus MR
cg42035380_BC21	0.240714	0.0003251	Ablim2	NA	Hypermethylated in ML versus MR
cg42065447_BC21	0.224274	0.000325452	NA	NA	Hypermethylated in ML versus MR
cg30058245_TC11	0.223023	0.00032611	NA	Cd300lg	Hypermethylated in ML versus MR
cg34435216_TC21	0.256027	0.00032859	NA	Adamts1	Hypermethylated in ML versus MR
cg38330573_BC21	0.402106	0.000328763	NA	NA	Hypermethylated in ML versus MR
cg38228529_TC21	0.282966	0.000328848	NA	Hmcn2	Hypermethylated in ML versus MR
cg28793230_BC21	0.356553	0.000329523	NA	Ttc41	Hypermethylated in ML versus MR
cg37981114_BC21	0.254269	0.000331091	Sertad4	NA	Hypermethylated in ML versus MR
cg45480234_TC21	0.366553	0.000331091	NA	NA	Hypermethylated in ML versus MR
cg42619645_TC21	0.298165	0.000331864	NA	NA	Hypermethylated in ML versus MR
cg32106703_TC21	0.268862	0.000332275	NA	NA	Hypermethylated in ML versus MR
cg28397020_BC21	0.24256	0.000332935	NA	Foxo3	Hypermethylated in ML versus MR
cg41923876_TC21	0.294025	0.000333536	NA	NA	Hypermethylated in ML versus MR
cg29151117_BC21	0.305675	0.000333536	NA	NA	Hypermethylated in ML versus MR
cg46299142_BC21	0.238677	0.000333955	Banp	NA	Hypermethylated in ML versus MR
cg31950827_TC21	0.293824	0.00033413	NA	NA	Hypermethylated in ML versus MR
cg40904118_BC21	0.306541	0.000335377	NA	NA	Hypermethylated in ML versus MR
cg36748925_TC21	0.254819	0.000336734	Gm5524	NA	Hypermethylated in ML versus MR
cg35249741_BC11	0.273053	0.000337426	NA	NA	Hypermethylated in ML versus MR
cg34833358_TC21	0.248179	0.000339007	NA	Pknox1	Hypermethylated in ML versus MR
cg33808232_TC21	0.289242	0.0003411	Smagp	NA	Hypermethylated in ML versus MR
cg33630948_TC21	0.31486	0.000342364	NA	Lncppara	Hypermethylated in ML versus MR
cg46690960_BC21	0.207227	0.000342563	NA	Bace1	Hypermethylated in ML versus MR
cg28984199_TC21	0.325845	0.000342726	NA	NA	Hypermethylated in ML versus MR
cg34938406_BC21	0.263911	0.000342832	NA	Clic5	Hypermethylated in ML versus MR
cg28581015_TC21	0.275817	0.000344447	NA	NA	Hypermethylated in ML versus MR
cg41255405_TC21	0.286998	0.000344627	NA	NA	Hypermethylated in ML versus MR
cg37938927_BC21	0.273943	0.000344627	NA	NA	Hypermethylated in ML versus MR
cg36103539_BC21	0.227688	0.000345369	Zfpl1	NA	Hypermethylated in ML versus MR
cg32240324_TC11	0.30973	0.000346323	NA	Dnajc9	Hypermethylated in ML versus MR
cg36979103_BC21	0.262271	0.000349248	NA	Gm973	Hypermethylated in ML versus MR
cg47289803_TC21	0.22299	0.000349701	Clasp2	NA	Hypermethylated in ML versus MR
cg35974095_TC21	0.249064	0.00035048	NA	Setbp1	Hypermethylated in ML versus MR
cg33036102_BC21	0.375717	0.000351042	Fyb	NA	Hypermethylated in ML versus MR
cg40905433_TC21	0.335939	0.000351067	NA	NA	Hypermethylated in ML versus MR
cg35627020_BC21	0.272427	0.000351914	NA	Spry4	Hypermethylated in ML versus MR
cg47324113_TC21	0.25301	0.000352016	NA	NA	Hypermethylated in ML versus MR
cg28683399_BC21	0.280328	0.000353467	NA	NA	Hypermethylated in ML versus MR
cg40067546_TC21	0.23471	0.000354076	NA	Ankrd35	Hypermethylated in ML versus MR
cg44298830_TC21	0.285571	0.000354208	NA	NA	Hypermethylated in ML versus MR
cg45241995_BC21	0.304912	0.000355179	NA	Tcerg1l	Hypermethylated in ML versus MR
cg40392198_BC21	0.286623	0.000355967	0610031O16Rik	NA	Hypermethylated in ML versus MR
cg38281503_TC21	0.235435	0.000356952	NA	NA	Hypermethylated in ML versus MR
cg44000562_TC21	0.233921	0.000357331	NA	Tspan9	Hypermethylated in ML versus MR
cg34792285_TC21	0.281498	0.000358488	Fkbp5	NA	Hypermethylated in ML versus MR
cg36755082_TC21	0.255389	0.000358654	Mir6342	NA	Hypermethylated in ML versus MR
cg30404910_TC21	0.252426	0.000359217	NA	NA	Hypermethylated in ML versus MR
cg46109271_BC21	0.292315	0.000360945	NA	NA	Hypermethylated in ML versus MR
cg43110317_BC21	0.26098	0.000361715	Gm20619	NA	Hypermethylated in ML versus MR
cg46364185_TC11	0.311882	0.00036202	NA	NA	Hypermethylated in ML versus MR
cg32042107_BC21	0.327685	0.000362737	NA	NA	Hypermethylated in ML versus MR
cg39436964_BC21	0.316177	0.00036361	NA	NA	Hypermethylated in ML versus MR
cg33677386_TC21	0.223623	0.000363988	NA	Rabl2	Hypermethylated in ML versus MR
cg45773326_TC21	0.332712	0.000364486	NA	Trim61	Hypermethylated in ML versus MR
cg28112662_BC21	0.283647	0.000365641	NA	Plekhg1	Hypermethylated in ML versus MR
cg44401307_BC21	0.263428	0.00036626	NA	Fxyd1	Hypermethylated in ML versus MR
cg38531742_BC21	0.354187	0.00036626	NA	NA	Hypermethylated in ML versus MR
cg45238355_BC21	0.288542	0.000367384	NA	NA	Hypermethylated in ML versus MR
cg31123170_BC21	0.240055	0.000368778	NA	NA	Hypermethylated in ML versus MR
cg41797546_BC11	0.241819	0.000368989	Tas1r3	NA	Hypermethylated in ML versus MR
cg40733135_BC21	0.275389	0.000369389	NA	NA	Hypermethylated in ML versus MR
cg32343304_BC11	0.240048	0.000369506	NA	NA	Hypermethylated in ML versus MR
cg34753495_BC21	0.205316	0.000369555	A930017K11Rik	NA	Hypermethylated in ML versus MR
cg29380362_TC21	0.281715	0.000370994	NA	Stk10	Hypermethylated in ML versus MR
cg31453335_BC11	0.208118	0.000370994	NA	Riok1	Hypermethylated in ML versus MR
cg37878594_TC21	0.275683	0.000371812	NA	Susd4	Hypermethylated in ML versus MR
cg42658214_BC21	0.312652	0.000373269	NA	Tmem233	Hypermethylated in ML versus MR
cg36133327_BC21	0.241505	0.000375102	NA	Ubxn1	Hypermethylated in ML versus MR
cg46327809_TC21	0.239777	0.000375193	NA	NA	Hypermethylated in ML versus MR
cg39732989_TC21	0.269215	0.000376503	NA	NA	Hypermethylated in ML versus MR
cg44668726_TC11	0.267004	0.000378034	NA	Lysmd4	Hypermethylated in ML versus MR
cg36392835_TC21	0.304858	0.000380205	NA	NA	Hypermethylated in ML versus MR
cg34427054_BC21	0.231526	0.000381596	NA	Atp5j	Hypermethylated in ML versus MR
cg47157957_TC21	0.271009	0.000381853	NA	Slc35g2	Hypermethylated in ML versus MR
cg39255338_BC21	0.254557	0.000383125	NA	NA	Hypermethylated in ML versus MR
cg33529048_BC21	0.295293	0.000383352	Txn2	NA	Hypermethylated in ML versus MR
cg47088623_BC11	0.237171	0.000383638	NA	Plscr2	Hypermethylated in ML versus MR
cg32329976_BC21	0.294656	0.00038633	NA	Stimate	Hypermethylated in ML versus MR
cg43029311_BC21	0.38142	0.000386505	NA	Lnx2	Hypermethylated in ML versus MR
cg32096584_BC21	0.265928	0.000387552	Hspb3	NA	Hypermethylated in ML versus MR
cg28612410_TC21	0.263744	0.00038964	NA	NA	Hypermethylated in ML versus MR
cg41067208_TC21	0.236042	0.000389655	NA	NA	Hypermethylated in ML versus MR
cg39108395_BC21	0.31281	0.000390043	NA	Snph	Hypermethylated in ML versus MR
cg34734333_TC21	0.236349	0.000390386	NA	Slc9a3r2	Hypermethylated in ML versus MR
cg45515094_TC21	0.245095	0.00039233	Got1l1	NA	Hypermethylated in ML versus MR
cg38174714_TC21	0.245498	0.000393274	NA	Adamtsl2	Hypermethylated in ML versus MR
cg36748929_BC21	0.242589	0.000393747	NA	Gm5524	Hypermethylated in ML versus MR
cg35194596_BC21	0.257499	0.00039422	NA	Lbh	Hypermethylated in ML versus MR
cg47258343_TC11	0.227152	0.000396339	NA	Cspg5	Hypermethylated in ML versus MR
cg46123803_TC21	0.248231	0.000396431	NA	Psmd7	Hypermethylated in ML versus MR
cg45614302_TC21	0.222387	0.000399108	NA	NA	Hypermethylated in ML versus MR
cg46163645_BO21	0.223722	0.000399442	NA	NA	Hypermethylated in ML versus MR
cg37310177_TC21	0.253269	0.000399966	NA	Tnfrsf11a	Hypermethylated in ML versus MR
cg28420478_BC21	0.227269	0.000399992	NA	NA	Hypermethylated in ML versus MR
cg37735280_BC21	0.223451	0.000400315	NA	Fam78b	Hypermethylated in ML versus MR
cg37476212_TC21	0.271909	0.00040177	NA	Pik3c2b	Hypermethylated in ML versus MR
cg30404876_TC21	0.361387	0.000403345	NA	NA	Hypermethylated in ML versus MR
cg38125241_BC21	0.281372	0.000404598	Arhgap21	NA	Hypermethylated in ML versus MR
cg37063128_TC21	0.242733	0.000405695	NA	NA	Hypermethylated in ML versus MR
cg36383006_TC21	0.30764	0.000405695	NA	NA	Hypermethylated in ML versus MR
cg41735835_BC21	0.208589	0.000405695	NA	Camta1	Hypermethylated in ML versus MR
cg41514444_TC21	0.205872	0.000405695	Rps6ka1	NA	Hypermethylated in ML versus MR
cg31620437_TC11	0.296251	0.000407459	NA	NA	Hypermethylated in ML versus MR
cg42332523_TC21	0.301407	0.000407672	1700017L05Rik	NA	Hypermethylated in ML versus MR
cg43054420_BC21	0.259867	0.000409871	NA	NA	Hypermethylated in ML versus MR
cg28338545_BC21	0.28406	0.000411548	Zup1	NA	Hypermethylated in ML versus MR
cg30046974_BC21	0.275314	0.000411909	NA	NA	Hypermethylated in ML versus MR
cg37123325_BC21	0.272577	0.000412759	NA	NA	Hypermethylated in ML versus MR
cg29475905_BC21	0.277191	0.000413294	NA	NA	Hypermethylated in ML versus MR
cg40964098_BC21	0.216433	0.000413753	NA	NA	Hypermethylated in ML versus MR
cg33808228_TC21	0.331693	0.000414432	Smagp	NA	Hypermethylated in ML versus MR
cg37428360_BC21	0.281259	0.000415887	NA	Mgat5	Hypermethylated in ML versus MR
cg35911909_TC21	0.332852	0.000420379	NA	NA	Hypermethylated in ML versus MR
cg47228259_BC21	0.23947	0.0004205	NA	NA	Hypermethylated in ML versus MR
cg39480286_BC21	0.22795	0.000420565	NA	NA	Hypermethylated in ML versus MR
cg29166603_TC21	0.351349	0.000423363	Dnajc14	NA	Hypermethylated in ML versus MR
cg46690947_TC21	0.227186	0.000423363	NA	Bace1	Hypermethylated in ML versus MR
cg39580037_BC21	0.272648	0.000424015	NA	NA	Hypermethylated in ML versus MR
cg39254946_TC11	0.230571	0.00042494	NA	NA	Hypermethylated in ML versus MR
cg36510446_TC21	0.274285	0.000425618	NA	NA	Hypermethylated in ML versus MR
cg41642110_BC21	0.300726	0.000426696	NA	NA	Hypermethylated in ML versus MR
cg33158449_BC21	0.313356	0.000428662	NA	Myo10	Hypermethylated in ML versus MR
cg37658127_BC21	0.315827	0.000428662	Rasal2	NA	Hypermethylated in ML versus MR
cg44951225_TC11	0.220957	0.000429715	NA	Cavin3	Hypermethylated in ML versus MR
cg34075561_BC21	0.310798	0.000430502	NA	NA	Hypermethylated in ML versus MR
cg28188670_TC11	0.267667	0.000432924	NA	Zc2hc1b	Hypermethylated in ML versus MR
cg31798701_BC21	0.290345	0.00043464	NA	NA	Hypermethylated in ML versus MR
cg45040539_TC21	0.287278	0.000434775	NA	Xylt1	Hypermethylated in ML versus MR
cg36375102_TC22	0.203087	0.000434868	NA	NA	Hypermethylated in ML versus MR
cg36792849_BC21	0.264118	0.0004356	NA	NA	Hypermethylated in ML versus MR
cg38336380_TC21	0.249918	0.000435846	NA	NA	Hypermethylated in ML versus MR
cg40972321_TC21	0.211488	0.000436551	NA	NA	Hypermethylated in ML versus MR
cg37491043_BC21	0.3222	0.000438213	NA	Myog	Hypermethylated in ML versus MR
cg42632593_TC21	0.221801	0.000438276	NA	NA	Hypermethylated in ML versus MR
cg40902342_TC21	0.226373	0.000438295	NA	NA	Hypermethylated in ML versus MR
cg29774185_TC21	0.305064	0.000441217	NA	Vps53	Hypermethylated in ML versus MR
cg38711842_TC21	0.233204	0.000441444	NA	NA	Hypermethylated in ML versus MR
cg36562893_TC21	0.256876	0.000441508	NA	NA	Hypermethylated in ML versus MR
cg46594880_BC11	0.256833	0.000442379	NA	NA	Hypermethylated in ML versus MR
cg46123520_TC21	0.309849	0.000443373	NA	NA	Hypermethylated in ML versus MR
cg30530767_BC21	0.264246	0.000443402	Atxn7l1	NA	Hypermethylated in ML versus MR
cg34774012_TC11	0.210852	0.000444202	NA	NA	Hypermethylated in ML versus MR
cg39794794_BC21	0.325551	0.000446031	Pfn2	NA	Hypermethylated in ML versus MR
cg44034398_BC21	0.264036	0.000447217	NA	Etv6	Hypermethylated in ML versus MR
cg37056059_BC21	0.256743	0.000448437	Bard1	NA	Hypermethylated in ML versus MR
cg34576097_BC21	0.358979	0.000448695	NA	NA	Hypermethylated in ML versus MR
cg39666513_BC21	0.248418	0.000450065	NA	Ankrd50	Hypermethylated in ML versus MR
cg28622936_BC21	0.339799	0.000450376	NA	NA	Hypermethylated in ML versus MR
cg29031052_TC21	0.241663	0.000450674	D630029K05Rik	NA	Hypermethylated in ML versus MR
cg41450573_TC21	0.277591	0.00045178	NA	NA	Hypermethylated in ML versus MR
cg35326138_TC21	0.303107	0.000454291	NA	NA	Hypermethylated in ML versus MR
cg42785833_BC21	0.260669	0.000454896	NA	NA	Hypermethylated in ML versus MR
cg40615045_BC11	0.297287	0.00045533	NA	Rad54b	Hypermethylated in ML versus MR
cg29768934_TC21	0.21752	0.000456966	Myo1c	NA	Hypermethylated in ML versus MR
cg30030644_BC21	0.261105	0.00045733	NA	Krt36	Hypermethylated in ML versus MR
cg34793997_TC11	0.267585	0.00045733	NA	NA	Hypermethylated in ML versus MR
cg44425997_BC21	0.272417	0.000457438	NA	NA	Hypermethylated in ML versus MR
cg36548518_TC11	0.206203	0.000457438	NA	NA	Hypermethylated in ML versus MR
cg43433463_BC11	0.230092	0.000460032	NA	NA	Hypermethylated in ML versus MR
cg42466173_BC21	0.357553	0.000460742	NA	NA	Hypermethylated in ML versus MR
cg34176757_BC21	0.22095	0.000460787	NA	NA	Hypermethylated in ML versus MR
cg43164463_BC21	0.326745	0.000460953	NA	Mdfic	Hypermethylated in ML versus MR
cg35640263_TC21	0.29421	0.000461904	NA	NA	Hypermethylated in ML versus MR
cg35883055_BC11	0.254266	0.000462676	NA	Tcf4	Hypermethylated in ML versus MR
cg40702557_BC21	0.337194	0.000463363	NA	NA	Hypermethylated in ML versus MR
cg45238894_TC21	0.251631	0.000464874	NA	NA	Hypermethylated in ML versus MR
cg35434716_TC21	0.282444	0.000465129	NA	Tmem241	Hypermethylated in ML versus MR
cg30052923_BC21	0.246273	0.000467361	NA	Arl4d	Hypermethylated in ML versus MR
cg33375095_TC21	0.293286	0.000467409	NA	NA	Hypermethylated in ML versus MR
cg34487749_TC21	0.272471	0.000469478	NA	NA	Hypermethylated in ML versus MR
cg41652931_TC21	0.321129	0.000471308	NA	Pdpn	Hypermethylated in ML versus MR
cg35326139_TC21	0.296853	0.000471639	NA	NA	Hypermethylated in ML versus MR
cg28906306_BC21	0.318734	0.000471859	NA	NA	Hypermethylated in ML versus MR
cg33174731_TC11	0.298322	0.000472519	NA	NA	Hypermethylated in ML versus MR
cg46364447_TC21	0.248619	0.000472552	NA	NA	Hypermethylated in ML versus MR
cg32438875_BC21	0.24849	0.000474145	NA	Gch1	Hypermethylated in ML versus MR
cg34220243_BC21	0.266286	0.000474215	NA	NA	Hypermethylated in ML versus MR
cg46360020_BC21	0.335374	0.000475552	NA	NA	Hypermethylated in ML versus MR
cg28197392_TC21	0.259143	0.000476102	NA	Hivep2	Hypermethylated in ML versus MR
cg42474731_BC21	0.335111	0.000476741	NA	Tmem150cos	Hypermethylated in ML versus MR
cg33906909_BC11	0.234739	0.000478345	NA	NA	Hypermethylated in ML versus MR
cg42893255_TC21	0.212325	0.000480734	NA	NA	Hypermethylated in ML versus MR
cg41636394_BC21	0.248901	0.00048482	NA	NA	Hypermethylated in ML versus MR
cg45828783_BC21	0.300645	0.00048482	NA	Unc13a	Hypermethylated in ML versus MR
cg36507979_BC11	0.249903	0.000485575	NA	NA	Hypermethylated in ML versus MR
cg41587909_TC21	0.281628	0.000486411	Pla2g5	NA	Hypermethylated in ML versus MR
cg31516945_BC21	0.264657	0.000487487	NA	NA	Hypermethylated in ML versus MR
cg32447452_BC21	0.238006	0.000487564	NA	NA	Hypermethylated in ML versus MR
cg46022265_TC21	0.249938	0.000490313	Nup93	NA	Hypermethylated in ML versus MR
cg33160370_TC21	0.210293	0.000490737	NA	Myo10	Hypermethylated in ML versus MR
cg44379958_BC21	0.246134	0.000492473	NA	NA	Hypermethylated in ML versus MR
cg28265948_TC21	0.261601	0.000495945	NA	NA	Hypermethylated in ML versus MR
cg36334593_TC21	0.215445	0.000496594	Acta2	NA	Hypermethylated in ML versus MR
cg43115387_TC21	0.348893	0.000497938	NA	Dlx5	Hypermethylated in ML versus MR
cg38189448_BC21	0.236663	0.000497951	NA	NA	Hypermethylated in ML versus MR
cg30353669_TC21	0.291566	0.000497999	NA	NA	Hypermethylated in ML versus MR
cg35521528_TC21	0.242747	0.000497999	NA	NA	Hypermethylated in ML versus MR
cg32360945_BC21	0.287708	0.000500319	NA	NA	Hypermethylated in ML versus MR
cg34435217_TC21	0.310785	0.00050288	NA	Adamts1	Hypermethylated in ML versus MR
cg31057146_TC21	0.328281	0.000505052	NA	NA	Hypermethylated in ML versus MR
cg34679970_TC21	0.254586	0.000505458	NA	NA	Hypermethylated in ML versus MR
cg30512192_TC21	0.273312	0.000505458	NA	6030469F06Rik	Hypermethylated in ML versus MR
cg30750600_TC21	0.313714	0.000505855	NA	NA	Hypermethylated in ML versus MR
cg43826705_TC11	0.229362	0.000506965	NA	NA	Hypermethylated in ML versus MR
cg43677695_BC11	0.234695	0.000513486	NA	NA	Hypermethylated in ML versus MR
cg34467289_BC21	0.282982	0.000514516	NA	NA	Hypermethylated in ML versus MR
cg41451406_TC21	0.253586	0.00051484	NA	NA	Hypermethylated in ML versus MR
cg36569142_TC21	0.212465	0.000515863	NA	NA	Hypermethylated in ML versus MR
cg45405697_TC21	0.220667	0.000517349	NA	Fbxo25	Hypermethylated in ML versus MR
cg34783201_BC21	0.261613	0.000517994	NA	NA	Hypermethylated in ML versus MR
cg33569157_BC21	0.222332	0.000519039	Grap2	NA	Hypermethylated in ML versus MR
cg38175585_BC21	0.310368	0.000520204	Dbh	NA	Hypermethylated in ML versus MR
cg35276596_TC21	0.239858	0.000521451	NA	NA	Hypermethylated in ML versus MR
cg38682887_TC21	0.246072	0.000523911	Cry2	NA	Hypermethylated in ML versus MR
cg38743555_BC21	0.286861	0.000528786	Fjx1	NA	Hypermethylated in ML versus MR
cg41448641_TC11	0.203356	0.000529216	NA	NA	Hypermethylated in ML versus MR
cg29664101_BC21	0.335439	0.000529918	NA	NA	Hypermethylated in ML versus MR
cg38364558_BC11	0.202279	0.000530899	NA	Lypd6b	Hypermethylated in ML versus MR
cg32076686_BC21	0.308209	0.000531334	NA	NA	Hypermethylated in ML versus MR
cg28193788_TC21	0.38769	0.0005314	NA	NA	Hypermethylated in ML versus MR
cg43436050_TC11	0.236279	0.000532541	NA	NA	Hypermethylated in ML versus MR
cg35635750_TC21	0.232413	0.000532967	NA	Nr3c1	Hypermethylated in ML versus MR
cg44041734_BC21	0.271463	0.000532968	NA	NA	Hypermethylated in ML versus MR
cg29951606_BC21	0.249233	0.000534678	NA	NA	Hypermethylated in ML versus MR
cg46261683_BC11	0.320977	0.00053646	Atp2c2	NA	Hypermethylated in ML versus MR
cg32343305_TC21	0.265579	0.00053675	NA	NA	Hypermethylated in ML versus MR
cg35588365_TC11	0.259955	0.000537273	NA	NA	Hypermethylated in ML versus MR
cg29546091_BC21	0.253085	0.000538206	NA	NA	Hypermethylated in ML versus MR
cg41709921_BC11	0.272101	0.00053822	Spsb1	NA	Hypermethylated in ML versus MR
cg44878843_TC21	0.281237	0.000538392	NA	NA	Hypermethylated in ML versus MR
cg35935089_TC21	0.246921	0.000540262	NA	NA	Hypermethylated in ML versus MR
cg42057819_BC21	0.319453	0.000540368	NA	NA	Hypermethylated in ML versus MR
cg42894119_BC21	0.34911	0.00054127	Por	NA	Hypermethylated in ML versus MR
cg43097242_BC21	0.26049	0.000541594	NA	NA	Hypermethylated in ML versus MR
cg43766866_BC21	0.301827	0.000542064	NA	NA	Hypermethylated in ML versus MR
cg33488170_TC21	0.294194	0.000543823	NA	NA	Hypermethylated in ML versus MR
cg46735989_TC21	0.217772	0.000544212	NA	NA	Hypermethylated in ML versus MR
cg42620535_TC21	0.204553	0.000545421	NA	NA	Hypermethylated in ML versus MR
cg30758420_TC21	0.272006	0.000545526	NA	NA	Hypermethylated in ML versus MR
cg36749378_BC21	0.307406	0.00054594	NA	NA	Hypermethylated in ML versus MR
cg40121011_BC21	0.31816	0.000546417	NA	NA	Hypermethylated in ML versus MR
cg37867190_BC21	0.257147	0.000548241	NA	NA	Hypermethylated in ML versus MR
cg36754570_BC21	0.285969	0.00055249	NA	NA	Hypermethylated in ML versus MR
cg42295747_TC11	0.301225	0.000552798	NA	NA	Hypermethylated in ML versus MR
cg44916069_BC11	0.206122	0.000552798	NA	NA	Hypermethylated in ML versus MR
cg33401810_TC21	0.237391	0.000552798	NA	NA	Hypermethylated in ML versus MR
cg39215185_BC21	0.302738	0.000553807	NA	NA	Hypermethylated in ML versus MR
cg38337077_TC21	0.273533	0.000554561	NA	Zeb2	Hypermethylated in ML versus MR
cg44256669_TC21	0.288162	0.000555221	NA	NA	Hypermethylated in ML versus MR
cg28616996_BC21	0.255711	0.000556001	NA	Ccdc6	Hypermethylated in ML versus MR
cg33337723_TC21	0.320422	0.000556025	NA	NA	Hypermethylated in ML versus MR
cg31921518_BC21	0.272054	0.000556025	NA	NA	Hypermethylated in ML versus MR
cg33890414_TC21	0.251249	0.000561145	Gm5767	NA	Hypermethylated in ML versus MR
cg30941612_BC21	0.278389	0.000561411	NA	Nrxn3	Hypermethylated in ML versus MR
cg36449077_BC21	0.277473	0.000561544	Fbxw4	NA	Hypermethylated in ML versus MR
cg40361872_TC21	0.3383	0.000561544	NA	NA	Hypermethylated in ML versus MR
cg44971606_BC21	0.263608	0.000563863	NA	Lmo1	Hypermethylated in ML versus MR
cg29065738_BC21	0.212694	0.000564649	NA	NA	Hypermethylated in ML versus MR
cg30113630_BC21	0.238073	0.000565678	NA	NA	Hypermethylated in ML versus MR
cg33783350_BC21	0.321022	0.000565678	Tuba1a	NA	Hypermethylated in ML versus MR
cg32599931_BC21	0.290802	0.000565678	NA	NA	Hypermethylated in ML versus MR
cg47182886_TC21	0.294557	0.000565678	NA	NA	Hypermethylated in ML versus MR
cg44347201_TC21	0.246524	0.000568875	NA	BC024978	Hypermethylated in ML versus MR
cg45561940_TC21	0.332212	0.000570111	NA	NA	Hypermethylated in ML versus MR
cg41545118_TC21	0.20564	0.000570715	NA	NA	Hypermethylated in ML versus MR
cg36568860_TC11	0.276352	0.000570715	NA	6720468P15Rik	Hypermethylated in ML versus MR
cg41693723_TC21	0.267846	0.000570715	NA	Casz1	Hypermethylated in ML versus MR
cg47356225_BC21	0.243308	0.000573373	NA	Scn5a	Hypermethylated in ML versus MR
cg36135765_TC21	0.217227	0.000575292	NA	NA	Hypermethylated in ML versus MR
cg33292527_TC21	0.301681	0.00057882	NA	NA	Hypermethylated in ML versus MR
cg29148470_TC11	0.201124	0.000578876	NA	NA	Hypermethylated in ML versus MR
cg44177920_TC21	0.268901	0.000579899	Resf1	NA	Hypermethylated in ML versus MR
cg37095598_TC21	0.251139	0.000581129	NA	Glb1l	Hypermethylated in ML versus MR
cg47330781_BC21	0.224897	0.000581206	NA	Rbms3	Hypermethylated in ML versus MR
cg33043047_TC21	0.246732	0.000581989	Egflam	NA	Hypermethylated in ML versus MR
cg37081108_BC21	0.266383	0.000583206	Tns1	NA	Hypermethylated in ML versus MR
cg32418104_TC21	0.281447	0.000586513	Ptger2	NA	Hypermethylated in ML versus MR
cg46797515_BC21	0.210673	0.000588769	Scamp2	NA	Hypermethylated in ML versus MR
cg37455341_BC21	0.264876	0.000590269	NA	Dyrk3	Hypermethylated in ML versus MR
cg41709700_TC21	0.231832	0.000590693	Spsb1	NA	Hypermethylated in ML versus MR
cg31532803_TC21	0.293563	0.000591468	NA	NA	Hypermethylated in ML versus MR
cg45114228_TC21	0.320326	0.000591748	NA	Gsg1l	Hypermethylated in ML versus MR
cg30475853_BC21	0.253709	0.000592336	NA	4930480M12Rik	Hypermethylated in ML versus MR
cg42151888_BC21	0.338275	0.000592336	NA	NA	Hypermethylated in ML versus MR
cg46118225_BC21	0.291355	0.000595929	NA	NA	Hypermethylated in ML versus MR
cg44447636_BC21	0.300305	0.000597474	NA	NA	Hypermethylated in ML versus MR
cg33588475_TC21	0.209163	0.000597474	NA	NA	Hypermethylated in ML versus MR
cg36078949_TC21	0.218436	0.000597815	NA	Syt12	Hypermethylated in ML versus MR
cg41508868_BC21	0.273303	0.000598679	NA	NA	Hypermethylated in ML versus MR
cg31778452_BC11	0.268786	0.000602409	NA	NA	Hypermethylated in ML versus MR
cg31475722_BC21	0.281026	0.000603124	NA	NA	Hypermethylated in ML versus MR
cg39134773_TC21	0.225262	0.000604204	NA	NA	Hypermethylated in ML versus MR
cg42033669_BC21	0.20905	0.000606531	Htra3	NA	Hypermethylated in ML versus MR
cg31093835_BC21	0.243513	0.000609169	NA	NA	Hypermethylated in ML versus MR
cg41403184_BC11	0.278466	0.000609255	NA	NA	Hypermethylated in ML versus MR
cg38077696_BC21	0.208013	0.000610093	NA	NA	Hypermethylated in ML versus MR
cg34759393_BC21	0.287654	0.00061105	NA	Neurl1b	Hypermethylated in ML versus MR
cg42164070_BC21	0.266978	0.000611246	NA	NA	Hypermethylated in ML versus MR
cg39734371_BC11	0.205053	0.000613459	NA	NA	Hypermethylated in ML versus MR
cg37456968_TC21	0.262661	0.000613481	NA	Ikbke	Hypermethylated in ML versus MR
cg42331716_BC21	0.319686	0.000614526	NA	Igfbp7	Hypermethylated in ML versus MR
cg45121242_BC21	0.261479	0.000615714	Nupr1	NA	Hypermethylated in ML versus MR
cg28848371_TC21	0.235398	0.000620788	NA	Cdk17	Hypermethylated in ML versus MR
cg34096090_BC21	0.274976	0.000621512	NA	Osbpl11	Hypermethylated in ML versus MR
cg43631967_BC21	0.244841	0.000622063	NA	NA	Hypermethylated in ML versus MR
cg33686885_TC21	0.303671	0.000622734	NA	NA	Hypermethylated in ML versus MR
cg33593975_TC21	0.258568	0.000625377	NA	NA	Hypermethylated in ML versus MR
cg31468161_BC21	0.261087	0.000627016	NA	NA	Hypermethylated in ML versus MR
cg34747115_TC21	0.220133	0.000628214	NA	NA	Hypermethylated in ML versus MR
cg41559713_BC11	0.227673	0.000628239	C1qc	NA	Hypermethylated in ML versus MR
cg47049961_BC21	0.294043	0.000628677	NA	NA	Hypermethylated in ML versus MR
cg46706099_BC21	0.217311	0.0006295	NA	NA	Hypermethylated in ML versus MR
cg35690876_TC21	0.239134	0.000629761	NA	Sema6a	Hypermethylated in ML versus MR
cg28757447_TC21	0.23486	0.000630207	NA	NA	Hypermethylated in ML versus MR
cg36421085_BC21	0.32032	0.000630533	NA	NA	Hypermethylated in ML versus MR
cg28601487_BC21	0.349759	0.000632747	NA	NA	Hypermethylated in ML versus MR
cg32848953_TC21	0.285149	0.000634581	NA	NA	Hypermethylated in ML versus MR
cg43480073_BC21	0.218486	0.000634581	NA	NA	Hypermethylated in ML versus MR
cg46595162_TC11	0.209314	0.000634581	St3gal4	NA	Hypermethylated in ML versus MR
cg39111403_BC21	0.229058	0.000635048	Angpt4	NA	Hypermethylated in ML versus MR
cg44670370_TC21	0.252831	0.000636371	NA	NA	Hypermethylated in ML versus MR
cg45799204_BC21	0.292433	0.000636439	Gm10033	NA	Hypermethylated in ML versus MR
cg39251230_BC21	0.295817	0.000636439	NA	NA	Hypermethylated in ML versus MR
cg32340154_BC21	0.220968	0.000637018	NA	NA	Hypermethylated in ML versus MR
cg29476597_BC21	0.270098	0.00063737	NA	Clint1	Hypermethylated in ML versus MR
cg41403070_BC21	0.227735	0.000637521	NA	Zc3h12a	Hypermethylated in ML versus MR
cg34275482_BC21	0.291924	0.000637521	NA	Dcbld2	Hypermethylated in ML versus MR
cg45476409_TC21	0.258905	0.000638741	NA	Zmat4	Hypermethylated in ML versus MR
cg31528680_BC21	0.22154	0.000639027	NA	NA	Hypermethylated in ML versus MR
cg46348785_TC21	0.243854	0.000640267	NA	NA	Hypermethylated in ML versus MR
cg38955435_BC21	0.26697	0.000642518	NA	Stk35	Hypermethylated in ML versus MR
cg42939203_TC21	0.232265	0.000645593	NA	NA	Hypermethylated in ML versus MR
cg40702902_BC21	0.265686	0.000645593	NA	NA	Hypermethylated in ML versus MR
cg43826712_TC21	0.277604	0.00064622	NA	NA	Hypermethylated in ML versus MR
cg40591529_TC21	0.274156	0.000646817	Chd7	NA	Hypermethylated in ML versus MR
cg37869207_BC21	0.336708	0.000650064	NA	NA	Hypermethylated in ML versus MR
cg34810962_TC21	0.264517	0.000650988	NA	NA	Hypermethylated in ML versus MR
cg32591936_BC21	0.294463	0.000653898	NA	Msra	Hypermethylated in ML versus MR
cg44554832_TC21	0.337006	0.00065519	NA	Nav2	Hypermethylated in ML versus MR
cg39743312_TC21	0.225788	0.00065519	NA	Maml3	Hypermethylated in ML versus MR
cg44555428_TC21	0.306654	0.000655843	NA	NA	Hypermethylated in ML versus MR
cg40784993_TC21	0.244313	0.000657447	NA	NA	Hypermethylated in ML versus MR
cg34777181_BC21	0.22272	0.000658742	NA	NA	Hypermethylated in ML versus MR
cg40820724_BC21	0.289497	0.000659164	NA	NA	Hypermethylated in ML versus MR
cg35824669_BC21	0.285211	0.000659785	NA	NA	Hypermethylated in ML versus MR
cg29872794_TC21	0.273219	0.000662357	NA	Bcas3	Hypermethylated in ML versus MR
cg35833587_BC21	0.221432	0.000662848	NA	Nedd4l	Hypermethylated in ML versus MR
cg39484144_TC21	0.35731	0.000662848	NA	NA	Hypermethylated in ML versus MR
cg39415570_TC21	0.307021	0.000666986	NA	NA	Hypermethylated in ML versus MR
cg29167691_TC21	0.260003	0.000668124	Rdh5	NA	Hypermethylated in ML versus MR
cg34968961_BC11	0.256983	0.000668378	Cul7	NA	Hypermethylated in ML versus MR
cg37624430_TC11	0.266306	0.000668499	NA	NA	Hypermethylated in ML versus MR
cg35911900_TC21	0.222692	0.000668899	NA	NA	Hypermethylated in ML versus MR
cg46917135_BC11	0.20347	0.000673646	NA	Rora	Hypermethylated in ML versus MR
cg31036634_BC21	0.349743	0.000673969	NA	NA	Hypermethylated in ML versus MR
cg41709957_TC21	0.242621	0.000673969	NA	NA	Hypermethylated in ML versus MR
cg40890557_TC21	0.250394	0.000673969	NA	NA	Hypermethylated in ML versus MR
cg39805076_BC21	0.335264	0.000677029	P2ry14	NA	Hypermethylated in ML versus MR
cg39406986_TC21	0.274996	0.000678279	NA	NA	Hypermethylated in ML versus MR
cg37615237_BC21	0.255556	0.000678658	NA	NA	Hypermethylated in ML versus MR
cg46577908_BC21	0.243714	0.00067906	NA	Fli1	Hypermethylated in ML versus MR
cg36962031_BC21	0.257095	0.000679067	NA	NA	Hypermethylated in ML versus MR
cg43063047_BC21	0.240197	0.000679672	Wdr95	NA	Hypermethylated in ML versus MR
cg40101030_TC11	0.37503	0.000683537	NA	NA	Hypermethylated in ML versus MR
cg39282720_BC21	0.217142	0.000684084	NA	NA	Hypermethylated in ML versus MR
cg31098390_BC21	0.22779	0.000685087	NA	Bcl11b	Hypermethylated in ML versus MR
cg42217816_TC11	0.200292	0.00068521	Tlr1	NA	Hypermethylated in ML versus MR
cg34524006_TC21	0.301755	0.00068538	NA	NA	Hypermethylated in ML versus MR
cg37499143_BC21	0.254141	0.000685447	Lgr6	NA	Hypermethylated in ML versus MR
cg36749350_BC11	0.294565	0.000686406	NA	NA	Hypermethylated in ML versus MR
cg45382488_BC21	0.242276	0.00068658	NA	NA	Hypermethylated in ML versus MR
cg40454376_BC21	0.309351	0.000687263	NA	Dnai3	Hypermethylated in ML versus MR
cg41334700_TC21	0.279866	0.000687764	NA	NA	Hypermethylated in ML versus MR
cg28344452_TC21	0.312588	0.000687764	NA	NA	Hypermethylated in ML versus MR
cg41948066_TC21	0.233825	0.000690136	NA	NA	Hypermethylated in ML versus MR
cg29765497_BC21	0.2171	0.000690549	Serpinf1	NA	Hypermethylated in ML versus MR
cg46706098_BC21	0.227336	0.000691827	NA	NA	Hypermethylated in ML versus MR
cg46827680_TC21	0.285458	0.000691935	NA	NA	Hypermethylated in ML versus MR
cg36101011_BC21	0.223714	0.000691942	NA	NA	Hypermethylated in ML versus MR
cg35589548_TC21	0.259942	0.000694842	NA	NA	Hypermethylated in ML versus MR
cg41383453_BC21	0.292353	0.00069556	NA	NA	Hypermethylated in ML versus MR
cg36274017_BC21	0.221509	0.00069576	NA	NA	Hypermethylated in ML versus MR
cg33857534_TC21	0.243366	0.00069576	NA	NA	Hypermethylated in ML versus MR
cg46045740_BC21	0.319451	0.000695948	NA	NA	Hypermethylated in ML versus MR
cg37895347_TC21	0.365316	0.000696968	NA	NA	Hypermethylated in ML versus MR
cg32457489_TC21	0.268636	0.000697622	NA	NA	Hypermethylated in ML versus MR
cg34475869_TC21	0.282794	0.00069779	NA	NA	Hypermethylated in ML versus MR
cg41203266_BC11	0.330754	0.000698017	NA	NA	Hypermethylated in ML versus MR
cg38272109_TC21	0.33652	0.000698303	Hspa5	NA	Hypermethylated in ML versus MR
cg32282655_TC21	0.267496	0.000700957	NA	NA	Hypermethylated in ML versus MR
cg40015688_TC21	0.320726	0.000701252	Tpm3	NA	Hypermethylated in ML versus MR
cg37453297_TC21	0.293029	0.000701793	NA	NA	Hypermethylated in ML versus MR
cg41607967_TC21	0.233705	0.0007022	NA	NA	Hypermethylated in ML versus MR
cg28594462_TC21	0.253728	0.000704377	NA	NA	Hypermethylated in ML versus MR
cg38812396_BC21	0.256752	0.000706033	NA	NA	Hypermethylated in ML versus MR
cg38013303_TC21	0.309277	0.000706033	NA	Ucma	Hypermethylated in ML versus MR
cg42547902_TC21	0.245298	0.000708487	NA	NA	Hypermethylated in ML versus MR
cg44038527_TC21	0.247318	0.000709696	Bcl2l14	NA	Hypermethylated in ML versus MR
cg35315140_BC21	0.228872	0.000711884	NA	NA	Hypermethylated in ML versus MR
cg40214478_TC21	0.270763	0.000712285	Vcam1	NA	Hypermethylated in ML versus MR
cg39410964_BC21	0.235174	0.000712285	NA	NA	Hypermethylated in ML versus MR
cg43759675_BC21	0.258714	0.000714431	NA	NA	Hypermethylated in ML versus MR
cg42946899_TC21	0.246167	0.000714985	NA	Elfn1	Hypermethylated in ML versus MR
cg42486164_BC21	0.299965	0.000715185	NA	NA	Hypermethylated in ML versus MR
cg41770067_TC21	0.246181	0.00071635	NA	NA	Hypermethylated in ML versus MR
cg42892394_TC21	0.339721	0.000720096	Ccl24	NA	Hypermethylated in ML versus MR
cg31652675_TC21	0.239994	0.0007211	NA	NA	Hypermethylated in ML versus MR
cg44535224_BC21	0.221022	0.000721168	NA	NA	Hypermethylated in ML versus MR
cg42296152_BC21	0.301785	0.000721179	NA	NA	Hypermethylated in ML versus MR
cg33396645_BC21	0.298439	0.000721358	NA	NA	Hypermethylated in ML versus MR
cg46312850_TC21	0.307391	0.000722358	NA	NA	Hypermethylated in ML versus MR
cg40101031_TC21	0.440317	0.000722929	NA	NA	Hypermethylated in ML versus MR
cg31420314_BC11	0.218845	0.000725189	NA	Ripk1	Hypermethylated in ML versus MR
cg33928471_TC21	0.256925	0.000725189	Mir193b	NA	Hypermethylated in ML versus MR
cg39796607_TC21	0.297958	0.000729765	NA	NA	Hypermethylated in ML versus MR
cg46730411_BC21	0.205828	0.000731717	NA	Ncam1	Hypermethylated in ML versus MR
cg39173351_TC21	0.2742	0.00073289	NA	NA	Hypermethylated in ML versus MR
cg32642172_BC21	0.272164	0.000733524	NA	Chmp7	Hypermethylated in ML versus MR
cg31381523_TC21	0.279037	0.000734532	NA	2610307P16Rik	Hypermethylated in ML versus MR
cg37224096_TC21	0.261904	0.000737089	Mlph	NA	Hypermethylated in ML versus MR
cg30853840_TC21	0.239263	0.000737462	NA	Actn1	Hypermethylated in ML versus MR
cg38061681_TC21	0.265796	0.000737628	Prkcq	NA	Hypermethylated in ML versus MR
cg39049539_TC21	0.204346	0.000739335	NA	NA	Hypermethylated in ML versus MR
cg39339716_TC11	0.213112	0.000741098	NA	Dok5	Hypermethylated in ML versus MR
cg28494047_BC11	0.297478	0.000742063	NA	NA	Hypermethylated in ML versus MR
cg30752299_BC21	0.278212	0.000742536	Sos2	NA	Hypermethylated in ML versus MR
cg29166586_TC11	0.238049	0.000743654	NA	Dnajc14	Hypermethylated in ML versus MR
cg36740326_BC21	0.307246	0.00074603	Adgrb3	NA	Hypermethylated in ML versus MR
cg30015855_TC21	0.255844	0.000746532	NA	NA	Hypermethylated in ML versus MR
cg39403638_BC21	0.283032	0.000747246	NA	NA	Hypermethylated in ML versus MR
cg28733583_BC21	0.212134	0.000747446	Map2k2	NA	Hypermethylated in ML versus MR
cg29831555_TC21	0.298133	0.000747901	NA	NA	Hypermethylated in ML versus MR
cg39484146_TC21	0.331435	0.000747942	NA	NA	Hypermethylated in ML versus MR
cg46739390_BC21	0.231568	0.00074949	Cryab	NA	Hypermethylated in ML versus MR
cg37013087_TC21	0.272952	0.000750993	Klf7	NA	Hypermethylated in ML versus MR
cg32582306_TC21	0.29886	0.000761588	NA	Gata4	Hypermethylated in ML versus MR
cg34752854_BC21	0.230514	0.000763615	Rab40c	NA	Hypermethylated in ML versus MR
cg29255787_TC21	0.239859	0.000764684	NA	Cobl	Hypermethylated in ML versus MR
cg30041051_BC21	0.236436	0.000764684	NA	Stat5b	Hypermethylated in ML versus MR
cg42239861_BC21	0.330696	0.000764684	NA	Limch1	Hypermethylated in ML versus MR
cg40753977_TC21	0.300273	0.000769091	NA	NA	Hypermethylated in ML versus MR
cg38773469_TC21	0.218835	0.000771506	NA	NA	Hypermethylated in ML versus MR
cg38799430_BC21	0.229015	0.000772692	NA	NA	Hypermethylated in ML versus MR
cg31119380_BC21	0.236608	0.000773927	NA	NA	Hypermethylated in ML versus MR
cg31901046_BC21	0.253472	0.000775847	NA	NA	Hypermethylated in ML versus MR
cg28678795_BC21	0.301886	0.000776777	NA	NA	Hypermethylated in ML versus MR
cg43080371_TC21	0.409784	0.000777607	Stard13	NA	Hypermethylated in ML versus MR
cg36567277_TC21	0.246837	0.000781126	NA	NA	Hypermethylated in ML versus MR
cg34070035_TC21	0.237756	0.000781831	NA	NA	Hypermethylated in ML versus MR
cg41236244_TC21	0.332949	0.000781831	NA	NA	Hypermethylated in ML versus MR
cg37380778_TC21	0.240492	0.000783467	NA	NA	Hypermethylated in ML versus MR
cg46771878_BC21	0.293952	0.000784904	NA	NA	Hypermethylated in ML versus MR
cg35696758_BC21	0.251317	0.000786295	NA	NA	Hypermethylated in ML versus MR
cg40630565_TC21	0.319106	0.000786295	NA	NA	Hypermethylated in ML versus MR
cg44639098_BC11	0.225105	0.000788887	NA	Mtmr10	Hypermethylated in ML versus MR
cg45914895_BC11	0.22661	0.000788933	NA	NA	Hypermethylated in ML versus MR
cg30259025_TC21	0.324309	0.0007906	Lgals3bp	NA	Hypermethylated in ML versus MR
cg40247011_TC21	0.313555	0.000791287	NA	NA	Hypermethylated in ML versus MR
cg32556841_TC21	0.25115	0.000795971	NA	Spata13	Hypermethylated in ML versus MR
cg36755760_TC21	0.23419	0.000796108	NA	NA	Hypermethylated in ML versus MR
cg37911423_TC21	0.291794	0.000798131	NA	NA	Hypermethylated in ML versus MR
cg44262439_TC11	0.200785	0.00079956	NA	Zc3h4	Hypermethylated in ML versus MR
cg29203997_TC21	0.200124	0.000801773	NA	Ccdc117	Hypermethylated in ML versus MR
cg41398132_TC21	0.238935	0.000801953	NA	NA	Hypermethylated in ML versus MR
cg31103238_BC21	0.2335	0.00080198	NA	NA	Hypermethylated in ML versus MR
cg37734645_TC21	0.296296	0.000802042	NA	Fam78b	Hypermethylated in ML versus MR
cg35291780_TC21	0.290646	0.000802974	NA	Thada	Hypermethylated in ML versus MR
cg45925897_TC11	0.387705	0.000803784	NA	NA	Hypermethylated in ML versus MR
cg33900634_BC21	0.258426	0.000804858	Grin2a	NA	Hypermethylated in ML versus MR
cg29510230_TC21	0.224857	0.000805438	Ltc4s	NA	Hypermethylated in ML versus MR
cg43109782_BC21	0.274685	0.000805438	NA	NA	Hypermethylated in ML versus MR
cg35869399_BC21	0.292554	0.000808087	NA	NA	Hypermethylated in ML versus MR
cg34323943_TC21	0.27534	0.000808658	NA	NA	Hypermethylated in ML versus MR
cg36939728_TC21	0.331285	0.000814966	NA	Ankrd44	Hypermethylated in ML versus MR
cg37380774_BC21	0.304365	0.000818503	NA	NA	Hypermethylated in ML versus MR
cg30047256_TC11	0.307871	0.000818864	Vps25	NA	Hypermethylated in ML versus MR
cg41747800_BC11	0.210367	0.000820164	NA	NA	Hypermethylated in ML versus MR
cg42574588_BC21	0.272219	0.00082123	NA	NA	Hypermethylated in ML versus MR
cg32684250_TC11	0.227328	0.000821596	NA	NA	Hypermethylated in ML versus MR
cg45147838_BC21	0.294291	0.000821731	NA	Inpp5f	Hypermethylated in ML versus MR
cg42921009_BC21	0.263875	0.000822559	NA	NA	Hypermethylated in ML versus MR
cg32428564_TC21	0.25315	0.000823957	NA	NA	Hypermethylated in ML versus MR
cg34506522_TC21	0.245724	0.000824193	NA	NA	Hypermethylated in ML versus MR
cg35566432_BC21	0.246893	0.000825083	NA	Tslp	Hypermethylated in ML versus MR
cg33581749_TC21	0.200137	0.000825595	Zc3h7b	NA	Hypermethylated in ML versus MR
cg36585921_BC21	0.264894	0.000837028	NA	NA	Hypermethylated in ML versus MR
cg32756004_BC11	0.227806	0.00083714	NA	NA	Hypermethylated in ML versus MR
cg28833828_BC21	0.263716	0.00083714	NA	NA	Hypermethylated in ML versus MR
cg29761364_TC21	0.250946	0.000838127	NA	NA	Hypermethylated in ML versus MR
cg28658253_BC21	0.253526	0.000840204	NA	Upb1	Hypermethylated in ML versus MR
cg39757962_TC21	0.229939	0.000842589	NA	Lhfp	Hypermethylated in ML versus MR
cg29141729_TC21	0.26857	0.000845079	NA	Agap2	Hypermethylated in ML versus MR
cg46789797_TC21	0.246403	0.000845275	Odf3l1	NA	Hypermethylated in ML versus MR
cg36911554_TC21	0.326306	0.000845691	NA	NA	Hypermethylated in ML versus MR
cg41522260_BC21	0.320486	0.000845691	Pafah2	NA	Hypermethylated in ML versus MR
cg37247906_BC21	0.217527	0.000847803	Agxt	NA	Hypermethylated in ML versus MR
cg42768188_TC21	0.256858	0.000848041	NA	NA	Hypermethylated in ML versus MR
cg36752537_BC21	0.267317	0.00085056	Gm597	NA	Hypermethylated in ML versus MR
cg34896763_TC21	0.268752	0.00085268	Gabbr1	NA	Hypermethylated in ML versus MR
cg41491995_BC21	0.245212	0.000853746	NA	NA	Hypermethylated in ML versus MR
cg42023084_BC21	0.238911	0.000855261	NA	Nop14	Hypermethylated in ML versus MR
cg33408863_BC21	0.309081	0.000856031	Pvt1	NA	Hypermethylated in ML versus MR
cg29189222_BC11	0.211634	0.000856973	Osm	NA	Hypermethylated in ML versus MR
cg34936351_BC21	0.266534	0.000857588	Rcan2	NA	Hypermethylated in ML versus MR
cg28730995_BC21	0.242365	0.000860107	NA	NA	Hypermethylated in ML versus MR
cg39745995_TC21	0.28363	0.000860739	NA	Maml3	Hypermethylated in ML versus MR
cg45175213_BC21	0.295185	0.000861327	NA	Hmx2	Hypermethylated in ML versus MR
cg45505155_BC21	0.25261	0.00086192	NA	NA	Hypermethylated in ML versus MR
cg34454718_BC21	0.273598	0.000866964	Cldn17	NA	Hypermethylated in ML versus MR
cg28516579_BC11	0.241505	0.000867154	NA	Chst3	Hypermethylated in ML versus MR
cg30502987_BC21	0.204893	0.000868494	NA	Pxdn	Hypermethylated in ML versus MR
cg46825842_TC21	0.278784	0.000871698	NA	Thsd4	Hypermethylated in ML versus MR
cg42555952_BC21	0.248331	0.000871712	NA	NA	Hypermethylated in ML versus MR
cg43080365_BC21	0.424031	0.000872906	Stard13	NA	Hypermethylated in ML versus MR
cg36747567_TC21	0.307266	0.000875765	NA	NA	Hypermethylated in ML versus MR
cg44638426_BC11	0.271384	0.000876649	NA	NA	Hypermethylated in ML versus MR
cg33900653_BC21	0.269489	0.000878507	Grin2a	NA	Hypermethylated in ML versus MR
cg46010281_BC21	0.318224	0.000884752	NA	NA	Hypermethylated in ML versus MR
cg32838923_BC21	0.353278	0.000884752	NA	NA	Hypermethylated in ML versus MR
cg32582629_BC21	0.356073	0.000884873	NA	NA	Hypermethylated in ML versus MR
cg40136616_BC21	0.291529	0.000884893	NA	NA	Hypermethylated in ML versus MR
cg47177816_BC21	0.279296	0.000885499	NA	NA	Hypermethylated in ML versus MR
cg42518848_TC21	0.315449	0.000886346	NA	Sparcl1	Hypermethylated in ML versus MR
cg42615258_BC21	0.20207	0.000887112	NA	NA	Hypermethylated in ML versus MR
cg43038927_BC21	0.342415	0.000888082	NA	NA	Hypermethylated in ML versus MR
cg39019427_BC21	0.208949	0.000888243	NA	Btbd3	Hypermethylated in ML versus MR
cg33243313_TC21	0.302255	0.000890579	NA	NA	Hypermethylated in ML versus MR
cg44806857_BC21	0.241897	0.000891607	NA	NA	Hypermethylated in ML versus MR
[truncated: 9,512 more rows]
