# Supplementary material for: DNA methylation patterns are influenced by Pax3 :: Foxo1 expression and developmental lineage in rhabdomyosarcoma tumours forming in genetically engineered mouse models
Source: J Pathol. 2025 Jan 15;265(3):316–29. doi: 10.1002/path.6386 (PMC11794984; doi:10.1002/path.6386)
Supplement: Supplementary file 3 — Table S2. Differentially methylated probes in human FP versus FN tumours [file PATH-265-316-s002.xlsx]

## Sheet: Cover page
	DNA methylation patterns are influenced by Pax3::Foxo1 expression and developmental lineage in rhabdomyosarcoma tumours forming in genetically engineered mouse models
	W Sun et al J Pathol https://doi.org/10.1002/path.6386
	Table S2. Differentially methylated probes in human fusion-positive (FP) versus fusion-negative (FN) tumours

## Sheet: Sheet1
Table S2. Differentially methylated probes in human fusion-positive (FP) versus fusion-negative (FN) tumours
Probe	Mean.diff	Adjusted.P.value	Promoter.related.gene	Body.related.gene	Category
cg08924374	0.611864	1.13851e-50	NA	NA	Hypermethylated in FP versus FN
cg23155911	0.541292	3.75008e-45	NA	NA	Hypermethylated in FP versus FN
cg06918474	0.616776	3.32794e-42	NA	NA	Hypermethylated in FP versus FN
cg13500797	0.641099	8.46242e-40	NA	NA	Hypermethylated in FP versus FN
cg15033036	0.666823	1.27114e-39	NA	NA	Hypermethylated in FP versus FN
cg25568066	0.546333	1.53057e-36	NA	NA	Hypermethylated in FP versus FN
cg05634149	0.627385	9.62463e-36	NA	NA	Hypermethylated in FP versus FN
cg17333042	0.47784	2.02019e-35	KAZALD1	NA	Hypermethylated in FP versus FN
cg11215918	0.614186	4.7367e-33	NA	NA	Hypermethylated in FP versus FN
cg21032292	0.648695	6.72163e-33	NA	NA	Hypermethylated in FP versus FN
cg05730150	0.33475	5.83629e-31	NA	NA	Hypermethylated in FP versus FN
cg20161791	0.561471	6.17164e-31	NA	LFNG	Hypermethylated in FP versus FN
cg10829693	0.598326	1.76237e-30	NA	NA	Hypermethylated in FP versus FN
cg10235355	0.583827	1.80331e-29	NA	NA	Hypermethylated in FP versus FN
cg02500231	0.575655	8.96111e-29	NA	NOS1	Hypermethylated in FP versus FN
cg21273407	0.540785	1.24189e-28	NOS1	NA	Hypermethylated in FP versus FN
cg11487526	0.589167	1.24189e-28	NA	NA	Hypermethylated in FP versus FN
cg18243853	0.576756	5.5424e-28	NA	NOS1	Hypermethylated in FP versus FN
cg09098624	0.53694	8.53429e-28	NA	NA	Hypermethylated in FP versus FN
cg27381488	0.516061	8.53429e-28	NA	NA	Hypermethylated in FP versus FN
cg13269555	0.557769	1.01527e-27	KAZALD1	NA	Hypermethylated in FP versus FN
cg08710597	0.521078	2.31231e-27	NA	NA	Hypermethylated in FP versus FN
cg06267617	0.586293	8.00595e-27	NA	NA	Hypermethylated in FP versus FN
cg22045288	0.338639	9.714e-27	C10orf91	NA	Hypermethylated in FP versus FN
cg25714956	0.566399	1.11397e-26	NA	NA	Hypermethylated in FP versus FN
cg17429870	0.498389	2.32291e-26	BRSK2	NA	Hypermethylated in FP versus FN
cg10498921	0.520286	4.42159e-26	NA	PFDN1	Hypermethylated in FP versus FN
cg17130815	0.270652	4.98979e-26	LFNG	NA	Hypermethylated in FP versus FN
cg08904630	0.423545	8.44001e-26	NA	NA	Hypermethylated in FP versus FN
cg13680188	0.547552	1.00245e-25	GATA4	NA	Hypermethylated in FP versus FN
cg19509663	0.453903	1.04759e-25	NA	AFAP1	Hypermethylated in FP versus FN
cg06931444	0.514218	1.50735e-25	NA	NA	Hypermethylated in FP versus FN
cg13793478	0.435749	1.5618e-25	NA	NA	Hypermethylated in FP versus FN
cg03497907	0.496881	2.36468e-25	NA	NA	Hypermethylated in FP versus FN
cg00968638	0.477559	7.15667e-25	NA	ZFP36L2	Hypermethylated in FP versus FN
cg10904740	0.485093	1.08887e-24	NA	NA	Hypermethylated in FP versus FN
cg04030486	0.522564	1.48812e-24	NA	NA	Hypermethylated in FP versus FN
cg05412333	0.553178	1.6987e-24	GATA4	NA	Hypermethylated in FP versus FN
cg07310500	0.454436	1.71316e-24	NA	NA	Hypermethylated in FP versus FN
cg23421128	0.510762	1.71316e-24	NA	NOS1	Hypermethylated in FP versus FN
cg12064373	0.458194	2.93008e-24	NA	NA	Hypermethylated in FP versus FN
cg21006686	0.520109	3.177e-24	NOS1	NA	Hypermethylated in FP versus FN
cg16782885	0.505155	3.45328e-24	NA	GATA4	Hypermethylated in FP versus FN
cg01678309	0.470518	3.49233e-24	NA	CORO2B	Hypermethylated in FP versus FN
cg03514843	0.445316	4.6323e-24	EMILIN1	NA	Hypermethylated in FP versus FN
cg05738715	0.418765	8.70902e-24	NA	NA	Hypermethylated in FP versus FN
cg02654449	0.410476	8.82385e-24	NA	NA	Hypermethylated in FP versus FN
cg16589299	0.530142	9.31776e-24	NA	NA	Hypermethylated in FP versus FN
cg20516209	0.496036	1.02611e-23	EMILIN1	NA	Hypermethylated in FP versus FN
cg26618058	0.528495	1.24878e-23	NA	NA	Hypermethylated in FP versus FN
cg16207263	0.476065	1.95978e-23	NA	NA	Hypermethylated in FP versus FN
cg14136893	0.499161	2.44413e-23	NA	NXN	Hypermethylated in FP versus FN
cg10590925	0.505719	2.66278e-23	BRSK2	NA	Hypermethylated in FP versus FN
cg11721177	0.447996	3.67602e-23	NA	EPHA8	Hypermethylated in FP versus FN
cg15302379	0.472531	4.0043e-23	KAZALD1	NA	Hypermethylated in FP versus FN
cg22047282	0.448424	8.31961e-23	EMILIN1	NA	Hypermethylated in FP versus FN
cg23829102	0.45251	9.3365e-23	NA	NA	Hypermethylated in FP versus FN
cg17056676	0.391975	1.17254e-22	NA	NA	Hypermethylated in FP versus FN
cg03538436	0.558674	1.18588e-22	NOS1	NA	Hypermethylated in FP versus FN
cg04167595	0.522115	1.41186e-22	NA	NA	Hypermethylated in FP versus FN
cg14100888	0.473851	1.75733e-22	NA	LMX1B	Hypermethylated in FP versus FN
cg05300248	0.477362	1.8297e-22	NA	NA	Hypermethylated in FP versus FN
cg20011326	0.536989	2.03692e-22	NA	NA	Hypermethylated in FP versus FN
cg08095452	0.4764	2.11704e-22	NA	CUEDC1	Hypermethylated in FP versus FN
cg04984852	0.495806	2.84262e-22	NA	BRSK2	Hypermethylated in FP versus FN
cg15019011	0.446243	2.86625e-22	NA	NXN	Hypermethylated in FP versus FN
cg04601228	0.518185	3.26259e-22	NA	NA	Hypermethylated in FP versus FN
cg02119091	0.482748	3.87659e-22	NA	NA	Hypermethylated in FP versus FN
cg19617897	0.399372	3.9457e-22	NA	NA	Hypermethylated in FP versus FN
cg13048437	0.464783	4.02333e-22	NA	NA	Hypermethylated in FP versus FN
cg22701534	0.465686	5.88954e-22	NA	NA	Hypermethylated in FP versus FN
cg08193650	0.517695	5.88954e-22	NA	ZFP36L2	Hypermethylated in FP versus FN
cg10109635	0.38534	5.88954e-22	NA	NA	Hypermethylated in FP versus FN
cg09780231	0.419509	6.38142e-22	NA	NXN	Hypermethylated in FP versus FN
cg27140633	0.51287	6.45627e-22	NA	NA	Hypermethylated in FP versus FN
cg03666500	0.457565	7.16773e-22	NA	NA	Hypermethylated in FP versus FN
cg22086566	0.49869	8.7091e-22	NA	NA	Hypermethylated in FP versus FN
cg02804722	0.384666	1.0046e-21	EMILIN1	NA	Hypermethylated in FP versus FN
cg19399165	0.413651	1.07756e-21	EMILIN1	NA	Hypermethylated in FP versus FN
cg26995244	0.506414	1.10902e-21	PRR5	NA	Hypermethylated in FP versus FN
cg10451078	0.571384	1.22922e-21	GATA4	NA	Hypermethylated in FP versus FN
cg14423045	0.339106	1.38771e-21	NA	DENND3	Hypermethylated in FP versus FN
cg04423214	0.393856	1.42333e-21	LHFPL3-AS1	NA	Hypermethylated in FP versus FN
cg02595280	0.543501	1.56458e-21	NA	NA	Hypermethylated in FP versus FN
cg10342899	0.291817	1.64939e-21	KAZALD1	NA	Hypermethylated in FP versus FN
cg15425427	0.403379	1.76029e-21	NA	SIPA1	Hypermethylated in FP versus FN
cg04843968	0.347237	1.95804e-21	NA	KCND3	Hypermethylated in FP versus FN
cg08276755	0.455938	2.01325e-21	NA	NA	Hypermethylated in FP versus FN
cg09671258	0.554358	2.18334e-21	NA	LHX4	Hypermethylated in FP versus FN
cg12564012	0.49079	2.21904e-21	NA	NA	Hypermethylated in FP versus FN
cg24996315	0.443361	2.31633e-21	NA	LOC283177	Hypermethylated in FP versus FN
cg13298538	0.338361	2.71609e-21	NA	NA	Hypermethylated in FP versus FN
cg06389574	0.472404	2.79143e-21	NA	NCKAP5	Hypermethylated in FP versus FN
cg05515072	0.314829	2.88757e-21	NA	PRDM11	Hypermethylated in FP versus FN
cg13557167	0.348303	3.30671e-21	NA	SLC25A11	Hypermethylated in FP versus FN
cg22153312	0.401998	3.30671e-21	NA	NA	Hypermethylated in FP versus FN
cg19031429	0.366864	3.79351e-21	NA	NA	Hypermethylated in FP versus FN
cg13775299	0.435214	3.84794e-21	NA	NA	Hypermethylated in FP versus FN
cg25214187	0.496263	4.40811e-21	NA	LOC283177	Hypermethylated in FP versus FN
cg09353705	0.391652	4.58942e-21	NA	KANK4	Hypermethylated in FP versus FN
cg25293325	0.395616	4.76742e-21	NA	NXN	Hypermethylated in FP versus FN
cg25600933	0.468116	6.55769e-21	NA	NA	Hypermethylated in FP versus FN
cg14064268	0.445598	6.85921e-21	BRSK2	NA	Hypermethylated in FP versus FN
cg02449166	0.481129	8.41098e-21	NA	NA	Hypermethylated in FP versus FN
cg00651497	0.47017	8.46987e-21	NA	NA	Hypermethylated in FP versus FN
cg11575912	0.520251	9.10816e-21	NA	NRTN	Hypermethylated in FP versus FN
cg23133355	0.43074	9.99736e-21	NA	NA	Hypermethylated in FP versus FN
cg06706550	0.454281	1.08529e-20	PRR5	NA	Hypermethylated in FP versus FN
cg02502679	0.372485	1.08529e-20	NA	MRPS28	Hypermethylated in FP versus FN
cg12999366	0.425858	1.21543e-20	NA	NOD1	Hypermethylated in FP versus FN
cg09890775	0.476291	1.22125e-20	NA	NA	Hypermethylated in FP versus FN
cg07911361	0.372627	1.24789e-20	PRR5	NA	Hypermethylated in FP versus FN
cg08379586	0.494347	1.28725e-20	GATA4	NA	Hypermethylated in FP versus FN
cg11469540	0.415533	1.42387e-20	NA	MAP2K3	Hypermethylated in FP versus FN
cg00816182	0.304608	2.00944e-20	NA	NA	Hypermethylated in FP versus FN
cg24304789	0.483428	2.011e-20	NA	ZFP36L2	Hypermethylated in FP versus FN
cg20708135	0.408564	2.5009e-20	NA	TSKU	Hypermethylated in FP versus FN
cg08228350	0.434876	2.54054e-20	NA	NA	Hypermethylated in FP versus FN
cg12216863	0.457033	2.74391e-20	NA	NA	Hypermethylated in FP versus FN
cg08818337	0.368239	2.97278e-20	NA	NA	Hypermethylated in FP versus FN
cg00472277	0.439123	3.16892e-20	NA	TSPAN32	Hypermethylated in FP versus FN
cg03441452	0.482594	3.48881e-20	NA	NA	Hypermethylated in FP versus FN
cg17898124	0.428842	3.57498e-20	NA	KCND3	Hypermethylated in FP versus FN
cg02397205	0.470085	3.6296e-20	NA	NOS1	Hypermethylated in FP versus FN
cg14227785	0.440506	3.63464e-20	NA	NA	Hypermethylated in FP versus FN
cg02962597	0.413885	3.93372e-20	NOS1	NA	Hypermethylated in FP versus FN
cg03217729	0.360781	3.99699e-20	NA	CLEC16A	Hypermethylated in FP versus FN
cg07090980	0.393058	4.21728e-20	NA	NXN	Hypermethylated in FP versus FN
cg25552843	0.345839	4.22839e-20	ITPRIP	NA	Hypermethylated in FP versus FN
cg26925644	0.43181	4.35818e-20	PHLDB1	NA	Hypermethylated in FP versus FN
cg06271387	0.430138	4.90175e-20	NA	NA	Hypermethylated in FP versus FN
cg19848599	0.438922	5.24082e-20	NA	SLC22A4	Hypermethylated in FP versus FN
cg00296038	0.34411	5.24082e-20	VGLL4	NA	Hypermethylated in FP versus FN
cg11290182	0.481943	5.24082e-20	NA	NA	Hypermethylated in FP versus FN
cg25386707	0.421821	6.42409e-20	NA	NA	Hypermethylated in FP versus FN
cg20741105	0.435838	6.54203e-20	NA	NA	Hypermethylated in FP versus FN
cg18834729	0.494085	6.57227e-20	NA	NOS1	Hypermethylated in FP versus FN
cg16732616	0.472896	6.67299e-20	DMRTA2	NA	Hypermethylated in FP versus FN
cg01644798	0.422077	7.13924e-20	NA	NA	Hypermethylated in FP versus FN
cg19971388	0.469404	7.37021e-20	NA	NA	Hypermethylated in FP versus FN
cg18190187	0.421739	7.38791e-20	DRD1	NA	Hypermethylated in FP versus FN
cg02146032	0.382765	7.49531e-20	NA	NA	Hypermethylated in FP versus FN
cg10018519	0.400706	7.99484e-20	NA	NA	Hypermethylated in FP versus FN
cg14168733	0.468656	8.12573e-20	NAV1	NA	Hypermethylated in FP versus FN
cg05224498	0.313327	8.2737e-20	NA	NA	Hypermethylated in FP versus FN
cg15285436	0.399112	8.53413e-20	NA	NA	Hypermethylated in FP versus FN
cg02323633	0.423324	8.66435e-20	ENC1	NA	Hypermethylated in FP versus FN
cg07139329	0.500528	9.6642e-20	NAV1	NA	Hypermethylated in FP versus FN
cg20591120	0.390738	1.00431e-19	NA	BABAM2	Hypermethylated in FP versus FN
cg02115911	0.47004	1.06932e-19	NA	NA	Hypermethylated in FP versus FN
cg08106887	0.471253	1.15152e-19	NA	HOXC6	Hypermethylated in FP versus FN
cg06452558	0.446218	1.15425e-19	NA	NA	Hypermethylated in FP versus FN
cg04582254	0.387787	1.2368e-19	NA	NA	Hypermethylated in FP versus FN
cg13877482	0.32296	1.31227e-19	NA	LHX4	Hypermethylated in FP versus FN
cg06423949	0.445915	1.4504e-19	NA	NA	Hypermethylated in FP versus FN
cg09911521	0.50309	1.47785e-19	NA	NRTN	Hypermethylated in FP versus FN
cg14021880	0.44721	1.58459e-19	EMILIN1	NA	Hypermethylated in FP versus FN
cg10019018	0.431661	1.74673e-19	NA	NA	Hypermethylated in FP versus FN
cg15148513	0.340474	1.75739e-19	NA	NA	Hypermethylated in FP versus FN
cg25271479	0.365707	1.86592e-19	NA	NA	Hypermethylated in FP versus FN
cg25339612	0.450913	1.87947e-19	ENC1	NA	Hypermethylated in FP versus FN
cg19914919	0.355857	1.92948e-19	TANK	NA	Hypermethylated in FP versus FN
cg04233840	0.535282	1.9536e-19	GATA4	NA	Hypermethylated in FP versus FN
cg26311262	0.337912	2.34085e-19	NA	NA	Hypermethylated in FP versus FN
cg24253904	0.286111	2.34343e-19	NA	NAV1	Hypermethylated in FP versus FN
cg01923516	0.380298	2.57887e-19	NA	NA	Hypermethylated in FP versus FN
cg07067993	0.478304	2.74114e-19	NA	TMEM132D	Hypermethylated in FP versus FN
cg18119192	0.502725	2.75047e-19	NA	GATA4	Hypermethylated in FP versus FN
cg12895304	0.424157	2.79345e-19	NA	PCCA	Hypermethylated in FP versus FN
cg24387126	0.424994	2.95757e-19	NA	NA	Hypermethylated in FP versus FN
cg13877974	0.505923	3.21696e-19	NAV1	NA	Hypermethylated in FP versus FN
cg12092201	0.490088	3.28726e-19	NA	ZFP36L2	Hypermethylated in FP versus FN
cg15491701	0.405831	3.63837e-19	NA	NA	Hypermethylated in FP versus FN
cg05269784	0.374035	3.68784e-19	NA	EPHA8	Hypermethylated in FP versus FN
cg14227460	0.354457	4.07766e-19	PLIN4	NA	Hypermethylated in FP versus FN
cg16023122	0.344412	4.16239e-19	NAV1	NA	Hypermethylated in FP versus FN
cg04944536	0.429909	4.28812e-19	NA	NA	Hypermethylated in FP versus FN
cg23296652	0.440318	4.30911e-19	NA	NA	Hypermethylated in FP versus FN
cg25122233	0.492303	4.32647e-19	NA	HOXC6	Hypermethylated in FP versus FN
cg10233454	0.420949	4.34073e-19	NA	NA	Hypermethylated in FP versus FN
cg02220418	0.478581	4.52997e-19	NA	NA	Hypermethylated in FP versus FN
cg22212839	0.379028	5.2867e-19	NA	B3GAT1	Hypermethylated in FP versus FN
cg06866187	0.431055	5.70056e-19	NA	NA	Hypermethylated in FP versus FN
cg13745832	0.448222	5.78498e-19	NA	NA	Hypermethylated in FP versus FN
cg00374717	0.38496	5.97965e-19	NA	ARSG	Hypermethylated in FP versus FN
cg09358973	0.48217	6.18827e-19	NAV1	NA	Hypermethylated in FP versus FN
cg00277753	0.41667	6.57138e-19	NA	ADGRA1	Hypermethylated in FP versus FN
cg11691504	0.37977	6.67879e-19	DLGAP2	NA	Hypermethylated in FP versus FN
cg17327331	0.387524	7.23526e-19	NA	MPP5	Hypermethylated in FP versus FN
cg07021447	0.349448	7.58931e-19	NA	ACTN1	Hypermethylated in FP versus FN
cg21546522	0.415467	8.25655e-19	LINC01354	NA	Hypermethylated in FP versus FN
cg13920768	0.335616	8.86036e-19	NA	NA	Hypermethylated in FP versus FN
cg13583088	0.353062	8.92027e-19	NA	NA	Hypermethylated in FP versus FN
cg06605053	0.421306	8.98588e-19	LINC01578	NA	Hypermethylated in FP versus FN
cg01185921	0.397631	9.21218e-19	ABLIM1	NA	Hypermethylated in FP versus FN
cg01525498	0.427104	9.21887e-19	NA	NA	Hypermethylated in FP versus FN
cg20851030	0.491792	9.485e-19	NA	NA	Hypermethylated in FP versus FN
cg07937631	0.409117	9.485e-19	NA	NA	Hypermethylated in FP versus FN
cg01756756	0.218058	9.77852e-19	C19orf12	NA	Hypermethylated in FP versus FN
cg20285745	0.313639	1.05295e-18	NA	NOS1	Hypermethylated in FP versus FN
cg13496979	0.516636	1.05295e-18	NA	NA	Hypermethylated in FP versus FN
cg24676514	0.406298	1.14224e-18	NA	NA	Hypermethylated in FP versus FN
cg23268102	0.348945	1.18018e-18	NA	NA	Hypermethylated in FP versus FN
cg14665901	0.40626	1.22433e-18	NA	NA	Hypermethylated in FP versus FN
cg05380759	0.2726	1.30375e-18	NA	NA	Hypermethylated in FP versus FN
cg22488259	0.421209	1.31943e-18	NAV1	NA	Hypermethylated in FP versus FN
cg12824782	0.380469	1.4003e-18	NA	C5orf38	Hypermethylated in FP versus FN
cg24065957	0.349321	1.44694e-18	NA	NA	Hypermethylated in FP versus FN
cg05930881	0.564111	1.45107e-18	GATA4	NA	Hypermethylated in FP versus FN
cg18910298	0.375573	1.47624e-18	NA	NA	Hypermethylated in FP versus FN
cg05379350	0.326767	1.50746e-18	NA	ANKRD13B	Hypermethylated in FP versus FN
cg04835971	0.39936	1.57685e-18	NA	NA	Hypermethylated in FP versus FN
cg22076676	0.318767	1.66057e-18	NA	NA	Hypermethylated in FP versus FN
cg14406727	0.396538	1.70191e-18	NA	SPRED2	Hypermethylated in FP versus FN
cg06707081	0.440896	1.77764e-18	GATA4	NA	Hypermethylated in FP versus FN
cg13726184	0.388727	1.82525e-18	NA	NA	Hypermethylated in FP versus FN
cg09693811	0.2877	1.92475e-18	NA	NA	Hypermethylated in FP versus FN
cg18123948	0.492073	1.95057e-18	GATA4	NA	Hypermethylated in FP versus FN
cg17711754	0.432166	2.14575e-18	NA	KCND3	Hypermethylated in FP versus FN
cg22042833	0.40787	2.17269e-18	NA	CASC15	Hypermethylated in FP versus FN
cg13663738	0.416684	2.35218e-18	NA	NA	Hypermethylated in FP versus FN
cg23288298	0.444831	2.4614e-18	NA	ZFP36L2	Hypermethylated in FP versus FN
cg05797224	0.392415	2.51384e-18	NA	NA	Hypermethylated in FP versus FN
cg19589277	0.411504	2.59916e-18	NA	NA	Hypermethylated in FP versus FN
cg27558693	0.362454	2.74276e-18	NA	NA	Hypermethylated in FP versus FN
cg15343224	0.394214	2.79033e-18	LOC283177	NA	Hypermethylated in FP versus FN
cg25461775	0.37147	2.95202e-18	NA	NA	Hypermethylated in FP versus FN
cg06212263	0.478152	2.99041e-18	NA	NA	Hypermethylated in FP versus FN
cg16876647	0.545233	3.06348e-18	NA	ZFP36L2	Hypermethylated in FP versus FN
cg26759179	0.374209	3.08751e-18	NA	NA	Hypermethylated in FP versus FN
cg04509074	0.38371	3.16186e-18	NA	C5orf38	Hypermethylated in FP versus FN
cg19793499	0.432973	3.17862e-18	NA	NA	Hypermethylated in FP versus FN
cg03625953	0.436303	3.19048e-18	NA	NA	Hypermethylated in FP versus FN
cg10021749	0.422391	3.20108e-18	LFNG	NA	Hypermethylated in FP versus FN
cg14362630	0.477026	3.28117e-18	NA	NA	Hypermethylated in FP versus FN
cg24155123	0.272432	3.34472e-18	NA	PCDHGC5	Hypermethylated in FP versus FN
cg26224624	0.3878	3.41601e-18	NA	NA	Hypermethylated in FP versus FN
cg00882235	0.455071	3.44756e-18	NA	LHX4	Hypermethylated in FP versus FN
cg05382956	0.384324	3.64311e-18	NA	MRVI1	Hypermethylated in FP versus FN
cg08302885	0.41376	3.7406e-18	NA	SDK1	Hypermethylated in FP versus FN
cg13916835	0.443825	3.7907e-18	NA	SMG6	Hypermethylated in FP versus FN
cg22731637	0.425291	3.84828e-18	NA	PRDM11	Hypermethylated in FP versus FN
cg23031444	0.41204	4.20711e-18	NA	NA	Hypermethylated in FP versus FN
cg16962463	0.349789	4.44221e-18	NA	NA	Hypermethylated in FP versus FN
cg13166213	0.481361	4.45775e-18	GATA4	NA	Hypermethylated in FP versus FN
cg03861097	0.505649	4.52624e-18	NA	NA	Hypermethylated in FP versus FN
cg09792881	0.418566	4.63303e-18	NA	DMRTA2	Hypermethylated in FP versus FN
cg27258696	0.412922	4.71301e-18	NA	NELL1	Hypermethylated in FP versus FN
cg18539086	0.338824	4.72848e-18	BRSK2	NA	Hypermethylated in FP versus FN
cg12417362	0.448758	4.72848e-18	NAV1	NA	Hypermethylated in FP versus FN
cg21460582	0.296872	5.1905e-18	CSPG4	NA	Hypermethylated in FP versus FN
cg16809460	0.469543	5.22197e-18	NA	DMRTA2	Hypermethylated in FP versus FN
cg07568313	0.314695	5.25797e-18	NA	NA	Hypermethylated in FP versus FN
cg05053979	0.329224	5.34573e-18	NA	FOXN3	Hypermethylated in FP versus FN
cg17962547	0.336421	5.60282e-18	NA	ADGRA1	Hypermethylated in FP versus FN
cg05307803	0.362035	5.67895e-18	NA	NA	Hypermethylated in FP versus FN
cg16991515	0.517511	5.7908e-18	H4C9	NA	Hypermethylated in FP versus FN
cg05050858	0.415809	5.99525e-18	NA	SYNE2	Hypermethylated in FP versus FN
cg19640166	0.39	6.02821e-18	ITPRIP	NA	Hypermethylated in FP versus FN
cg08605965	0.441427	6.51713e-18	NA	COL18A1	Hypermethylated in FP versus FN
cg00755751	0.36459	7.00872e-18	NA	SYNE2	Hypermethylated in FP versus FN
cg11650135	0.388815	7.00872e-18	NA	NOS1	Hypermethylated in FP versus FN
cg12559119	0.372146	7.05941e-18	NA	NA	Hypermethylated in FP versus FN
cg18610302	0.328987	7.23356e-18	TFCP2L1	NA	Hypermethylated in FP versus FN
cg02971253	0.320981	7.55565e-18	NA	NA	Hypermethylated in FP versus FN
cg15771416	0.338445	7.75211e-18	NA	NA	Hypermethylated in FP versus FN
cg00737841	0.478387	7.7731e-18	NA	NA	Hypermethylated in FP versus FN
cg03400139	0.374348	7.98862e-18	NA	NAV1	Hypermethylated in FP versus FN
cg00326842	0.315211	8.07857e-18	NA	NA	Hypermethylated in FP versus FN
cg15411034	0.369135	8.18265e-18	NA	BRSK2	Hypermethylated in FP versus FN
cg25048985	0.400618	8.21802e-18	NA	NA	Hypermethylated in FP versus FN
cg00602811	0.386433	8.25354e-18	ZEB2	NA	Hypermethylated in FP versus FN
cg16523590	0.391616	8.27921e-18	NA	ATP11A	Hypermethylated in FP versus FN
cg06957290	0.354318	8.8289e-18	NA	NA	Hypermethylated in FP versus FN
cg05573626	0.318038	8.92809e-18	NA	ZNF423	Hypermethylated in FP versus FN
cg04854098	0.361608	8.9608e-18	NA	TSPAN5	Hypermethylated in FP versus FN
cg03024537	0.406245	9.35438e-18	NA	NA	Hypermethylated in FP versus FN
cg15600176	0.402112	9.38195e-18	NA	LAMB1	Hypermethylated in FP versus FN
cg26541233	0.411151	1.00554e-17	NA	NA	Hypermethylated in FP versus FN
cg23250528	0.366496	1.06028e-17	NA	NA	Hypermethylated in FP versus FN
cg22272282	0.518603	1.07102e-17	NA	NA	Hypermethylated in FP versus FN
cg14240060	0.441578	1.28394e-17	NA	NA	Hypermethylated in FP versus FN
cg04455430	0.429638	1.3234e-17	DMRTA2	NA	Hypermethylated in FP versus FN
cg01098320	0.454912	1.35295e-17	NA	NA	Hypermethylated in FP versus FN
cg24361048	0.299822	1.35295e-17	NA	NA	Hypermethylated in FP versus FN
cg20095124	0.489965	1.35616e-17	NA	NA	Hypermethylated in FP versus FN
cg19241619	0.394679	1.36115e-17	NA	NELL1	Hypermethylated in FP versus FN
cg12574576	0.383967	1.37846e-17	NA	LINC00840	Hypermethylated in FP versus FN
cg04242078	0.350445	1.41361e-17	NA	FENDRR	Hypermethylated in FP versus FN
cg07362569	0.242814	1.51802e-17	SMARCD2	NA	Hypermethylated in FP versus FN
cg05917419	0.406044	1.52456e-17	NA	NA	Hypermethylated in FP versus FN
cg05638500	0.309748	1.56981e-17	NA	NA	Hypermethylated in FP versus FN
cg10512745	0.528913	1.56981e-17	NA	DMRTA2	Hypermethylated in FP versus FN
cg17929859	0.323552	1.57614e-17	NA	NA	Hypermethylated in FP versus FN
cg14920846	0.4623	1.60028e-17	NAV1	NA	Hypermethylated in FP versus FN
cg01261206	0.395916	1.64864e-17	NA	NA	Hypermethylated in FP versus FN
cg06787104	0.417936	1.65287e-17	NA	NA	Hypermethylated in FP versus FN
cg00674220	0.323092	1.6693e-17	NA	NA	Hypermethylated in FP versus FN
cg12102573	0.364425	1.70968e-17	NA	ANKRD13B	Hypermethylated in FP versus FN
cg01660630	0.342976	1.77872e-17	BRSK2	NA	Hypermethylated in FP versus FN
cg11132534	0.379012	1.84299e-17	NA	NA	Hypermethylated in FP versus FN
cg17745097	0.402985	1.89045e-17	MTHFR	NA	Hypermethylated in FP versus FN
cg25487008	0.317069	1.90139e-17	NA	GATD3A	Hypermethylated in FP versus FN
cg20572537	0.281331	1.92715e-17	NA	LFNG	Hypermethylated in FP versus FN
cg13276704	0.371773	2.05253e-17	NA	LMCD1-AS1	Hypermethylated in FP versus FN
cg05548130	0.361117	2.17155e-17	NA	NA	Hypermethylated in FP versus FN
cg25191628	0.415302	2.29463e-17	DMRTA2	NA	Hypermethylated in FP versus FN
cg14694342	0.417491	2.30334e-17	NA	NRTN	Hypermethylated in FP versus FN
cg26310429	0.333876	2.31154e-17	NA	SLC39A11	Hypermethylated in FP versus FN
cg16766632	0.41037	2.31576e-17	NA	NA	Hypermethylated in FP versus FN
cg22307471	0.382167	2.31576e-17	NA	NA	Hypermethylated in FP versus FN
cg15931839	0.215617	2.35352e-17	NA	TRAF3IP2	Hypermethylated in FP versus FN
cg21604325	0.261881	2.36372e-17	MTUS2-AS1	NA	Hypermethylated in FP versus FN
cg08883485	0.408428	2.47112e-17	NA	NAV1	Hypermethylated in FP versus FN
cg13148544	0.418102	2.52334e-17	NA	NA	Hypermethylated in FP versus FN
cg07078467	0.368222	2.64951e-17	NA	NA	Hypermethylated in FP versus FN
cg19536781	0.356975	2.73825e-17	NA	NA	Hypermethylated in FP versus FN
cg10187692	0.298616	2.74067e-17	NA	NA	Hypermethylated in FP versus FN
cg01828733	0.404252	2.74067e-17	NAV1	NA	Hypermethylated in FP versus FN
cg04931216	0.39434	2.77262e-17	NA	DMRTA2	Hypermethylated in FP versus FN
cg20458044	0.277858	2.85616e-17	NA	NA	Hypermethylated in FP versus FN
cg20364574	0.399907	2.95019e-17	NA	NA	Hypermethylated in FP versus FN
cg11981599	0.445491	3.01306e-17	NA	GATA4	Hypermethylated in FP versus FN
cg16326073	0.354255	3.15262e-17	NA	NA	Hypermethylated in FP versus FN
cg18652721	0.444967	3.26267e-17	NA	C5orf38	Hypermethylated in FP versus FN
cg25864762	0.400119	3.29148e-17	NA	NA	Hypermethylated in FP versus FN
cg11936643	0.455811	3.39043e-17	NA	ABLIM1	Hypermethylated in FP versus FN
cg05388880	0.405457	3.40517e-17	NA	NA	Hypermethylated in FP versus FN
cg05974733	0.376095	3.45067e-17	NA	NA	Hypermethylated in FP versus FN
cg27199976	0.382153	3.51484e-17	NA	NA	Hypermethylated in FP versus FN
cg09326079	0.366171	3.52185e-17	NA	NA	Hypermethylated in FP versus FN
cg08134504	0.360648	3.54942e-17	NA	NA	Hypermethylated in FP versus FN
cg19029181	0.511024	3.72637e-17	NA	ZIC1	Hypermethylated in FP versus FN
cg06773116	0.370355	3.74178e-17	KCNIP4	NA	Hypermethylated in FP versus FN
cg23282585	0.470835	4.01147e-17	H3C8	NA	Hypermethylated in FP versus FN
cg09925747	0.248612	4.03089e-17	NA	NA	Hypermethylated in FP versus FN
cg08107354	0.34337	4.08815e-17	NA	NA	Hypermethylated in FP versus FN
cg04438661	0.413784	4.13791e-17	NA	NA	Hypermethylated in FP versus FN
cg24964215	0.387815	4.21915e-17	NA	NA	Hypermethylated in FP versus FN
cg02187822	0.331734	4.35612e-17	NA	CBFA2T3	Hypermethylated in FP versus FN
cg04508114	0.360821	4.61851e-17	ABLIM1	NA	Hypermethylated in FP versus FN
cg13655242	0.347795	4.68731e-17	NA	NA	Hypermethylated in FP versus FN
cg00089823	0.326117	4.81867e-17	NA	NA	Hypermethylated in FP versus FN
cg08031967	0.289467	4.85941e-17	NA	NXN	Hypermethylated in FP versus FN
cg04635021	0.347923	5.18856e-17	NA	NA	Hypermethylated in FP versus FN
cg14161165	0.389711	5.20263e-17	NA	ASTN2	Hypermethylated in FP versus FN
cg03639671	0.405121	5.58408e-17	NA	NA	Hypermethylated in FP versus FN
cg22917314	0.431407	5.58408e-17	NA	NA	Hypermethylated in FP versus FN
cg01046511	0.252878	5.58408e-17	KDM6B	NA	Hypermethylated in FP versus FN
cg21609804	0.355363	5.7176e-17	NA	NA	Hypermethylated in FP versus FN
cg23725027	0.323347	6.09673e-17	NA	NA	Hypermethylated in FP versus FN
cg17827020	0.407517	6.20382e-17	NA	LHX4	Hypermethylated in FP versus FN
cg11179081	0.432074	6.40087e-17	NA	NA	Hypermethylated in FP versus FN
cg26232359	0.401838	6.44288e-17	NA	NA	Hypermethylated in FP versus FN
cg11686792	0.272069	6.49884e-17	NA	RASA3	Hypermethylated in FP versus FN
cg03309328	0.352639	6.81147e-17	NA	ANKS1B	Hypermethylated in FP versus FN
cg15895197	0.332049	7.25391e-17	EMILIN1	NA	Hypermethylated in FP versus FN
cg22700246	0.364419	7.25391e-17	NA	NA	Hypermethylated in FP versus FN
cg26873392	0.286036	7.36487e-17	NA	NA	Hypermethylated in FP versus FN
cg13050716	0.327124	7.4529e-17	NA	NA	Hypermethylated in FP versus FN
cg05404940	0.41285	7.55835e-17	NA	NA	Hypermethylated in FP versus FN
cg23233200	0.521876	7.59732e-17	H2BC10	NA	Hypermethylated in FP versus FN
cg11996592	0.315955	7.71433e-17	NA	ZC3H3	Hypermethylated in FP versus FN
cg20118431	0.391904	7.93714e-17	NA	B3GAT1	Hypermethylated in FP versus FN
cg01119452	0.325614	8.11357e-17	NA	ELMO1	Hypermethylated in FP versus FN
cg00220661	0.238763	8.35128e-17	NA	LINC00908	Hypermethylated in FP versus FN
cg07294774	0.391911	8.59186e-17	DIO2	NA	Hypermethylated in FP versus FN
cg00808555	0.318881	8.77168e-17	ARL5C	NA	Hypermethylated in FP versus FN
cg12497581	0.350372	9.04264e-17	LFNG	NA	Hypermethylated in FP versus FN
cg00711291	0.280686	9.26024e-17	NA	NA	Hypermethylated in FP versus FN
cg15186616	0.323516	9.76107e-17	DLGAP2	NA	Hypermethylated in FP versus FN
cg10259701	0.258484	1.00893e-16	NA	KLF13	Hypermethylated in FP versus FN
cg16059167	0.384057	1.03723e-16	NA	NA	Hypermethylated in FP versus FN
cg18843856	0.375252	1.0583e-16	NA	GLI2	Hypermethylated in FP versus FN
cg24631482	0.466261	1.06497e-16	NA	NA	Hypermethylated in FP versus FN
cg13353152	0.442921	1.0654e-16	NA	NA	Hypermethylated in FP versus FN
cg09626984	0.430369	1.10888e-16	GATA4	NA	Hypermethylated in FP versus FN
cg06471536	0.339724	1.10888e-16	NA	PREP	Hypermethylated in FP versus FN
cg07080050	0.474159	1.13324e-16	NA	HOXC6	Hypermethylated in FP versus FN
cg20279283	0.394117	1.15896e-16	NA	GATA4	Hypermethylated in FP versus FN
cg09371620	0.359781	1.15896e-16	SCAF11	NA	Hypermethylated in FP versus FN
cg04094225	0.323531	1.16041e-16	NA	RIPOR2	Hypermethylated in FP versus FN
cg16884491	0.324357	1.16571e-16	NA	NA	Hypermethylated in FP versus FN
cg09600088	0.408257	1.17425e-16	NA	BRSK2	Hypermethylated in FP versus FN
cg08986340	0.297637	1.19081e-16	SHISA5	NA	Hypermethylated in FP versus FN
cg07201717	0.390624	1.19646e-16	NA	NA	Hypermethylated in FP versus FN
cg01486686	0.313038	1.2109e-16	NA	EPHA8	Hypermethylated in FP versus FN
cg00095326	0.319614	1.22659e-16	NA	NA	Hypermethylated in FP versus FN
cg08148802	0.353516	1.26736e-16	NA	LSP1	Hypermethylated in FP versus FN
cg23336973	0.331713	1.29323e-16	NA	NA	Hypermethylated in FP versus FN
cg14750948	0.513503	1.33874e-16	NA	ZIC1	Hypermethylated in FP versus FN
cg17139085	0.363713	1.35648e-16	NA	NA	Hypermethylated in FP versus FN
cg25389863	0.351945	1.37344e-16	NA	NA	Hypermethylated in FP versus FN
cg04806571	0.413424	1.37543e-16	NA	NA	Hypermethylated in FP versus FN
cg03856949	0.332093	1.37619e-16	METTL7A	NA	Hypermethylated in FP versus FN
cg19517841	0.375792	1.41531e-16	NA	NA	Hypermethylated in FP versus FN
cg15742515	0.367575	1.45081e-16	NA	NA	Hypermethylated in FP versus FN
cg04410777	0.390488	1.5238e-16	NA	SEMA6B	Hypermethylated in FP versus FN
cg04993130	0.307391	1.53375e-16	NA	EPS8L2	Hypermethylated in FP versus FN
cg17416644	0.447051	1.54108e-16	NA	BRSK2	Hypermethylated in FP versus FN
cg19827875	0.478203	1.54108e-16	NAV1	NA	Hypermethylated in FP versus FN
cg12200412	0.405556	1.55869e-16	NA	CD1E	Hypermethylated in FP versus FN
cg07487572	0.428854	1.57881e-16	NA	NA	Hypermethylated in FP versus FN
cg21738963	0.418682	1.57881e-16	NA	NA	Hypermethylated in FP versus FN
cg25054821	0.397041	1.59366e-16	NA	NA	Hypermethylated in FP versus FN
cg07508304	0.285682	1.64387e-16	NA	NA	Hypermethylated in FP versus FN
cg22825230	0.357166	1.65422e-16	NA	ZNF831	Hypermethylated in FP versus FN
cg27441486	0.445275	1.65846e-16	NAV1	NA	Hypermethylated in FP versus FN
cg03989480	0.429984	1.74066e-16	NA	DMRTA2	Hypermethylated in FP versus FN
cg16278514	0.328463	1.77655e-16	NA	NA	Hypermethylated in FP versus FN
cg03106852	0.295222	1.78009e-16	NA	NA	Hypermethylated in FP versus FN
cg13551783	0.330039	1.7838e-16	NA	CTRC	Hypermethylated in FP versus FN
cg14606082	0.35488	1.787e-16	LFNG	NA	Hypermethylated in FP versus FN
cg27144115	0.339716	1.79157e-16	NA	C5orf38	Hypermethylated in FP versus FN
cg17995652	0.417269	1.82281e-16	HEY1	NA	Hypermethylated in FP versus FN
cg07467854	0.353263	1.87631e-16	NA	NA	Hypermethylated in FP versus FN
cg23251296	0.341422	1.89863e-16	CD79B	NA	Hypermethylated in FP versus FN
cg07810039	0.406906	1.92211e-16	NA	NA	Hypermethylated in FP versus FN
cg18693345	0.427472	1.92317e-16	NA	C5orf38	Hypermethylated in FP versus FN
cg06717615	0.365825	2.02554e-16	NA	NA	Hypermethylated in FP versus FN
cg25506288	0.392845	2.04535e-16	NA	MAMSTR	Hypermethylated in FP versus FN
cg03906016	0.349851	2.06337e-16	LHFPL3-AS1	NA	Hypermethylated in FP versus FN
cg21208682	0.308717	2.06389e-16	NA	AGO2	Hypermethylated in FP versus FN
cg02832905	0.356168	2.1117e-16	NA	NA	Hypermethylated in FP versus FN
cg01883046	0.452156	2.1842e-16	NA	NA	Hypermethylated in FP versus FN
cg12160664	0.36228	2.18529e-16	OLFML3	NA	Hypermethylated in FP versus FN
cg00863716	0.350623	2.19459e-16	AKR1C2	NA	Hypermethylated in FP versus FN
cg21919719	0.273695	2.21341e-16	NA	NA	Hypermethylated in FP versus FN
cg21225667	0.334558	2.21835e-16	NA	NA	Hypermethylated in FP versus FN
cg00408315	0.375944	2.23212e-16	NA	RASA3	Hypermethylated in FP versus FN
cg09975367	0.357046	2.28148e-16	NA	SYNE2	Hypermethylated in FP versus FN
cg20153322	0.308483	2.31706e-16	PXN	NA	Hypermethylated in FP versus FN
cg10256255	0.297343	2.33683e-16	NA	NA	Hypermethylated in FP versus FN
cg13071729	0.421504	2.43409e-16	NAV1	NA	Hypermethylated in FP versus FN
cg09664215	0.40785	2.43409e-16	CD1E	NA	Hypermethylated in FP versus FN
cg03359540	0.370801	2.51481e-16	NA	MYLK4	Hypermethylated in FP versus FN
cg18319533	0.332989	2.59391e-16	NA	NA	Hypermethylated in FP versus FN
cg19317226	0.454707	2.66129e-16	NA	NA	Hypermethylated in FP versus FN
cg04287574	0.494841	2.80085e-16	NA	NAV1	Hypermethylated in FP versus FN
cg00945234	0.441096	2.80347e-16	NA	DMRTA2	Hypermethylated in FP versus FN
cg14323199	0.335238	2.80474e-16	NA	MRC2	Hypermethylated in FP versus FN
cg25909064	0.36868	2.84165e-16	NA	OAF	Hypermethylated in FP versus FN
cg17691156	0.262633	2.89598e-16	NSMAF	NA	Hypermethylated in FP versus FN
cg11724511	0.477956	2.94365e-16	NA	NA	Hypermethylated in FP versus FN
cg21329649	0.332357	3.0146e-16	NA	NA	Hypermethylated in FP versus FN
cg07123579	0.272342	3.01684e-16	NA	NA	Hypermethylated in FP versus FN
cg24670927	0.441527	3.05776e-16	HACD3	NA	Hypermethylated in FP versus FN
cg15241074	0.382691	3.14601e-16	NA	TRIB2	Hypermethylated in FP versus FN
cg22222461	0.339197	3.21622e-16	NA	NA	Hypermethylated in FP versus FN
cg01876978	0.310026	3.23096e-16	NA	NA	Hypermethylated in FP versus FN
cg05315620	0.305665	3.26948e-16	NA	NA	Hypermethylated in FP versus FN
cg09278789	0.366593	3.27329e-16	NA	NA	Hypermethylated in FP versus FN
cg16081096	0.371496	3.30187e-16	NA	IQSEC1	Hypermethylated in FP versus FN
cg11535638	0.210279	3.35e-16	NA	TACC2	Hypermethylated in FP versus FN
cg17119907	0.443753	3.49967e-16	NA	NOS1	Hypermethylated in FP versus FN
cg05108467	0.415724	3.55214e-16	NR2F2	NA	Hypermethylated in FP versus FN
cg02038418	0.311545	3.62578e-16	NA	NA	Hypermethylated in FP versus FN
cg10914558	0.35746	3.63284e-16	NA	NOS1	Hypermethylated in FP versus FN
cg21269897	0.398726	3.67367e-16	H4C9	NA	Hypermethylated in FP versus FN
cg13933279	0.331349	3.69867e-16	NA	NA	Hypermethylated in FP versus FN
cg06707765	0.358755	3.9469e-16	NA	NA	Hypermethylated in FP versus FN
cg01694451	0.30456	4.07687e-16	SYT8	NA	Hypermethylated in FP versus FN
cg00845245	0.321197	4.07687e-16	NA	LINC00673	Hypermethylated in FP versus FN
cg00974944	0.385922	4.14467e-16	NA	PTPRG	Hypermethylated in FP versus FN
cg01519094	0.28566	4.18044e-16	PKNOX2	NA	Hypermethylated in FP versus FN
cg04963697	0.371488	4.18044e-16	NA	CLUAP1	Hypermethylated in FP versus FN
cg15543045	0.339819	4.18782e-16	NA	DOK7	Hypermethylated in FP versus FN
cg02573551	0.245597	4.18782e-16	NA	EPHB3	Hypermethylated in FP versus FN
cg14469436	0.302812	4.48859e-16	NA	MGLL	Hypermethylated in FP versus FN
cg10811426	0.343585	4.52073e-16	LINC01354	NA	Hypermethylated in FP versus FN
cg13284741	0.353594	4.55951e-16	NA	NA	Hypermethylated in FP versus FN
cg07362328	0.424076	4.60913e-16	NA	DMRTA2	Hypermethylated in FP versus FN
cg20415947	0.403457	4.61909e-16	NA	NA	Hypermethylated in FP versus FN
cg16112129	0.449031	4.64936e-16	DRD1	NA	Hypermethylated in FP versus FN
cg22860963	0.320917	4.67625e-16	NA	NA	Hypermethylated in FP versus FN
cg00595237	0.425251	4.71409e-16	GATA4	NA	Hypermethylated in FP versus FN
cg13645530	0.490326	5.01152e-16	NA	NA	Hypermethylated in FP versus FN
cg02599464	0.476207	5.59946e-16	H4C9	NA	Hypermethylated in FP versus FN
cg14222474	0.368102	6.2806e-16	NA	NA	Hypermethylated in FP versus FN
cg27008230	0.357375	6.4146e-16	ABLIM1	NA	Hypermethylated in FP versus FN
cg23123731	0.356601	6.4422e-16	NA	NA	Hypermethylated in FP versus FN
cg16517702	0.432716	6.57379e-16	NAV1	NA	Hypermethylated in FP versus FN
cg25941751	0.314514	6.90985e-16	NA	EPAS1	Hypermethylated in FP versus FN
cg06629713	0.281818	6.92324e-16	NA	NA	Hypermethylated in FP versus FN
cg02722657	0.402165	7.03297e-16	RAPGEFL1	NA	Hypermethylated in FP versus FN
cg19762747	0.25574	7.0789e-16	CRX	NA	Hypermethylated in FP versus FN
cg18696900	0.335164	7.15956e-16	FERMT2	NA	Hypermethylated in FP versus FN
cg10453420	0.468756	7.17897e-16	NA	NA	Hypermethylated in FP versus FN
cg14989164	0.356225	7.653e-16	NA	LHX4	Hypermethylated in FP versus FN
cg27493151	0.423536	7.73692e-16	NA	DPF1	Hypermethylated in FP versus FN
cg05237485	0.49074	7.74441e-16	NA	NA	Hypermethylated in FP versus FN
cg08760493	0.259931	7.96322e-16	NA	COL25A1	Hypermethylated in FP versus FN
cg17310654	0.347266	8.37863e-16	SCAF11	NA	Hypermethylated in FP versus FN
cg11854928	0.382121	8.71078e-16	NA	NA	Hypermethylated in FP versus FN
cg16795307	0.281822	8.72822e-16	STARD13	NA	Hypermethylated in FP versus FN
cg18535283	0.258472	8.74969e-16	CYB5R3	NA	Hypermethylated in FP versus FN
cg02546607	0.351219	8.95155e-16	NA	WWOX	Hypermethylated in FP versus FN
cg21281951	0.458093	9.06268e-16	H3C8	NA	Hypermethylated in FP versus FN
cg00036011	0.501765	9.39006e-16	H3C8	NA	Hypermethylated in FP versus FN
cg21546950	0.340721	9.48388e-16	NA	AK5	Hypermethylated in FP versus FN
cg21642054	0.314219	9.57865e-16	NA	CUX1	Hypermethylated in FP versus FN
cg10448808	0.527601	9.80148e-16	FOXC2	NA	Hypermethylated in FP versus FN
cg16304215	0.480089	9.9582e-16	NA	OTP	Hypermethylated in FP versus FN
cg24252656	0.352962	9.9676e-16	KCNIP4	NA	Hypermethylated in FP versus FN
cg18442286	0.479185	1.03447e-15	NA	NA	Hypermethylated in FP versus FN
cg07141504	0.308543	1.03447e-15	LINC00887	NA	Hypermethylated in FP versus FN
cg09711399	0.292285	1.03682e-15	NA	N4BP3	Hypermethylated in FP versus FN
cg13592721	0.466157	1.0749e-15	H4C9	NA	Hypermethylated in FP versus FN
cg19513744	0.409599	1.09353e-15	ARHGEF3	NA	Hypermethylated in FP versus FN
cg19164987	0.46935	1.11343e-15	NA	HOXC6	Hypermethylated in FP versus FN
cg17018661	0.284125	1.11725e-15	NA	BRSK2	Hypermethylated in FP versus FN
cg02927327	0.333833	1.12121e-15	NA	DEF6	Hypermethylated in FP versus FN
cg26411747	0.359784	1.1474e-15	NA	TMEM132D	Hypermethylated in FP versus FN
cg00912738	0.376124	1.1668e-15	NA	NA	Hypermethylated in FP versus FN
cg15442800	0.411591	1.18478e-15	NA	NA	Hypermethylated in FP versus FN
cg25216696	0.418794	1.20389e-15	GATA4	NA	Hypermethylated in FP versus FN
cg10634568	0.406969	1.21281e-15	NA	NA	Hypermethylated in FP versus FN
cg07260003	0.287756	1.22757e-15	NA	versusTM4	Hypermethylated in FP versus FN
cg10589235	0.454648	1.24294e-15	NA	NA	Hypermethylated in FP versus FN
cg12583076	0.315412	1.27193e-15	NA	RASSF3	Hypermethylated in FP versus FN
cg10593400	0.413854	1.28173e-15	DDAH1	NA	Hypermethylated in FP versus FN
cg15527674	0.301538	1.28173e-15	PPP1R32	NA	Hypermethylated in FP versus FN
cg26998850	0.374365	1.30125e-15	ADCY7	NA	Hypermethylated in FP versus FN
cg00039385	0.335065	1.36702e-15	NA	SEMA6B	Hypermethylated in FP versus FN
cg04555379	0.273942	1.37065e-15	NA	NA	Hypermethylated in FP versus FN
cg07195224	0.345953	1.38269e-15	AIM2	NA	Hypermethylated in FP versus FN
cg05021589	0.424499	1.39939e-15	LY86	NA	Hypermethylated in FP versus FN
cg26902647	0.28057	1.41101e-15	NA	NA	Hypermethylated in FP versus FN
cg04804648	0.376551	1.44119e-15	NA	NA	Hypermethylated in FP versus FN
cg09790628	0.292394	1.46726e-15	NA	SLC12A7	Hypermethylated in FP versus FN
cg23786209	0.303544	1.56452e-15	NA	ABLIM1	Hypermethylated in FP versus FN
cg01782711	0.334167	1.57127e-15	NA	NA	Hypermethylated in FP versus FN
cg22955778	0.424662	1.57332e-15	NA	NA	Hypermethylated in FP versus FN
cg21818252	0.239245	1.5886e-15	SEC24B	NA	Hypermethylated in FP versus FN
cg16554164	0.385574	1.59813e-15	NA	NA	Hypermethylated in FP versus FN
cg26410483	0.417607	1.62192e-15	NA	LHX4	Hypermethylated in FP versus FN
cg15416179	0.307966	1.62943e-15	MAP2K3	NA	Hypermethylated in FP versus FN
cg04179952	0.450625	1.66081e-15	NA	NAV1	Hypermethylated in FP versus FN
cg19856705	0.40072	1.71314e-15	LINC01354	NA	Hypermethylated in FP versus FN
cg01468426	0.360211	1.73241e-15	NA	KAT6A	Hypermethylated in FP versus FN
cg16387532	0.303263	1.74677e-15	NA	NA	Hypermethylated in FP versus FN
cg11064454	0.346965	1.79428e-15	NA	NA	Hypermethylated in FP versus FN
cg20953310	0.386912	1.88132e-15	NA	NA	Hypermethylated in FP versus FN
cg07191030	0.338098	1.89033e-15	NA	NA	Hypermethylated in FP versus FN
cg08227353	0.374266	1.89174e-15	KAZALD1	NA	Hypermethylated in FP versus FN
cg20133730	0.350601	1.89939e-15	PDK2	NA	Hypermethylated in FP versus FN
cg05805326	0.345139	1.89987e-15	NA	NA	Hypermethylated in FP versus FN
cg07605523	0.380133	1.91765e-15	NA	FENDRR	Hypermethylated in FP versus FN
cg14504768	0.300401	1.92185e-15	NA	TMEM132D	Hypermethylated in FP versus FN
cg17515024	0.313707	1.98784e-15	NA	NA	Hypermethylated in FP versus FN
cg01206705	0.403647	2.07877e-15	HACD3	NA	Hypermethylated in FP versus FN
cg18118490	0.260824	2.11823e-15	NA	SAMD4A	Hypermethylated in FP versus FN
cg27543538	0.335164	2.12253e-15	NA	AHDC1	Hypermethylated in FP versus FN
cg03758514	0.451393	2.31333e-15	H2BC10	NA	Hypermethylated in FP versus FN
cg05324789	0.383333	2.33312e-15	NA	NA	Hypermethylated in FP versus FN
cg13130022	0.377135	2.44182e-15	NA	NA	Hypermethylated in FP versus FN
cg13661703	0.398368	2.4665e-15	NA	LAMB1	Hypermethylated in FP versus FN
cg15952840	0.379053	2.48186e-15	NA	NA	Hypermethylated in FP versus FN
cg06290096	0.325469	2.49334e-15	PHLDB1	NA	Hypermethylated in FP versus FN
cg21394039	0.296087	2.5089e-15	NA	ATP9B	Hypermethylated in FP versus FN
cg02524863	0.384481	2.62319e-15	NA	NA	Hypermethylated in FP versus FN
cg08012275	0.429395	2.65743e-15	NA	BRSK2	Hypermethylated in FP versus FN
cg12700788	0.368512	2.67489e-15	NA	NA	Hypermethylated in FP versus FN
cg26135388	0.392854	2.69625e-15	NA	NA	Hypermethylated in FP versus FN
cg22848646	0.259536	2.6981e-15	NA	NA	Hypermethylated in FP versus FN
cg11120695	0.340865	2.7747e-15	NA	IQCF5	Hypermethylated in FP versus FN
cg19869443	0.332427	2.79442e-15	SAMD13	NA	Hypermethylated in FP versus FN
cg05318186	0.323142	2.79442e-15	NA	NA	Hypermethylated in FP versus FN
cg17061156	0.372361	2.82077e-15	NA	NA	Hypermethylated in FP versus FN
cg19280785	0.29443	2.92158e-15	KY	NA	Hypermethylated in FP versus FN
cg18657988	0.30592	2.93694e-15	NA	FOXN3	Hypermethylated in FP versus FN
cg15310568	0.331878	2.99992e-15	MAP2	NA	Hypermethylated in FP versus FN
cg25816127	0.27628	3.02848e-15	NA	NA	Hypermethylated in FP versus FN
cg16570669	0.360466	3.05119e-15	NA	NA	Hypermethylated in FP versus FN
cg09662754	0.225776	3.1145e-15	GRHL3	NA	Hypermethylated in FP versus FN
cg12877335	0.299333	3.14612e-15	NA	NA	Hypermethylated in FP versus FN
cg11563844	0.229683	3.16344e-15	STARD13	NA	Hypermethylated in FP versus FN
cg07866001	0.372272	3.16344e-15	NA	NA	Hypermethylated in FP versus FN
cg00152946	0.425946	3.20343e-15	NA	NA	Hypermethylated in FP versus FN
cg16530498	0.346217	3.23095e-15	HSD17B14	NA	Hypermethylated in FP versus FN
cg03105348	0.351662	3.26817e-15	NA	DRGX	Hypermethylated in FP versus FN
cg16427033	0.415682	3.30701e-15	NA	NA	Hypermethylated in FP versus FN
cg26695387	0.343272	3.3512e-15	NA	NA	Hypermethylated in FP versus FN
cg00237391	0.37625	3.39865e-15	DEF6	NA	Hypermethylated in FP versus FN
cg19201144	0.304823	3.41187e-15	NA	CYP27C1	Hypermethylated in FP versus FN
cg16051561	0.314362	3.52749e-15	NA	CTNND2	Hypermethylated in FP versus FN
cg14273822	0.451979	3.59502e-15	H3C8	NA	Hypermethylated in FP versus FN
cg16331674	0.371493	3.59502e-15	NA	NA	Hypermethylated in FP versus FN
cg07818978	0.366282	3.65337e-15	NA	NA	Hypermethylated in FP versus FN
cg14377596	0.494668	3.66716e-15	NAV1	NA	Hypermethylated in FP versus FN
cg07103093	0.381137	3.67058e-15	NA	LHX1	Hypermethylated in FP versus FN
cg13790353	0.425503	3.68899e-15	CCDC83	NA	Hypermethylated in FP versus FN
cg05941864	0.316708	3.68899e-15	NA	EPHA8	Hypermethylated in FP versus FN
cg13656878	0.314657	3.70703e-15	NA	PAPPA	Hypermethylated in FP versus FN
cg12457659	0.301894	3.81382e-15	NA	NA	Hypermethylated in FP versus FN
cg16998564	0.376247	3.83993e-15	NA	NA	Hypermethylated in FP versus FN
cg14696535	0.422208	3.89522e-15	H2BC10	NA	Hypermethylated in FP versus FN
cg11778001	0.27157	3.89677e-15	NAB1	NA	Hypermethylated in FP versus FN
cg16205958	0.365798	3.99666e-15	NA	NA	Hypermethylated in FP versus FN
cg10278915	0.393927	4.00454e-15	NA	NA	Hypermethylated in FP versus FN
cg23217153	0.314987	4.00521e-15	NA	NA	Hypermethylated in FP versus FN
cg15171154	0.419368	4.03133e-15	NA	TGFBR2	Hypermethylated in FP versus FN
cg04273299	0.360011	4.11317e-15	NA	ST3GAL1	Hypermethylated in FP versus FN
cg16871763	0.440454	4.15894e-15	NA	GATA4	Hypermethylated in FP versus FN
cg05928537	0.246179	4.30897e-15	NA	COTL1	Hypermethylated in FP versus FN
cg16230352	0.331093	4.47456e-15	NA	NA	Hypermethylated in FP versus FN
cg02560388	0.368999	4.51216e-15	NA	NA	Hypermethylated in FP versus FN
cg13694343	0.397459	4.52268e-15	NA	NA	Hypermethylated in FP versus FN
cg16574134	0.516399	4.54622e-15	NA	NA	Hypermethylated in FP versus FN
cg12874792	0.364496	4.60252e-15	NA	NA	Hypermethylated in FP versus FN
cg15317049	0.307931	4.62711e-15	NA	NA	Hypermethylated in FP versus FN
cg05939993	0.306384	4.63854e-15	PROP1	NA	Hypermethylated in FP versus FN
cg16622061	0.318924	4.71971e-15	NA	NA	Hypermethylated in FP versus FN
cg24830876	0.422806	4.76052e-15	ARHGEF3	NA	Hypermethylated in FP versus FN
cg00177797	0.445454	4.90293e-15	NA	LHX4	Hypermethylated in FP versus FN
cg19430473	0.37528	5.05129e-15	NA	NA	Hypermethylated in FP versus FN
cg06492744	0.391345	5.12197e-15	NA	SIPA1	Hypermethylated in FP versus FN
cg02212836	0.389893	5.22814e-15	LY86	NA	Hypermethylated in FP versus FN
cg02192855	0.480347	5.23868e-15	H2BC10	NA	Hypermethylated in FP versus FN
cg08666707	0.304031	5.26563e-15	NA	NA	Hypermethylated in FP versus FN
cg13978347	0.410461	5.29945e-15	NA	ASTN2	Hypermethylated in FP versus FN
cg16608018	0.383305	5.3506e-15	NA	NA	Hypermethylated in FP versus FN
cg01306747	0.366565	5.57509e-15	NA	CDH3	Hypermethylated in FP versus FN
cg18091083	0.368839	5.59298e-15	NA	NA	Hypermethylated in FP versus FN
cg17537252	0.416384	5.61455e-15	ARHGEF3	NA	Hypermethylated in FP versus FN
cg06580014	0.359952	5.75471e-15	NA	SMIM20	Hypermethylated in FP versus FN
cg14128315	0.27351	5.75697e-15	NA	NA	Hypermethylated in FP versus FN
cg04483701	0.377088	5.76072e-15	NA	NA	Hypermethylated in FP versus FN
cg03185622	0.381598	5.8139e-15	NA	DLGAP2	Hypermethylated in FP versus FN
cg11690884	0.240377	5.9856e-15	NA	NA	Hypermethylated in FP versus FN
cg27179101	0.443037	6.12707e-15	NA	NA	Hypermethylated in FP versus FN
cg11300568	0.349194	6.12707e-15	NA	NA	Hypermethylated in FP versus FN
cg15808835	0.297926	6.16565e-15	NA	NA	Hypermethylated in FP versus FN
cg15480336	0.291775	6.18894e-15	ISLR	NA	Hypermethylated in FP versus FN
cg13573036	0.356754	6.19783e-15	NA	NA	Hypermethylated in FP versus FN
cg10588135	0.245792	6.19831e-15	NA	BCAS3	Hypermethylated in FP versus FN
cg07691686	0.289453	6.27558e-15	NA	NA	Hypermethylated in FP versus FN
cg09979281	0.22194	6.43833e-15	NA	SLC25A47	Hypermethylated in FP versus FN
cg21606696	0.257575	6.49414e-15	NA	BCL3	Hypermethylated in FP versus FN
cg11139446	0.290009	6.49414e-15	NA	SGCD	Hypermethylated in FP versus FN
cg21190644	0.271023	6.55633e-15	NA	NA	Hypermethylated in FP versus FN
cg13023619	0.297382	6.55633e-15	NA	NA	Hypermethylated in FP versus FN
cg05196610	0.281364	6.57962e-15	NA	NA	Hypermethylated in FP versus FN
cg24212268	0.339955	6.71048e-15	NA	NA	Hypermethylated in FP versus FN
cg00336376	0.234561	6.75779e-15	NA	ZNF831	Hypermethylated in FP versus FN
cg16352830	0.409629	6.77415e-15	NA	NA	Hypermethylated in FP versus FN
cg08647912	0.426129	6.82272e-15	NA	LHX4	Hypermethylated in FP versus FN
cg02139827	0.354258	6.89943e-15	NA	NA	Hypermethylated in FP versus FN
cg01628425	0.260673	7.24475e-15	NA	EPHA8	Hypermethylated in FP versus FN
cg15331383	0.334539	7.32146e-15	NA	NA	Hypermethylated in FP versus FN
cg14613164	0.32127	7.33822e-15	NA	NA	Hypermethylated in FP versus FN
cg02384661	0.358369	7.37394e-15	HOTAIR	NA	Hypermethylated in FP versus FN
cg15772924	0.487031	7.43635e-15	NA	HOXC6	Hypermethylated in FP versus FN
cg07044115	0.360067	7.46039e-15	NA	NA	Hypermethylated in FP versus FN
cg04883903	0.515037	7.54958e-15	NA	NOS1	Hypermethylated in FP versus FN
cg07784293	0.384705	7.55205e-15	NA	NA	Hypermethylated in FP versus FN
cg07803375	0.424604	7.61093e-15	NA	DNAAF5	Hypermethylated in FP versus FN
cg14041855	0.404507	7.65515e-15	NA	NA	Hypermethylated in FP versus FN
cg16903735	0.42845	7.66268e-15	NA	LSP1	Hypermethylated in FP versus FN
cg00578638	0.439119	7.66876e-15	RAPGEFL1	NA	Hypermethylated in FP versus FN
cg14487356	0.348181	7.91115e-15	GATA4	NA	Hypermethylated in FP versus FN
cg03173528	0.405888	7.93198e-15	NA	LHFPL6	Hypermethylated in FP versus FN
cg16705777	0.300178	8.0615e-15	NA	KLHL26	Hypermethylated in FP versus FN
cg16427420	0.333532	8.27599e-15	NA	PRCD	Hypermethylated in FP versus FN
cg26950947	0.343881	8.5889e-15	NA	NA	Hypermethylated in FP versus FN
cg13316625	0.326216	8.74626e-15	NOS1	NA	Hypermethylated in FP versus FN
cg08208317	0.347838	8.88942e-15	NA	NA	Hypermethylated in FP versus FN
cg02952295	0.382612	8.9363e-15	NA	TRPM8	Hypermethylated in FP versus FN
cg06320828	0.421565	9.08598e-15	NA	NA	Hypermethylated in FP versus FN
cg21969795	0.396962	9.11046e-15	NA	TMEM88	Hypermethylated in FP versus FN
cg17826834	0.36364	9.15172e-15	NR2F2	NA	Hypermethylated in FP versus FN
cg01825295	0.492465	9.25848e-15	NA	ZIC1	Hypermethylated in FP versus FN
cg05186311	0.355026	9.55287e-15	NA	NA	Hypermethylated in FP versus FN
cg09309208	0.400515	9.56517e-15	NA	NA	Hypermethylated in FP versus FN
cg03719978	0.389827	9.67657e-15	TMEM88	NA	Hypermethylated in FP versus FN
cg23661183	0.358558	9.84698e-15	ABLIM1	NA	Hypermethylated in FP versus FN
cg26874282	0.382723	9.88704e-15	NA	NA	Hypermethylated in FP versus FN
cg22509138	0.324506	9.90883e-15	NA	NA	Hypermethylated in FP versus FN
cg19199590	0.279489	9.9619e-15	LRRN4CL	NA	Hypermethylated in FP versus FN
cg06637330	0.43369	1.00268e-14	NA	NA	Hypermethylated in FP versus FN
cg15447913	0.437243	1.01162e-14	NA	NA	Hypermethylated in FP versus FN
cg08993878	0.327048	1.01162e-14	LOC643711	NA	Hypermethylated in FP versus FN
cg11182965	0.241771	1.01162e-14	NA	TXNRD2	Hypermethylated in FP versus FN
cg03018496	0.388056	1.01503e-14	NR2F2	NA	Hypermethylated in FP versus FN
cg09035930	0.345681	1.03034e-14	NA	SLC15A4	Hypermethylated in FP versus FN
cg11812015	0.225758	1.06462e-14	NA	NA	Hypermethylated in FP versus FN
cg04945557	0.342168	1.0653e-14	LFNG	NA	Hypermethylated in FP versus FN
cg04473763	0.315424	1.06647e-14	NA	NA	Hypermethylated in FP versus FN
cg20079139	0.340978	1.08463e-14	NA	NA	Hypermethylated in FP versus FN
cg15005962	0.303624	1.08496e-14	NA	NA	Hypermethylated in FP versus FN
cg11571304	0.290958	1.08884e-14	TRIM38	NA	Hypermethylated in FP versus FN
cg02097014	0.234595	1.10113e-14	CHI3L1	NA	Hypermethylated in FP versus FN
cg19662708	0.321499	1.12534e-14	NA	NA	Hypermethylated in FP versus FN
cg21680729	0.247442	1.12784e-14	NA	NA	Hypermethylated in FP versus FN
cg10239319	0.254263	1.15929e-14	NA	JAKMIP1	Hypermethylated in FP versus FN
cg00129811	0.320546	1.16969e-14	NA	NA	Hypermethylated in FP versus FN
cg13490227	0.299598	1.17157e-14	NA	NA	Hypermethylated in FP versus FN
cg12614090	0.278184	1.18359e-14	ABLIM1	NA	Hypermethylated in FP versus FN
cg19457909	0.28699	1.20606e-14	NA	NA	Hypermethylated in FP versus FN
cg08065733	0.284652	1.23002e-14	NA	INHBB	Hypermethylated in FP versus FN
cg01634146	0.37541	1.2422e-14	NA	NA	Hypermethylated in FP versus FN
cg14093103	0.295262	1.2422e-14	NFIA	NA	Hypermethylated in FP versus FN
cg07391913	0.361143	1.24798e-14	NA	NA	Hypermethylated in FP versus FN
cg23561531	0.326132	1.24798e-14	NA	NA	Hypermethylated in FP versus FN
cg17751684	0.295305	1.26788e-14	NA	NA	Hypermethylated in FP versus FN
cg23566503	0.414573	1.26818e-14	NNAT	NA	Hypermethylated in FP versus FN
cg23684449	0.326988	1.28373e-14	GPT2	NA	Hypermethylated in FP versus FN
cg26190890	0.340192	1.28625e-14	NA	NA	Hypermethylated in FP versus FN
cg23206032	0.404818	1.28625e-14	NA	NA	Hypermethylated in FP versus FN
cg12737938	0.325408	1.28788e-14	NA	NA	Hypermethylated in FP versus FN
cg24724587	0.40373	1.29253e-14	DDAH1	NA	Hypermethylated in FP versus FN
cg01691710	0.257591	1.30809e-14	NA	NA	Hypermethylated in FP versus FN
cg11118690	0.283398	1.30856e-14	NA	NA	Hypermethylated in FP versus FN
cg10644206	0.338884	1.34113e-14	NA	SORCS2	Hypermethylated in FP versus FN
cg07229001	0.331308	1.35347e-14	NA	NA	Hypermethylated in FP versus FN
cg21404063	0.416696	1.38373e-14	NA	NA	Hypermethylated in FP versus FN
cg00066805	0.302444	1.38565e-14	NA	NA	Hypermethylated in FP versus FN
cg00567703	0.441575	1.39026e-14	NA	HOXC6	Hypermethylated in FP versus FN
cg20167126	0.336746	1.40946e-14	LOC100126784	NA	Hypermethylated in FP versus FN
cg05978154	0.344443	1.40946e-14	NA	SLC12A7	Hypermethylated in FP versus FN
cg14834267	0.419428	1.43897e-14	NAV1	NA	Hypermethylated in FP versus FN
cg14016363	0.218162	1.43944e-14	NA	NA	Hypermethylated in FP versus FN
cg00561854	0.364546	1.50259e-14	NA	NA	Hypermethylated in FP versus FN
cg23716309	0.340911	1.53044e-14	IQCF5	NA	Hypermethylated in FP versus FN
cg09941363	0.300153	1.53353e-14	NA	RNF11	Hypermethylated in FP versus FN
cg03287111	0.406211	1.53353e-14	NA	GLI2	Hypermethylated in FP versus FN
cg24037813	0.325342	1.53473e-14	NA	NA	Hypermethylated in FP versus FN
cg26101942	0.361678	1.54228e-14	NA	ZNF395	Hypermethylated in FP versus FN
cg15716680	0.361869	1.56703e-14	NA	TEAD1	Hypermethylated in FP versus FN
cg11762306	0.28644	1.57435e-14	NA	NA	Hypermethylated in FP versus FN
cg23887149	0.274909	1.57537e-14	NA	NA	Hypermethylated in FP versus FN
cg20492868	0.268855	1.57954e-14	NA	NA	Hypermethylated in FP versus FN
cg12555810	0.319326	1.58115e-14	NA	NA	Hypermethylated in FP versus FN
cg23325335	0.325327	1.59599e-14	NA	NA	Hypermethylated in FP versus FN
cg20048529	0.315396	1.59599e-14	NA	SMURF1	Hypermethylated in FP versus FN
cg18220380	0.362401	1.62434e-14	NA	NA	Hypermethylated in FP versus FN
cg17480467	0.48771	1.66165e-14	NA	NA	Hypermethylated in FP versus FN
cg26620314	0.307576	1.67604e-14	NA	NA	Hypermethylated in FP versus FN
cg25414537	0.35002	1.67863e-14	NA	NA	Hypermethylated in FP versus FN
cg25620430	0.421132	1.6869e-14	NA	NA	Hypermethylated in FP versus FN
cg06752482	0.270329	1.73274e-14	C17orf64	NA	Hypermethylated in FP versus FN
cg10642330	0.438935	1.75326e-14	NA	NNAT	Hypermethylated in FP versus FN
cg20779414	0.210092	1.7836e-14	STAT6	NA	Hypermethylated in FP versus FN
cg08616663	0.315849	1.78532e-14	NA	TRIM66	Hypermethylated in FP versus FN
cg21845633	0.350251	1.79416e-14	TMEM88	NA	Hypermethylated in FP versus FN
cg10500737	0.333974	1.80969e-14	MIR99AHG	NA	Hypermethylated in FP versus FN
cg11469594	0.327762	1.82438e-14	NA	HLA-DOB	Hypermethylated in FP versus FN
cg24860886	0.326204	1.83118e-14	GRHL3	NA	Hypermethylated in FP versus FN
cg06080831	0.402113	1.85061e-14	NA	NA	Hypermethylated in FP versus FN
cg25066772	0.288413	1.85968e-14	NA	RIN3	Hypermethylated in FP versus FN
cg14306344	0.345791	1.86699e-14	NA	NA	Hypermethylated in FP versus FN
cg24693061	0.208441	1.87281e-14	NA	NA	Hypermethylated in FP versus FN
cg03053826	0.207783	1.89339e-14	NR2F2	NA	Hypermethylated in FP versus FN
cg02940562	0.319606	1.92033e-14	NA	TFAP4	Hypermethylated in FP versus FN
cg24748769	0.42532	1.96821e-14	NA	OTX2	Hypermethylated in FP versus FN
cg20588285	0.354322	1.97513e-14	NA	AIRE	Hypermethylated in FP versus FN
cg21074656	0.324947	1.97835e-14	NA	LOC283177	Hypermethylated in FP versus FN
cg04878072	0.34723	2.00009e-14	NA	NA	Hypermethylated in FP versus FN
cg26593946	0.368898	2.16447e-14	NR2F2	NA	Hypermethylated in FP versus FN
cg02478603	0.342269	2.19964e-14	CD1B	NA	Hypermethylated in FP versus FN
cg16168406	0.267751	2.19964e-14	NA	ARAP1	Hypermethylated in FP versus FN
cg21198586	0.327143	2.20749e-14	NA	NA	Hypermethylated in FP versus FN
cg18465515	0.465482	2.2086e-14	H2BC10	NA	Hypermethylated in FP versus FN
cg15109744	0.308225	2.21063e-14	NA	KIAA1614	Hypermethylated in FP versus FN
cg15112747	0.328367	2.26545e-14	NA	NA	Hypermethylated in FP versus FN
cg06094642	0.37327	2.27194e-14	NA	NA	Hypermethylated in FP versus FN
cg03763874	0.307635	2.29475e-14	NA	ARID3A	Hypermethylated in FP versus FN
cg02100602	0.391848	2.30417e-14	NA	NA	Hypermethylated in FP versus FN
cg09221932	0.243447	2.31553e-14	LINC01140	NA	Hypermethylated in FP versus FN
cg14677296	0.268097	2.32881e-14	NA	SDK1	Hypermethylated in FP versus FN
cg13216724	0.34557	2.3298e-14	NA	NA	Hypermethylated in FP versus FN
cg26448609	0.254755	2.36358e-14	NA	NA	Hypermethylated in FP versus FN
cg06159340	0.415056	2.39905e-14	CTF1	NA	Hypermethylated in FP versus FN
cg14140060	0.33622	2.44385e-14	NA	NA	Hypermethylated in FP versus FN
cg18109289	0.344095	2.4719e-14	NA	ELN	Hypermethylated in FP versus FN
cg23184252	0.372547	2.47985e-14	NA	NA	Hypermethylated in FP versus FN
cg24530480	0.304404	2.52089e-14	NA	NA	Hypermethylated in FP versus FN
cg14833933	0.279265	2.54839e-14	CAPN3	NA	Hypermethylated in FP versus FN
cg12459502	0.266655	2.55469e-14	NA	NA	Hypermethylated in FP versus FN
cg16710604	0.349587	2.61197e-14	NA	NA	Hypermethylated in FP versus FN
cg10604373	0.376139	2.66257e-14	NA	NA	Hypermethylated in FP versus FN
cg04399631	0.380308	2.6714e-14	NA	NA	Hypermethylated in FP versus FN
cg15992347	0.299962	2.67384e-14	CCDC83	NA	Hypermethylated in FP versus FN
cg02275035	0.319457	2.67866e-14	NA	NA	Hypermethylated in FP versus FN
cg21141024	0.245258	2.68647e-14	NA	NA	Hypermethylated in FP versus FN
cg26365938	0.236875	2.82513e-14	GRHL3	NA	Hypermethylated in FP versus FN
cg22312996	0.228996	2.83317e-14	NA	NA	Hypermethylated in FP versus FN
cg00782188	0.259326	2.85688e-14	NA	NA	Hypermethylated in FP versus FN
cg20731529	0.254179	2.87125e-14	NA	SATB2	Hypermethylated in FP versus FN
cg00310410	0.286857	2.87956e-14	NA	NA	Hypermethylated in FP versus FN
cg05886261	0.271251	2.98426e-14	NA	NA	Hypermethylated in FP versus FN
cg13817905	0.247981	3.06648e-14	NA	NA	Hypermethylated in FP versus FN
cg10765397	0.330733	3.10946e-14	NA	NA	Hypermethylated in FP versus FN
cg14564229	0.358635	3.14234e-14	NA	NA	Hypermethylated in FP versus FN
cg13119578	0.318429	3.16195e-14	NEAT1	NA	Hypermethylated in FP versus FN
cg16639860	0.276061	3.17572e-14	KCNIP4	NA	Hypermethylated in FP versus FN
cg00549219	0.221682	3.23954e-14	NA	NA	Hypermethylated in FP versus FN
cg25865108	0.356147	3.25234e-14	NA	NA	Hypermethylated in FP versus FN
cg21785384	0.246953	3.3328e-14	NA	TMCC2	Hypermethylated in FP versus FN
cg20427144	0.312719	3.34383e-14	NA	NA	Hypermethylated in FP versus FN
cg09146813	0.266988	3.43042e-14	ZNF354B	NA	Hypermethylated in FP versus FN
cg17701159	0.385873	3.46136e-14	NA	NA	Hypermethylated in FP versus FN
cg25076408	0.32438	3.49658e-14	TULP4	NA	Hypermethylated in FP versus FN
cg13223209	0.329595	3.50218e-14	NA	NA	Hypermethylated in FP versus FN
cg18098769	0.342885	3.54132e-14	NA	NA	Hypermethylated in FP versus FN
cg14985548	0.311402	3.55666e-14	NA	NA	Hypermethylated in FP versus FN
cg02187214	0.338609	3.60038e-14	FOXC2	NA	Hypermethylated in FP versus FN
cg11854183	0.321078	3.63293e-14	NA	PPP1R14A	Hypermethylated in FP versus FN
cg19190593	0.352076	3.63575e-14	LY86	NA	Hypermethylated in FP versus FN
cg06131879	0.393438	3.7187e-14	NA	IQCF5	Hypermethylated in FP versus FN
cg10520790	0.281568	3.7187e-14	NA	PROM1	Hypermethylated in FP versus FN
cg22902289	0.298303	3.72666e-14	LFNG	NA	Hypermethylated in FP versus FN
cg08175396	0.296077	3.79125e-14	NA	NA	Hypermethylated in FP versus FN
cg00332680	0.210255	3.83758e-14	NA	NA	Hypermethylated in FP versus FN
cg20618695	0.301425	3.85913e-14	NA	NA	Hypermethylated in FP versus FN
cg11967457	0.287505	3.89504e-14	LEFTY2	NA	Hypermethylated in FP versus FN
cg23834919	0.344743	3.96165e-14	NA	NA	Hypermethylated in FP versus FN
cg07367735	0.379154	4.00026e-14	NA	NA	Hypermethylated in FP versus FN
cg21122199	0.338769	4.00246e-14	C17orf64	NA	Hypermethylated in FP versus FN
cg10078639	0.332954	4.06138e-14	ABLIM1	NA	Hypermethylated in FP versus FN
cg19269749	0.310046	4.07558e-14	NA	CYP27C1	Hypermethylated in FP versus FN
cg23224619	0.235984	4.13764e-14	DGKD	NA	Hypermethylated in FP versus FN
cg01296593	0.330095	4.14265e-14	FOXC2	NA	Hypermethylated in FP versus FN
cg03794617	0.377476	4.33838e-14	NA	NA	Hypermethylated in FP versus FN
cg23546506	0.388633	4.49459e-14	NA	NA	Hypermethylated in FP versus FN
cg05116002	0.299413	4.49965e-14	NA	NA	Hypermethylated in FP versus FN
cg08540829	0.269462	4.53759e-14	MIR609	NA	Hypermethylated in FP versus FN
cg05091570	0.429888	4.62688e-14	NA	NAV1	Hypermethylated in FP versus FN
cg11174847	0.442503	4.65622e-14	NNAT	NA	Hypermethylated in FP versus FN
cg04838832	0.287908	4.74155e-14	NA	ADAMTS14	Hypermethylated in FP versus FN
cg10126181	0.352113	4.75184e-14	NA	NA	Hypermethylated in FP versus FN
cg24931713	0.325054	4.78418e-14	NA	NA	Hypermethylated in FP versus FN
cg06917772	0.332883	4.878e-14	NA	NA	Hypermethylated in FP versus FN
cg10864794	0.398644	4.88869e-14	NA	ARSB	Hypermethylated in FP versus FN
cg18730174	0.420094	4.94131e-14	NA	MIR100HG	Hypermethylated in FP versus FN
cg00328729	0.311587	4.98288e-14	NA	PRDM11	Hypermethylated in FP versus FN
cg10634136	0.335896	5.01819e-14	FZD7	NA	Hypermethylated in FP versus FN
cg07479303	0.292357	5.02716e-14	NA	NA	Hypermethylated in FP versus FN
cg11377213	0.328261	5.09385e-14	FRMD4B	NA	Hypermethylated in FP versus FN
cg21782309	0.262925	5.15706e-14	NA	BRSK2	Hypermethylated in FP versus FN
cg14947411	0.351949	5.22943e-14	NA	NA	Hypermethylated in FP versus FN
cg13692082	0.202069	5.24233e-14	NA	NA	Hypermethylated in FP versus FN
cg01449818	0.257673	5.34004e-14	ABLIM1	NA	Hypermethylated in FP versus FN
cg11149163	0.359109	5.42918e-14	NA	NA	Hypermethylated in FP versus FN
cg04574507	0.363651	5.44791e-14	NA	CD1B	Hypermethylated in FP versus FN
cg25946646	0.248038	5.48814e-14	NA	NA	Hypermethylated in FP versus FN
cg20921972	0.274421	5.5561e-14	NA	WNT5B	Hypermethylated in FP versus FN
cg21623722	0.243381	5.56912e-14	NA	NA	Hypermethylated in FP versus FN
cg08794763	0.246024	5.63522e-14	NA	TLE6	Hypermethylated in FP versus FN
cg15442737	0.35094	5.64585e-14	NA	NA	Hypermethylated in FP versus FN
cg23344257	0.282804	5.67692e-14	RBMS3	NA	Hypermethylated in FP versus FN
cg00730780	0.259679	5.68355e-14	NA	JCAD	Hypermethylated in FP versus FN
cg06293872	0.311014	5.69079e-14	NA	NA	Hypermethylated in FP versus FN
cg03219768	0.32244	5.83869e-14	NA	NA	Hypermethylated in FP versus FN
cg09100017	0.329206	5.85048e-14	NA	NA	Hypermethylated in FP versus FN
cg13836098	0.458236	5.85146e-14	H3C6	NA	Hypermethylated in FP versus FN
cg04340651	0.37333	5.88262e-14	RGMA	NA	Hypermethylated in FP versus FN
cg05898591	0.359519	5.88804e-14	NA	NA	Hypermethylated in FP versus FN
cg25885803	0.252137	5.92135e-14	MADD	NA	Hypermethylated in FP versus FN
cg06628109	0.392386	6.03585e-14	NA	NA	Hypermethylated in FP versus FN
cg24646414	0.408913	6.04059e-14	GATA4	NA	Hypermethylated in FP versus FN
cg18321354	0.30962	6.0443e-14	CARD11	NA	Hypermethylated in FP versus FN
cg03345454	0.395999	6.05395e-14	FZD7	NA	Hypermethylated in FP versus FN
cg16708012	0.34438	6.20819e-14	TMEM119	NA	Hypermethylated in FP versus FN
cg25027367	0.285931	6.23983e-14	NA	NA	Hypermethylated in FP versus FN
cg05266226	0.333833	6.25818e-14	NA	EPHA8	Hypermethylated in FP versus FN
cg25195968	0.327875	6.26514e-14	NA	NA	Hypermethylated in FP versus FN
cg24812143	0.422705	6.34907e-14	NA	PALD1	Hypermethylated in FP versus FN
cg00593111	0.254433	6.39631e-14	NA	NA	Hypermethylated in FP versus FN
cg02743569	0.324573	6.4148e-14	NA	NA	Hypermethylated in FP versus FN
cg05302441	0.309804	6.43502e-14	NA	PKNOX2	Hypermethylated in FP versus FN
cg20916120	0.226255	6.59589e-14	NA	NELL1	Hypermethylated in FP versus FN
cg17200577	0.27004	6.62751e-14	NA	NA	Hypermethylated in FP versus FN
cg07665929	0.308845	6.64189e-14	NA	NA	Hypermethylated in FP versus FN
cg14603620	0.468538	6.72372e-14	RAPGEFL1	NA	Hypermethylated in FP versus FN
cg19476529	0.303909	6.84805e-14	NA	NA	Hypermethylated in FP versus FN
cg17202724	0.217627	6.85983e-14	SMARCD2	NA	Hypermethylated in FP versus FN
cg03364620	0.252746	6.85983e-14	NA	NA	Hypermethylated in FP versus FN
cg05155047	0.29931	7.04728e-14	NA	NA	Hypermethylated in FP versus FN
cg00118317	0.301277	7.08856e-14	NA	NA	Hypermethylated in FP versus FN
cg21764050	0.255227	7.10477e-14	NA	NDRG1	Hypermethylated in FP versus FN
cg02909329	0.436652	7.12932e-14	SDK1	NA	Hypermethylated in FP versus FN
cg24299740	0.220293	7.29086e-14	NA	B3GAT1	Hypermethylated in FP versus FN
cg05791870	0.376989	7.33789e-14	NA	NA	Hypermethylated in FP versus FN
cg05645440	0.366941	7.35026e-14	NA	NA	Hypermethylated in FP versus FN
cg02481934	0.43101	7.38047e-14	H3C8	NA	Hypermethylated in FP versus FN
cg05873604	0.308588	7.64242e-14	NA	NA	Hypermethylated in FP versus FN
cg06412582	0.20223	7.6486e-14	NA	NACC2	Hypermethylated in FP versus FN
cg12756396	0.362552	7.88663e-14	DMRTA2	NA	Hypermethylated in FP versus FN
cg16553757	0.226378	7.88861e-14	NA	SMAD6	Hypermethylated in FP versus FN
cg06813382	0.325823	8.0133e-14	LINC00857	NA	Hypermethylated in FP versus FN
cg10865444	0.312841	8.03468e-14	LINC00112	NA	Hypermethylated in FP versus FN
cg09790617	0.316034	8.04939e-14	NA	BRSK2	Hypermethylated in FP versus FN
cg09646593	0.298029	8.30138e-14	NA	ANKRD50	Hypermethylated in FP versus FN
cg02909790	0.452092	8.3194e-14	H3C8	NA	Hypermethylated in FP versus FN
cg17896927	0.34021	8.3677e-14	RGMA	NA	Hypermethylated in FP versus FN
cg01413522	0.375114	8.36933e-14	NA	NA	Hypermethylated in FP versus FN
cg20460153	0.253671	8.45604e-14	NA	NA	Hypermethylated in FP versus FN
cg06346667	0.393299	8.51805e-14	NA	NA	Hypermethylated in FP versus FN
cg04529785	0.456773	8.71471e-14	NA	NOS1	Hypermethylated in FP versus FN
cg15974053	0.35893	8.72467e-14	HSD17B14	NA	Hypermethylated in FP versus FN
cg26681687	0.229645	8.83247e-14	NA	SEPTIN11	Hypermethylated in FP versus FN
cg25962605	0.363141	8.85647e-14	NNAT	NA	Hypermethylated in FP versus FN
cg10454127	0.292882	8.88842e-14	NA	NA	Hypermethylated in FP versus FN
cg06098474	0.224447	8.94796e-14	CUBN	NA	Hypermethylated in FP versus FN
cg07892412	0.333593	8.95947e-14	NA	NA	Hypermethylated in FP versus FN
cg08092318	0.36062	9.00468e-14	NA	NA	Hypermethylated in FP versus FN
cg04374786	0.390211	9.00468e-14	NA	NA	Hypermethylated in FP versus FN
cg09281220	0.227435	9.03378e-14	NA	NA	Hypermethylated in FP versus FN
cg25938803	0.299114	9.44853e-14	NA	THADA	Hypermethylated in FP versus FN
cg03852041	0.250459	9.58958e-14	NA	ADGRA1	Hypermethylated in FP versus FN
cg13713922	0.405433	9.64824e-14	NA	GLI2	Hypermethylated in FP versus FN
cg24453118	0.349783	9.64824e-14	NA	LRCH1	Hypermethylated in FP versus FN
cg01534527	0.297804	9.9139e-14	NA	NA	Hypermethylated in FP versus FN
cg02709139	0.388128	9.9139e-14	NA	NA	Hypermethylated in FP versus FN
cg27409974	0.331748	1.0047e-13	LATS1	NA	Hypermethylated in FP versus FN
cg25227364	0.369447	1.01737e-13	NA	MAMSTR	Hypermethylated in FP versus FN
cg15108047	0.323334	1.02439e-13	NA	NA	Hypermethylated in FP versus FN
cg00651488	0.312045	1.03178e-13	NA	NA	Hypermethylated in FP versus FN
cg16423375	0.371386	1.03204e-13	NA	NA	Hypermethylated in FP versus FN
cg06300961	0.292563	1.03778e-13	BRSK2	NA	Hypermethylated in FP versus FN
cg06965072	0.374177	1.04026e-13	JAKMIP3	NA	Hypermethylated in FP versus FN
cg01753263	0.319299	1.06445e-13	NA	SH3PXD2B	Hypermethylated in FP versus FN
cg12603560	0.289896	1.06641e-13	TNKS1BP1	NA	Hypermethylated in FP versus FN
cg26006870	0.371452	1.11558e-13	NA	NA	Hypermethylated in FP versus FN
cg22139212	0.260447	1.15293e-13	NA	NA	Hypermethylated in FP versus FN
cg12656291	0.348393	1.16382e-13	NA	NA	Hypermethylated in FP versus FN
cg11756095	0.301071	1.16516e-13	NA	NA	Hypermethylated in FP versus FN
cg07879671	0.329324	1.17412e-13	NA	NA	Hypermethylated in FP versus FN
cg20597619	0.339544	1.18907e-13	NA	NA	Hypermethylated in FP versus FN
cg07402310	0.23104	1.2051e-13	NA	STAT5B	Hypermethylated in FP versus FN
cg08205361	0.282949	1.21445e-13	NA	NA	Hypermethylated in FP versus FN
cg09534872	0.31452	1.23716e-13	NA	NA	Hypermethylated in FP versus FN
cg22785261	0.404635	1.24599e-13	NA	NA	Hypermethylated in FP versus FN
cg13528145	0.302399	1.25314e-13	NA	NA	Hypermethylated in FP versus FN
cg17645695	0.416181	1.25705e-13	NA	NA	Hypermethylated in FP versus FN
cg00866439	0.285097	1.26482e-13	NA	NA	Hypermethylated in FP versus FN
cg02727484	0.294873	1.30444e-13	NA	NA	Hypermethylated in FP versus FN
cg15996644	0.219184	1.32825e-13	NA	NA	Hypermethylated in FP versus FN
cg05229649	0.401481	1.33469e-13	NA	LZTS2	Hypermethylated in FP versus FN
cg02718078	0.393654	1.33623e-13	NA	ARHGEF4	Hypermethylated in FP versus FN
cg08308801	0.396112	1.33963e-13	NA	CASC2	Hypermethylated in FP versus FN
cg03055021	0.308567	1.34818e-13	NA	NA	Hypermethylated in FP versus FN
cg23310345	0.355386	1.3634e-13	NA	NA	Hypermethylated in FP versus FN
cg26151206	0.361005	1.3703e-13	OR10K2	NA	Hypermethylated in FP versus FN
cg10064892	0.29637	1.38654e-13	NA	CRISPLD2	Hypermethylated in FP versus FN
cg06838879	0.276984	1.38747e-13	NA	SYNPO	Hypermethylated in FP versus FN
cg17288471	0.25598	1.38747e-13	NA	NA	Hypermethylated in FP versus FN
cg12729800	0.249288	1.39751e-13	NA	NOS2	Hypermethylated in FP versus FN
cg08826839	0.287426	1.40131e-13	FAP	NA	Hypermethylated in FP versus FN
cg10689689	0.231917	1.41393e-13	NA	NA	Hypermethylated in FP versus FN
cg09415955	0.236854	1.41498e-13	NA	NA	Hypermethylated in FP versus FN
cg10693390	0.265071	1.444e-13	NA	NA	Hypermethylated in FP versus FN
cg14952949	0.293975	1.4626e-13	MYF5	NA	Hypermethylated in FP versus FN
cg21572719	0.250191	1.47774e-13	CNR1	NA	Hypermethylated in FP versus FN
cg00829845	0.35166	1.50055e-13	NA	NA	Hypermethylated in FP versus FN
cg16203271	0.256584	1.52473e-13	EMILIN1	NA	Hypermethylated in FP versus FN
cg15826437	0.45807	1.53184e-13	RAPGEFL1	NA	Hypermethylated in FP versus FN
cg00370047	0.281974	1.53769e-13	NA	BRSK2	Hypermethylated in FP versus FN
cg26035892	0.280002	1.54051e-13	NA	NA	Hypermethylated in FP versus FN
cg23815825	0.356798	1.54222e-13	NA	NA	Hypermethylated in FP versus FN
cg07330114	0.22528	1.5517e-13	VGLL4	NA	Hypermethylated in FP versus FN
cg05393300	0.281057	1.58812e-13	NA	NA	Hypermethylated in FP versus FN
cg08408994	0.452	1.5957e-13	NA	ALX4	Hypermethylated in FP versus FN
cg14077965	0.294354	1.61227e-13	FERMT2	NA	Hypermethylated in FP versus FN
cg18063017	0.388957	1.62748e-13	NA	LHX4	Hypermethylated in FP versus FN
cg09825309	0.380716	1.62937e-13	NA	NA	Hypermethylated in FP versus FN
cg07670722	0.365616	1.63844e-13	NA	NA	Hypermethylated in FP versus FN
cg22351267	0.378738	1.63862e-13	NA	NA	Hypermethylated in FP versus FN
cg16072884	0.272661	1.63862e-13	NA	JCAD	Hypermethylated in FP versus FN
cg25006829	0.257986	1.66638e-13	NA	NA	Hypermethylated in FP versus FN
cg09032137	0.329229	1.70265e-13	NA	NA	Hypermethylated in FP versus FN
cg03098159	0.422086	1.711e-13	NA	NA	Hypermethylated in FP versus FN
cg27604101	0.245127	1.72134e-13	NA	TLK2	Hypermethylated in FP versus FN
cg18025838	0.307867	1.73815e-13	NA	NA	Hypermethylated in FP versus FN
cg17044356	0.245882	1.75033e-13	TMEM88	NA	Hypermethylated in FP versus FN
cg03221025	0.274659	1.75674e-13	NA	NA	Hypermethylated in FP versus FN
cg10180092	0.334787	1.80281e-13	NA	NA	Hypermethylated in FP versus FN
cg26995224	0.389753	1.80646e-13	NA	NA	Hypermethylated in FP versus FN
cg15155441	0.333687	1.81283e-13	APLNR	NA	Hypermethylated in FP versus FN
cg02153814	0.253081	1.83059e-13	NA	NA	Hypermethylated in FP versus FN
cg06666466	0.255548	1.84455e-13	NA	NA	Hypermethylated in FP versus FN
cg19783291	0.244498	1.85814e-13	NA	NA	Hypermethylated in FP versus FN
cg19447966	0.381503	1.86833e-13	NA	NA	Hypermethylated in FP versus FN
cg13283635	0.325084	1.89671e-13	NA	COL9A3	Hypermethylated in FP versus FN
cg22683038	0.372854	1.90088e-13	NA	LHX4	Hypermethylated in FP versus FN
cg14064694	0.442295	1.92316e-13	H2BC10	NA	Hypermethylated in FP versus FN
cg09363604	0.298506	1.93483e-13	MIR575	NA	Hypermethylated in FP versus FN
cg20138711	0.369968	1.93736e-13	ARHGEF3	NA	Hypermethylated in FP versus FN
cg25818763	0.382351	1.9469e-13	NA	DCC	Hypermethylated in FP versus FN
cg20686479	0.475396	1.95127e-13	LOC100126784	NA	Hypermethylated in FP versus FN
cg20474425	0.38654	1.95127e-13	NA	NA	Hypermethylated in FP versus FN
cg23045991	0.285723	1.95222e-13	NA	NA	Hypermethylated in FP versus FN
cg15662902	0.304068	1.97496e-13	TNNI2	NA	Hypermethylated in FP versus FN
cg20992180	0.246493	1.97928e-13	NA	FOLR1	Hypermethylated in FP versus FN
cg17501906	0.289081	1.99156e-13	NA	NA	Hypermethylated in FP versus FN
cg10418812	0.353939	2.02494e-13	NA	NA	Hypermethylated in FP versus FN
cg06212213	0.253222	2.02724e-13	NA	NA	Hypermethylated in FP versus FN
cg05387399	0.404328	2.05503e-13	NA	NA	Hypermethylated in FP versus FN
cg06577223	0.37678	2.07003e-13	NA	NA	Hypermethylated in FP versus FN
cg02464866	0.355824	2.14676e-13	NA	NA	Hypermethylated in FP versus FN
cg24254196	0.258812	2.15056e-13	NA	CHSY1	Hypermethylated in FP versus FN
cg00135888	0.289786	2.16817e-13	MIR130A	NA	Hypermethylated in FP versus FN
cg04880278	0.334236	2.17223e-13	NA	NA	Hypermethylated in FP versus FN
cg18677603	0.256014	2.19601e-13	LINC00887	NA	Hypermethylated in FP versus FN
cg00220225	0.336292	2.19601e-13	NA	SEMA3F	Hypermethylated in FP versus FN
cg02295216	0.318206	2.19728e-13	TK2	NA	Hypermethylated in FP versus FN
cg08642111	0.40943	2.20329e-13	NA	NA	Hypermethylated in FP versus FN
cg09969043	0.319466	2.20882e-13	NR2F2	NA	Hypermethylated in FP versus FN
cg08329754	0.374737	2.21729e-13	NA	NA	Hypermethylated in FP versus FN
cg15491102	0.262158	2.23799e-13	NA	NA	Hypermethylated in FP versus FN
cg00909259	0.21708	2.24533e-13	NA	NA	Hypermethylated in FP versus FN
cg14507310	0.340826	2.26218e-13	NA	NA	Hypermethylated in FP versus FN
cg25039498	0.293555	2.27953e-13	NA	GFRA1	Hypermethylated in FP versus FN
cg02459416	0.331461	2.28876e-13	TMEM88	NA	Hypermethylated in FP versus FN
cg19851715	0.393577	2.35601e-13	H2BC10	NA	Hypermethylated in FP versus FN
cg11346718	0.360602	2.35601e-13	NA	NA	Hypermethylated in FP versus FN
cg04694991	0.368163	2.35672e-13	NA	NA	Hypermethylated in FP versus FN
cg16606347	0.303906	2.37106e-13	NA	NA	Hypermethylated in FP versus FN
cg02372856	0.309433	2.38603e-13	NA	NA	Hypermethylated in FP versus FN
cg05349024	0.255973	2.40713e-13	NA	NA	Hypermethylated in FP versus FN
cg00476653	0.306914	2.43406e-13	NA	LRCH1	Hypermethylated in FP versus FN
cg07652408	0.286337	2.50875e-13	BRSK2	NA	Hypermethylated in FP versus FN
cg24811290	0.270242	2.54568e-13	NA	GASK1B	Hypermethylated in FP versus FN
cg08073667	0.432798	2.55379e-13	NA	NA	Hypermethylated in FP versus FN
cg02102684	0.323253	2.59616e-13	VASN	NA	Hypermethylated in FP versus FN
cg18297437	0.442062	2.61689e-13	NA	ZIC1	Hypermethylated in FP versus FN
cg13376199	0.377803	2.63884e-13	NA	NA	Hypermethylated in FP versus FN
cg13385568	0.333228	2.6555e-13	NA	NA	Hypermethylated in FP versus FN
cg23097402	0.397048	2.65562e-13	NA	DMRTA2	Hypermethylated in FP versus FN
cg08029299	0.307221	2.65583e-13	NA	NA	Hypermethylated in FP versus FN
cg01514415	0.213139	2.676e-13	NA	NA	Hypermethylated in FP versus FN
cg10370262	0.280312	2.71074e-13	NA	PRKAG2	Hypermethylated in FP versus FN
cg27480444	0.33194	2.75546e-13	NA	NA	Hypermethylated in FP versus FN
cg00719439	0.226078	2.76106e-13	NA	MYLK2	Hypermethylated in FP versus FN
cg09450823	0.29511	2.77021e-13	BRSK2	NA	Hypermethylated in FP versus FN
cg16441259	0.378374	2.78005e-13	NA	NA	Hypermethylated in FP versus FN
cg03936135	0.373441	2.78593e-13	LINC00917	NA	Hypermethylated in FP versus FN
cg02148270	0.333893	2.79162e-13	NA	CFAP97	Hypermethylated in FP versus FN
cg11530995	0.309706	2.79778e-13	CALML4	NA	Hypermethylated in FP versus FN
cg00445232	0.363189	2.82524e-13	NA	SMAD3	Hypermethylated in FP versus FN
cg03879594	0.26198	2.83847e-13	NA	NA	Hypermethylated in FP versus FN
cg13522891	0.350091	2.88938e-13	NA	NA	Hypermethylated in FP versus FN
cg12560421	0.284597	2.94024e-13	NA	NA	Hypermethylated in FP versus FN
cg23443098	0.372914	2.96261e-13	NA	FRMD4A	Hypermethylated in FP versus FN
cg07165066	0.374985	2.96939e-13	NA	NA	Hypermethylated in FP versus FN
cg18259003	0.444132	2.97754e-13	NA	NA	Hypermethylated in FP versus FN
cg08378932	0.264629	2.9819e-13	TM4SF4	NA	Hypermethylated in FP versus FN
cg19993219	0.283373	3.05598e-13	NA	NA	Hypermethylated in FP versus FN
cg13708635	0.42156	3.07008e-13	NNAT	NA	Hypermethylated in FP versus FN
cg06680852	0.292304	3.09498e-13	NA	NA	Hypermethylated in FP versus FN
cg13279476	0.302443	3.15745e-13	NA	SH3BP5	Hypermethylated in FP versus FN
cg27294837	0.313649	3.22862e-13	POU4F1	NA	Hypermethylated in FP versus FN
cg17633234	0.32651	3.23262e-13	RGMA	NA	Hypermethylated in FP versus FN
cg24399395	0.320503	3.26885e-13	NA	NA	Hypermethylated in FP versus FN
cg08755784	0.39654	3.27252e-13	NA	NA	Hypermethylated in FP versus FN
cg08317243	0.277609	3.2742e-13	NA	NA	Hypermethylated in FP versus FN
cg00863893	0.455953	3.3002e-13	NA	NA	Hypermethylated in FP versus FN
cg06812836	0.363696	3.31396e-13	NA	NA	Hypermethylated in FP versus FN
cg05967710	0.305828	3.32642e-13	NA	ANKS1B	Hypermethylated in FP versus FN
cg08764162	0.355266	3.36743e-13	NA	ZNF438	Hypermethylated in FP versus FN
cg02538557	0.2808	3.36971e-13	NA	NA	Hypermethylated in FP versus FN
cg19490609	0.345331	3.38568e-13	NA	SLC17A1	Hypermethylated in FP versus FN
cg22870661	0.333334	3.39399e-13	NA	NA	Hypermethylated in FP versus FN
cg11669284	0.240904	3.39779e-13	NA	NA	Hypermethylated in FP versus FN
cg04552500	0.265148	3.44501e-13	GRHL3	NA	Hypermethylated in FP versus FN
cg13709894	0.2685	3.50572e-13	NA	NA	Hypermethylated in FP versus FN
cg23408104	0.298558	3.51035e-13	NA	EML1	Hypermethylated in FP versus FN
cg16134262	0.287824	3.52903e-13	NA	NA	Hypermethylated in FP versus FN
cg18643029	0.204331	3.52903e-13	NA	C14orf93	Hypermethylated in FP versus FN
cg04062190	0.328024	3.5488e-13	NA	GRM3	Hypermethylated in FP versus FN
cg01603862	0.368151	3.56689e-13	NA	NA	Hypermethylated in FP versus FN
cg16774755	0.314788	3.56779e-13	NA	NA	Hypermethylated in FP versus FN
cg12148979	0.202398	3.56801e-13	NA	MZT2A	Hypermethylated in FP versus FN
cg04002063	0.230431	3.64572e-13	NA	CBLB	Hypermethylated in FP versus FN
cg25879102	0.38992	3.69089e-13	NA	NA	Hypermethylated in FP versus FN
cg22123915	0.394553	3.70285e-13	NA	CCN1	Hypermethylated in FP versus FN
cg06787397	0.25544	3.70847e-13	LINC01559	NA	Hypermethylated in FP versus FN
cg19689506	0.31901	3.74458e-13	NA	NA	Hypermethylated in FP versus FN
cg04066021	0.354943	3.79784e-13	NA	NA	Hypermethylated in FP versus FN
cg25369168	0.266486	3.83439e-13	NA	NA	Hypermethylated in FP versus FN
cg15540341	0.301516	3.8839e-13	NA	FBXL7	Hypermethylated in FP versus FN
cg01411786	0.444732	3.8839e-13	NA	NAV1	Hypermethylated in FP versus FN
cg25367334	0.288481	3.91394e-13	NA	ADGRA1	Hypermethylated in FP versus FN
cg17142020	0.309177	3.92291e-13	NA	LOC283177	Hypermethylated in FP versus FN
cg00134602	0.351402	3.94379e-13	NA	NA	Hypermethylated in FP versus FN
cg08908482	0.336853	4.05452e-13	NA	NA	Hypermethylated in FP versus FN
cg09789721	0.292035	4.07497e-13	NA	NA	Hypermethylated in FP versus FN
cg23598080	0.403062	4.13978e-13	NA	LHX4	Hypermethylated in FP versus FN
cg12637676	0.357414	4.15687e-13	NA	GATA4	Hypermethylated in FP versus FN
cg13858127	0.340282	4.164e-13	NA	ATP11A	Hypermethylated in FP versus FN
cg02390515	0.315587	4.22625e-13	NA	UBE4B	Hypermethylated in FP versus FN
cg18610978	0.24598	4.2673e-13	NA	MGAT5	Hypermethylated in FP versus FN
cg10590861	0.246568	4.29852e-13	NA	NA	Hypermethylated in FP versus FN
cg14565781	0.353071	4.38444e-13	BTBD19	NA	Hypermethylated in FP versus FN
cg02526790	0.323429	4.39978e-13	NA	NA	Hypermethylated in FP versus FN
cg21541159	0.290943	4.39978e-13	NA	NA	Hypermethylated in FP versus FN
cg14960043	0.246194	4.40694e-13	DEF6	NA	Hypermethylated in FP versus FN
cg08089518	0.254782	4.44412e-13	JUP	NA	Hypermethylated in FP versus FN
cg23360019	0.348603	4.45942e-13	NA	NA	Hypermethylated in FP versus FN
cg11622162	0.298893	4.46524e-13	NA	RNF213	Hypermethylated in FP versus FN
cg04621728	0.306359	4.57136e-13	NA	NA	Hypermethylated in FP versus FN
cg08828594	0.341813	4.59903e-13	NA	NA	Hypermethylated in FP versus FN
cg14255337	0.250619	4.63515e-13	NA	NA	Hypermethylated in FP versus FN
cg14401746	0.333571	4.63669e-13	NA	BTBD11	Hypermethylated in FP versus FN
cg17475271	0.35042	4.66873e-13	NA	HLA-DQB2	Hypermethylated in FP versus FN
cg01792229	0.297208	4.68231e-13	NA	SDK1	Hypermethylated in FP versus FN
cg00838919	0.406026	4.72503e-13	NA	LHX4	Hypermethylated in FP versus FN
cg18556792	0.24163	4.73658e-13	NA	NA	Hypermethylated in FP versus FN
cg05783135	0.365583	4.75374e-13	NA	GAB2	Hypermethylated in FP versus FN
cg00622166	0.283076	4.78153e-13	GPT2	NA	Hypermethylated in FP versus FN
cg15864491	0.210685	4.79966e-13	TBC1D8	NA	Hypermethylated in FP versus FN
cg13777700	0.274849	4.99051e-13	NA	NA	Hypermethylated in FP versus FN
cg01059100	0.370712	4.99529e-13	PYCARD	NA	Hypermethylated in FP versus FN
cg02162534	0.307708	5.03511e-13	JAKMIP3	NA	Hypermethylated in FP versus FN
cg19898448	0.329488	5.04206e-13	NA	ANKRD50	Hypermethylated in FP versus FN
cg12349884	0.390847	5.12134e-13	H4C9	NA	Hypermethylated in FP versus FN
cg14017402	0.27562	5.12927e-13	NA	NA	Hypermethylated in FP versus FN
cg02881186	0.338175	5.14578e-13	NA	NA	Hypermethylated in FP versus FN
cg10688297	0.386547	5.1486e-13	NA	IQCE	Hypermethylated in FP versus FN
cg03441710	0.322579	5.31133e-13	NA	NA	Hypermethylated in FP versus FN
cg17105041	0.338202	5.31155e-13	NA	NA	Hypermethylated in FP versus FN
cg22320962	0.367007	5.35149e-13	GATA4	NA	Hypermethylated in FP versus FN
cg18148255	0.274729	5.5325e-13	NA	NA	Hypermethylated in FP versus FN
cg23820945	0.354315	5.55324e-13	GRHL3	NA	Hypermethylated in FP versus FN
cg01919377	0.375526	5.55965e-13	NTF3	NA	Hypermethylated in FP versus FN
cg06553058	0.295503	5.57468e-13	NA	NA	Hypermethylated in FP versus FN
cg18232347	0.366624	5.57496e-13	NA	NKAIN1	Hypermethylated in FP versus FN
cg25167447	0.395787	5.5814e-13	NAV1	NA	Hypermethylated in FP versus FN
cg12446088	0.302641	5.6059e-13	NA	KIF26B	Hypermethylated in FP versus FN
cg18947209	0.247119	5.69794e-13	NA	NA	Hypermethylated in FP versus FN
cg04700215	0.237677	5.72383e-13	SCAF11	NA	Hypermethylated in FP versus FN
cg06465011	0.316807	5.76957e-13	NA	CRISPLD2	Hypermethylated in FP versus FN
cg07486252	0.241612	5.99309e-13	ANK2	NA	Hypermethylated in FP versus FN
cg12093241	0.330161	6.05836e-13	NA	ARID1B	Hypermethylated in FP versus FN
cg08038054	0.309652	6.0697e-13	GNG11	NA	Hypermethylated in FP versus FN
cg22761483	0.350141	6.08459e-13	NA	NA	Hypermethylated in FP versus FN
cg12117975	0.302664	6.11779e-13	NA	NA	Hypermethylated in FP versus FN
cg05202347	0.344609	6.12194e-13	NA	TLE3	Hypermethylated in FP versus FN
cg14326472	0.277387	6.13359e-13	NA	NA	Hypermethylated in FP versus FN
cg00232500	0.32368	6.18246e-13	NA	FREM1	Hypermethylated in FP versus FN
cg10744297	0.374293	6.18539e-13	NA	NA	Hypermethylated in FP versus FN
cg05577437	0.363776	6.24779e-13	NA	NA	Hypermethylated in FP versus FN
cg13176979	0.293065	6.28421e-13	HMGN3	NA	Hypermethylated in FP versus FN
cg16209664	0.386396	6.47633e-13	NA	ZIC1	Hypermethylated in FP versus FN
cg26551865	0.252463	6.53662e-13	NA	TRABD	Hypermethylated in FP versus FN
cg09624466	0.438391	6.55646e-13	OTX2-AS1	NA	Hypermethylated in FP versus FN
cg26195495	0.360981	6.60947e-13	NA	NA	Hypermethylated in FP versus FN
cg19251656	0.33146	6.66785e-13	NA	NA	Hypermethylated in FP versus FN
cg00672445	0.283174	6.76289e-13	NA	NA	Hypermethylated in FP versus FN
cg12419052	0.388076	6.84035e-13	ZIC1	NA	Hypermethylated in FP versus FN
cg15042332	0.236961	6.84515e-13	FABP7	NA	Hypermethylated in FP versus FN
cg00857907	0.42882	6.91828e-13	NA	NA	Hypermethylated in FP versus FN
cg25020286	0.314859	7.00417e-13	PAX7	NA	Hypermethylated in FP versus FN
cg02977443	0.277824	7.02601e-13	NA	NA	Hypermethylated in FP versus FN
cg08010865	0.331877	7.10276e-13	NA	NA	Hypermethylated in FP versus FN
cg17276021	0.20832	7.29513e-13	FBLIM1	NA	Hypermethylated in FP versus FN
cg26276014	0.278785	7.31392e-13	CUBN	NA	Hypermethylated in FP versus FN
cg05519187	0.22207	7.32448e-13	NA	NA	Hypermethylated in FP versus FN
cg25966016	0.235512	7.32813e-13	NA	INPP5A	Hypermethylated in FP versus FN
cg13543355	0.2248	7.33156e-13	NA	NA	Hypermethylated in FP versus FN
cg01194765	0.349967	7.37197e-13	NA	NA	Hypermethylated in FP versus FN
cg19480117	0.297042	7.44678e-13	NA	NA	Hypermethylated in FP versus FN
cg22815214	0.249102	7.49433e-13	ASCL5	NA	Hypermethylated in FP versus FN
cg03765423	0.336595	7.52853e-13	NA	NA	Hypermethylated in FP versus FN
cg10486820	0.265589	7.55069e-13	NA	NA	Hypermethylated in FP versus FN
cg21316772	0.287063	7.5805e-13	B4GALT1	NA	Hypermethylated in FP versus FN
cg21039708	0.495664	7.59424e-13	OTX2-AS1	NA	Hypermethylated in FP versus FN
cg09074223	0.369622	7.7014e-13	NA	NA	Hypermethylated in FP versus FN
cg13923669	0.360145	7.71918e-13	NA	HID1	Hypermethylated in FP versus FN
cg14480116	0.308957	7.80061e-13	SPRED2	NA	Hypermethylated in FP versus FN
cg22617819	0.247719	7.84223e-13	NA	NA	Hypermethylated in FP versus FN
cg07196637	0.279925	7.84501e-13	F11	NA	Hypermethylated in FP versus FN
cg12581598	0.260288	7.91767e-13	NA	PPP1R12B	Hypermethylated in FP versus FN
cg09192801	0.322686	7.93875e-13	ZDHHC17	NA	Hypermethylated in FP versus FN
cg07886100	0.327786	7.93875e-13	NA	EEPD1	Hypermethylated in FP versus FN
cg04869379	0.366734	7.95472e-13	NA	MYO16	Hypermethylated in FP versus FN
cg15802323	0.204167	8.17765e-13	ARF5	NA	Hypermethylated in FP versus FN
cg22207135	0.232275	8.23209e-13	NA	LRRC14B	Hypermethylated in FP versus FN
cg08609578	0.313809	8.357e-13	NA	NA	Hypermethylated in FP versus FN
cg04460372	0.255107	8.53974e-13	NA	ST6GALNAC6	Hypermethylated in FP versus FN
cg15606654	0.305929	8.55119e-13	NA	NA	Hypermethylated in FP versus FN
cg27059225	0.226618	8.58768e-13	NA	NA	Hypermethylated in FP versus FN
cg02725065	0.346439	8.63103e-13	NA	CHSY1	Hypermethylated in FP versus FN
cg13708645	0.378699	8.66916e-13	NA	NA	Hypermethylated in FP versus FN
cg02963973	0.301634	8.67459e-13	NA	TEAD3	Hypermethylated in FP versus FN
cg24292703	0.336551	8.67615e-13	NA	NA	Hypermethylated in FP versus FN
cg11189384	0.366575	8.67922e-13	NA	LHX4	Hypermethylated in FP versus FN
cg10737521	0.375502	8.71053e-13	TBC1D9B	NA	Hypermethylated in FP versus FN
cg24969303	0.298934	8.80166e-13	NA	STARD13	Hypermethylated in FP versus FN
cg04000940	0.253309	9.03256e-13	NA	NA	Hypermethylated in FP versus FN
cg07888884	0.282014	9.05186e-13	KSR1	NA	Hypermethylated in FP versus FN
cg04551619	0.270231	9.19946e-13	NA	NA	Hypermethylated in FP versus FN
cg04129469	0.375469	9.21735e-13	PAX7	NA	Hypermethylated in FP versus FN
cg22094781	0.314027	9.36881e-13	NA	NA	Hypermethylated in FP versus FN
cg16762030	0.298653	9.48413e-13	NA	NA	Hypermethylated in FP versus FN
cg00388391	0.270265	9.59393e-13	NA	IGSF21	Hypermethylated in FP versus FN
cg11779019	0.369947	9.63679e-13	NA	NA	Hypermethylated in FP versus FN
cg18425032	0.290751	9.6441e-13	NA	NA	Hypermethylated in FP versus FN
cg00421221	0.273775	9.65342e-13	NA	INHBB	Hypermethylated in FP versus FN
cg07018404	0.332881	9.74215e-13	NA	NA	Hypermethylated in FP versus FN
cg14982133	0.429823	9.89962e-13	NA	NA	Hypermethylated in FP versus FN
cg26645242	0.308724	1.0118e-12	NA	NA	Hypermethylated in FP versus FN
cg25287482	0.202715	1.0399e-12	NA	ID3	Hypermethylated in FP versus FN
cg21000533	0.292199	1.0421e-12	NA	NA	Hypermethylated in FP versus FN
cg04413853	0.320442	1.0673e-12	C17orf64	NA	Hypermethylated in FP versus FN
cg09096824	0.226879	1.06941e-12	NA	NA	Hypermethylated in FP versus FN
cg15007228	0.227587	1.07682e-12	NA	SKI	Hypermethylated in FP versus FN
cg14467415	0.275643	1.07701e-12	NA	NA	Hypermethylated in FP versus FN
cg08091050	0.312448	1.07851e-12	NA	NA	Hypermethylated in FP versus FN
cg21007509	0.370041	1.08968e-12	NA	NA	Hypermethylated in FP versus FN
cg03082589	0.36164	1.09463e-12	NA	NA	Hypermethylated in FP versus FN
cg02989257	0.332604	1.10014e-12	NA	COL16A1	Hypermethylated in FP versus FN
cg15072832	0.271303	1.10325e-12	NA	AHDC1	Hypermethylated in FP versus FN
cg07541559	0.300469	1.10458e-12	NA	ABTB2	Hypermethylated in FP versus FN
cg27030482	0.336406	1.10525e-12	NA	GATA4	Hypermethylated in FP versus FN
cg24048338	0.312724	1.10651e-12	NA	HGSNAT	Hypermethylated in FP versus FN
cg20985082	0.340538	1.11412e-12	NA	HLA-DQB2	Hypermethylated in FP versus FN
cg26143540	0.380342	1.11412e-12	NA	NA	Hypermethylated in FP versus FN
cg16071713	0.227285	1.11588e-12	RUNX1-IT1	NA	Hypermethylated in FP versus FN
cg09480446	0.271752	1.12528e-12	NA	LAMB1	Hypermethylated in FP versus FN
cg14228614	0.281298	1.13458e-12	NA	FAM110B	Hypermethylated in FP versus FN
cg16650073	0.327244	1.15536e-12	NA	NA	Hypermethylated in FP versus FN
cg04437845	0.295809	1.1612e-12	NA	TTC7A	Hypermethylated in FP versus FN
cg00532802	0.385709	1.16511e-12	NA	NA	Hypermethylated in FP versus FN
cg23733052	0.240647	1.16762e-12	NA	TMEM132D	Hypermethylated in FP versus FN
cg05208416	0.260641	1.17283e-12	NA	SPON2	Hypermethylated in FP versus FN
cg25520440	0.205839	1.18085e-12	NA	NA	Hypermethylated in FP versus FN
cg06076931	0.313047	1.18914e-12	NA	GLB1L2	Hypermethylated in FP versus FN
cg02343467	0.245133	1.19109e-12	NA	NA	Hypermethylated in FP versus FN
cg09034795	0.373723	1.19989e-12	NA	NA	Hypermethylated in FP versus FN
cg17382310	0.403042	1.20359e-12	SLC13A4	NA	Hypermethylated in FP versus FN
cg00289254	0.321516	1.2062e-12	NEAT1	NA	Hypermethylated in FP versus FN
cg07638689	0.284105	1.22923e-12	NA	FBN3	Hypermethylated in FP versus FN
cg14307157	0.263525	1.23516e-12	NA	PCSK6	Hypermethylated in FP versus FN
cg09599843	0.36237	1.23633e-12	SDK1	NA	Hypermethylated in FP versus FN
cg26253663	0.340231	1.24021e-12	NA	NA	Hypermethylated in FP versus FN
cg11958644	0.354622	1.24306e-12	NA	NA	Hypermethylated in FP versus FN
cg05873137	0.252623	1.24306e-12	NA	NA	Hypermethylated in FP versus FN
cg04502852	0.289182	1.2627e-12	NA	ASAP1	Hypermethylated in FP versus FN
cg23493020	0.319725	1.26372e-12	NA	NA	Hypermethylated in FP versus FN
cg05829046	0.264776	1.26408e-12	LFNG	NA	Hypermethylated in FP versus FN
cg21687563	0.321171	1.26804e-12	NA	TTC28	Hypermethylated in FP versus FN
cg16636756	0.264005	1.27655e-12	ITPRIP	NA	Hypermethylated in FP versus FN
cg12349832	0.322419	1.31769e-12	HID1	NA	Hypermethylated in FP versus FN
cg07556789	0.365027	1.33196e-12	NA	GATA4	Hypermethylated in FP versus FN
cg15898874	0.238917	1.336e-12	NA	NA	Hypermethylated in FP versus FN
cg07357716	0.314504	1.33655e-12	NA	NA	Hypermethylated in FP versus FN
cg09712234	0.32307	1.33821e-12	NA	ZNF689	Hypermethylated in FP versus FN
cg00455523	0.313476	1.34281e-12	NA	ITIH5	Hypermethylated in FP versus FN
cg22127309	0.255156	1.34679e-12	NA	NA	Hypermethylated in FP versus FN
cg18200150	0.314511	1.3552e-12	NA	NA	Hypermethylated in FP versus FN
cg03218479	0.276136	1.36397e-12	NA	NA	Hypermethylated in FP versus FN
cg09642857	0.386325	1.3657e-12	NA	NA	Hypermethylated in FP versus FN
cg19805953	0.226718	1.39096e-12	EMP3	NA	Hypermethylated in FP versus FN
cg24110540	0.234662	1.40626e-12	NA	ELMO1	Hypermethylated in FP versus FN
cg08565675	0.231407	1.42444e-12	TRIP10	NA	Hypermethylated in FP versus FN
cg15142430	0.276964	1.46151e-12	NA	KATNAL2	Hypermethylated in FP versus FN
cg25245161	0.247624	1.47161e-12	NA	NA	Hypermethylated in FP versus FN
cg11601254	0.369522	1.47424e-12	NA	MPP7	Hypermethylated in FP versus FN
cg20754348	0.287125	1.48066e-12	NR2F2	NA	Hypermethylated in FP versus FN
cg07136023	0.362805	1.50094e-12	NA	FENDRR	Hypermethylated in FP versus FN
cg26092675	0.445676	1.5119e-12	H3C6	NA	Hypermethylated in FP versus FN
cg14423881	0.252955	1.5222e-12	NA	PKD1L1	Hypermethylated in FP versus FN
cg20584157	0.318337	1.53573e-12	NA	NA	Hypermethylated in FP versus FN
cg22061561	0.275952	1.53619e-12	NA	TMEM86A	Hypermethylated in FP versus FN
cg22684370	0.299196	1.57334e-12	NA	NA	Hypermethylated in FP versus FN
cg23255964	0.212375	1.57802e-12	STING1	NA	Hypermethylated in FP versus FN
cg03517250	0.26546	1.58317e-12	NA	NA	Hypermethylated in FP versus FN
cg06518763	0.264223	1.61262e-12	TMEM88	NA	Hypermethylated in FP versus FN
cg23576092	0.207854	1.61264e-12	NA	NA	Hypermethylated in FP versus FN
cg15605858	0.45824	1.61264e-12	NA	NA	Hypermethylated in FP versus FN
cg14977875	0.310551	1.62198e-12	NA	NA	Hypermethylated in FP versus FN
cg04770020	0.414504	1.624e-12	NA	TPO	Hypermethylated in FP versus FN
cg09828761	0.325042	1.64726e-12	NA	NA	Hypermethylated in FP versus FN
cg08916879	0.252128	1.64782e-12	NA	NA	Hypermethylated in FP versus FN
cg23280999	0.26306	1.6626e-12	NA	NA	Hypermethylated in FP versus FN
cg07599786	0.297638	1.66383e-12	NA	NAV1	Hypermethylated in FP versus FN
cg05526341	0.262148	1.67036e-12	NA	LRIG1	Hypermethylated in FP versus FN
cg07300384	0.240081	1.67857e-12	KCNIP4	NA	Hypermethylated in FP versus FN
cg11767757	0.329708	1.68197e-12	LINC00114	NA	Hypermethylated in FP versus FN
cg19612114	0.307371	1.68197e-12	NA	NA	Hypermethylated in FP versus FN
cg14614296	0.258946	1.70397e-12	NA	NA	Hypermethylated in FP versus FN
cg23372535	0.27942	1.70475e-12	NA	NA	Hypermethylated in FP versus FN
cg24317122	0.36433	1.74998e-12	NA	FAM99B	Hypermethylated in FP versus FN
cg16254394	0.302114	1.75202e-12	DIO2	NA	Hypermethylated in FP versus FN
cg08710757	0.274688	1.77005e-12	C1QA	NA	Hypermethylated in FP versus FN
cg01290153	0.260467	1.77102e-12	ZNF628	NA	Hypermethylated in FP versus FN
cg16461139	0.34226	1.79022e-12	NA	NA	Hypermethylated in FP versus FN
cg20272648	0.310459	1.80877e-12	NA	ADGRA2	Hypermethylated in FP versus FN
cg02973961	0.281414	1.83556e-12	NA	CDH11	Hypermethylated in FP versus FN
cg17974684	0.421208	1.85948e-12	NA	DYSF	Hypermethylated in FP versus FN
cg17795240	0.334259	1.86624e-12	NA	GATA4	Hypermethylated in FP versus FN
cg21211213	0.272272	1.8724e-12	NA	EBF1	Hypermethylated in FP versus FN
cg25800765	0.355764	1.87868e-12	ALX1	NA	Hypermethylated in FP versus FN
cg27399052	0.252988	1.89593e-12	MXRA8	NA	Hypermethylated in FP versus FN
cg06890610	0.284234	1.90487e-12	NA	NA	Hypermethylated in FP versus FN
cg26029997	0.345643	1.90813e-12	NA	TREX1	Hypermethylated in FP versus FN
cg03689092	0.328726	1.91441e-12	LIMS2	NA	Hypermethylated in FP versus FN
cg00232092	0.284549	1.91602e-12	NA	NA	Hypermethylated in FP versus FN
cg05168015	0.29136	1.91772e-12	NA	SH3PXD2B	Hypermethylated in FP versus FN
cg16895672	0.305975	1.94625e-12	NA	NA	Hypermethylated in FP versus FN
cg16785381	0.402481	1.95203e-12	NA	NA	Hypermethylated in FP versus FN
cg07461837	0.241322	1.98152e-12	PYCARD	NA	Hypermethylated in FP versus FN
cg05798126	0.274375	2.01626e-12	NA	RIPK1	Hypermethylated in FP versus FN
cg00443981	0.331272	2.06348e-12	C17orf64	NA	Hypermethylated in FP versus FN
cg24250374	0.340151	2.06348e-12	NA	NA	Hypermethylated in FP versus FN
cg03331978	0.339459	2.07623e-12	NA	NA	Hypermethylated in FP versus FN
cg26561187	0.3423	2.07623e-12	NA	NA	Hypermethylated in FP versus FN
cg22700848	0.284865	2.07927e-12	NA	NA	Hypermethylated in FP versus FN
cg00560072	0.283759	2.07927e-12	NA	NA	Hypermethylated in FP versus FN
cg13916459	0.403022	2.08807e-12	ALX1	NA	Hypermethylated in FP versus FN
cg08887138	0.351521	2.08814e-12	NA	NA	Hypermethylated in FP versus FN
cg03566682	0.302899	2.13175e-12	NA	LOC283177	Hypermethylated in FP versus FN
cg10300895	0.333784	2.14432e-12	NA	NA	Hypermethylated in FP versus FN
cg24692310	0.255143	2.15432e-12	NA	VPS37C	Hypermethylated in FP versus FN
cg05508092	0.348016	2.15723e-12	NA	NA	Hypermethylated in FP versus FN
cg00550616	0.300307	2.21711e-12	NA	NA	Hypermethylated in FP versus FN
cg03987786	0.229873	2.2636e-12	LOC100128288	NA	Hypermethylated in FP versus FN
cg10210909	0.315596	2.2756e-12	NA	NA	Hypermethylated in FP versus FN
cg23271501	0.270926	2.27876e-12	NA	NA	Hypermethylated in FP versus FN
cg14436569	0.257233	2.3326e-12	NA	PAPPA	Hypermethylated in FP versus FN
cg02705758	0.344378	2.34546e-12	NA	NA	Hypermethylated in FP versus FN
cg21515003	0.370217	2.35629e-12	NA	NA	Hypermethylated in FP versus FN
cg19172575	0.329547	2.37674e-12	NA	GATA4	Hypermethylated in FP versus FN
cg08473858	0.205392	2.38661e-12	PHLDB1	NA	Hypermethylated in FP versus FN
cg14894097	0.316926	2.39044e-12	NA	NA	Hypermethylated in FP versus FN
cg07423151	0.314435	2.43494e-12	NA	NA	Hypermethylated in FP versus FN
cg26531286	0.223351	2.4515e-12	NA	FARP1	Hypermethylated in FP versus FN
cg03815621	0.288381	2.50964e-12	NA	BTBD11	Hypermethylated in FP versus FN
cg27339256	0.309402	2.53169e-12	NA	NA	Hypermethylated in FP versus FN
cg10473266	0.313395	2.56351e-12	NA	MCC	Hypermethylated in FP versus FN
cg11261958	0.287769	2.56476e-12	NA	B4GALT4	Hypermethylated in FP versus FN
cg08008105	0.226788	2.56824e-12	GPR45	NA	Hypermethylated in FP versus FN
cg26270832	0.269136	2.57486e-12	NA	SLC12A7	Hypermethylated in FP versus FN
cg09732711	0.288125	2.57676e-12	NA	NA	Hypermethylated in FP versus FN
cg08774207	0.366148	2.57807e-12	NA	LINC02135	Hypermethylated in FP versus FN
cg18813035	0.32952	2.57978e-12	NA	NA	Hypermethylated in FP versus FN
cg00503017	0.2658	2.59373e-12	NA	NA	Hypermethylated in FP versus FN
cg19893473	0.290013	2.59698e-12	NA	NA	Hypermethylated in FP versus FN
cg03964343	0.263956	2.59698e-12	LOC286083	NA	Hypermethylated in FP versus FN
cg06675784	0.290317	2.61119e-12	NA	NA	Hypermethylated in FP versus FN
cg24775327	0.322229	2.6119e-12	NA	PALD1	Hypermethylated in FP versus FN
cg03228449	0.349301	2.61775e-12	NA	FN1	Hypermethylated in FP versus FN
cg20665259	0.229217	2.62505e-12	KCNH2	NA	Hypermethylated in FP versus FN
cg12777753	0.259568	2.64712e-12	NA	FLVCR2	Hypermethylated in FP versus FN
cg21172011	0.359728	2.65232e-12	NA	NA	Hypermethylated in FP versus FN
cg12919119	0.256251	2.65974e-12	NA	CTDSPL	Hypermethylated in FP versus FN
cg00793227	0.30994	2.68525e-12	NA	NA	Hypermethylated in FP versus FN
cg04601510	0.331269	2.69683e-12	NA	NA	Hypermethylated in FP versus FN
cg16802855	0.306204	2.7102e-12	LINC00917	NA	Hypermethylated in FP versus FN
cg20781516	0.343074	2.71316e-12	NA	NA	Hypermethylated in FP versus FN
cg01182430	0.315384	2.7463e-12	NA	NA	Hypermethylated in FP versus FN
cg26878870	0.353042	2.7463e-12	ZNF608	NA	Hypermethylated in FP versus FN
cg21787063	0.309232	2.74675e-12	ASB4	NA	Hypermethylated in FP versus FN
cg02821464	0.202161	2.74912e-12	NA	TNNT3	Hypermethylated in FP versus FN
cg16353800	0.40228	2.77941e-12	ZADH2	NA	Hypermethylated in FP versus FN
cg18809102	0.303831	2.78491e-12	NA	NA	Hypermethylated in FP versus FN
cg26348226	0.23547	2.78957e-12	ECE1	NA	Hypermethylated in FP versus FN
cg25406989	0.367658	2.80201e-12	NA	FBN1	Hypermethylated in FP versus FN
cg11274172	0.338852	2.80988e-12	NA	UVRAG	Hypermethylated in FP versus FN
cg03053456	0.29315	2.86554e-12	NA	NA	Hypermethylated in FP versus FN
cg16022876	0.23317	2.88311e-12	BRSK2	NA	Hypermethylated in FP versus FN
cg06704518	0.424153	2.90764e-12	GATA4	NA	Hypermethylated in FP versus FN
cg14068180	0.201635	2.94646e-12	NA	LRRC45	Hypermethylated in FP versus FN
cg26180015	0.225068	2.96949e-12	NA	EML1	Hypermethylated in FP versus FN
cg12131208	0.358945	2.96949e-12	C17orf64	NA	Hypermethylated in FP versus FN
cg13300915	0.211769	2.97314e-12	NA	NA	Hypermethylated in FP versus FN
cg01074305	0.253376	2.97838e-12	NA	NA	Hypermethylated in FP versus FN
cg05258123	0.279436	3.02384e-12	NA	NA	Hypermethylated in FP versus FN
cg02749511	0.230368	3.04484e-12	NA	NA	Hypermethylated in FP versus FN
cg07266431	0.345089	3.07246e-12	NA	CDK6	Hypermethylated in FP versus FN
cg13709982	0.339689	3.11876e-12	NA	SARDH	Hypermethylated in FP versus FN
cg08329931	0.257425	3.13495e-12	NA	RASA3	Hypermethylated in FP versus FN
cg02347249	0.295762	3.13782e-12	NA	NA	Hypermethylated in FP versus FN
cg08044454	0.321905	3.17482e-12	ELMO1	NA	Hypermethylated in FP versus FN
cg10605246	0.271139	3.18962e-12	H1-9	NA	Hypermethylated in FP versus FN
cg04895345	0.21236	3.20455e-12	STARD13	NA	Hypermethylated in FP versus FN
cg26356462	0.401404	3.21663e-12	NA	NA	Hypermethylated in FP versus FN
cg08847173	0.48431	3.22146e-12	NA	NKAIN1	Hypermethylated in FP versus FN
cg02298116	0.393915	3.23592e-12	NA	NA	Hypermethylated in FP versus FN
cg19978416	0.24284	3.24555e-12	NA	NA	Hypermethylated in FP versus FN
cg00270789	0.258966	3.24703e-12	GPT2	NA	Hypermethylated in FP versus FN
cg03773731	0.226671	3.25129e-12	NA	NOTCH3	Hypermethylated in FP versus FN
cg22846611	0.322769	3.26658e-12	LPIN3	NA	Hypermethylated in FP versus FN
cg21588305	0.33367	3.27776e-12	NNAT	NA	Hypermethylated in FP versus FN
cg05852143	0.38311	3.27904e-12	NTF3	NA	Hypermethylated in FP versus FN
cg09722236	0.307705	3.28013e-12	NA	CTNND2	Hypermethylated in FP versus FN
cg03225093	0.343722	3.31182e-12	NA	NA	Hypermethylated in FP versus FN
cg19270277	0.286886	3.33469e-12	NA	CROCC	Hypermethylated in FP versus FN
cg07294541	0.213841	3.33811e-12	DEF6	NA	Hypermethylated in FP versus FN
cg26949612	0.315293	3.42185e-12	NA	OSBPL6	Hypermethylated in FP versus FN
cg13056369	0.341194	3.42607e-12	NA	NA	Hypermethylated in FP versus FN
cg07007205	0.268835	3.51629e-12	NA	NA	Hypermethylated in FP versus FN
cg22893755	0.224759	3.52334e-12	NA	NA	Hypermethylated in FP versus FN
cg09941601	0.273569	3.5354e-12	NA	NA	Hypermethylated in FP versus FN
cg19548649	0.365581	3.53669e-12	SLC13A4	NA	Hypermethylated in FP versus FN
cg11958060	0.410817	3.5484e-12	NA	NKAIN1	Hypermethylated in FP versus FN
cg19932388	0.297281	3.56193e-12	NA	ZFYVE28	Hypermethylated in FP versus FN
cg23036947	0.321578	3.6028e-12	MXRA8	NA	Hypermethylated in FP versus FN
cg12204258	0.346057	3.62676e-12	NA	ZIC1	Hypermethylated in FP versus FN
cg07271561	0.215256	3.68418e-12	HYAL2	NA	Hypermethylated in FP versus FN
cg14740976	0.272209	3.71181e-12	NA	NA	Hypermethylated in FP versus FN
cg21621114	0.247893	3.72495e-12	NA	CRX	Hypermethylated in FP versus FN
cg20822028	0.388879	3.77389e-12	NA	NA	Hypermethylated in FP versus FN
cg16942327	0.309425	3.774e-12	NA	NA	Hypermethylated in FP versus FN
cg07478501	0.32903	3.78037e-12	KANK2	NA	Hypermethylated in FP versus FN
cg10752421	0.359827	3.81423e-12	NA	NA	Hypermethylated in FP versus FN
cg11892345	0.264077	3.83246e-12	NA	NA	Hypermethylated in FP versus FN
cg12820134	0.265868	3.834e-12	NA	NA	Hypermethylated in FP versus FN
cg04860238	0.345208	3.84153e-12	NA	NA	Hypermethylated in FP versus FN
cg14948230	0.274807	3.84582e-12	NA	SLC66A3	Hypermethylated in FP versus FN
cg26450860	0.314376	3.84723e-12	NA	NA	Hypermethylated in FP versus FN
cg09333221	0.274763	3.85104e-12	NA	NA	Hypermethylated in FP versus FN
cg00096418	0.27407	3.85466e-12	NA	NA	Hypermethylated in FP versus FN
cg04836472	0.278527	3.86728e-12	NA	NA	Hypermethylated in FP versus FN
cg14713026	0.206705	3.91513e-12	NA	NA	Hypermethylated in FP versus FN
cg13178597	0.284289	3.96124e-12	NA	RGS17	Hypermethylated in FP versus FN
cg08087655	0.371142	3.96124e-12	MIR100HG	NA	Hypermethylated in FP versus FN
cg11100309	0.369489	3.98858e-12	NA	NA	Hypermethylated in FP versus FN
cg20972167	0.293729	4.0465e-12	MIR3120	NA	Hypermethylated in FP versus FN
cg14195992	0.292219	4.0889e-12	NA	SPIDR	Hypermethylated in FP versus FN
cg08777813	0.273507	4.10005e-12	NA	NA	Hypermethylated in FP versus FN
cg25531836	0.413478	4.10258e-12	NA	NA	Hypermethylated in FP versus FN
cg11958080	0.203895	4.14046e-12	NA	LHX4	Hypermethylated in FP versus FN
cg04777726	0.409646	4.1651e-12	HSD17B14	NA	Hypermethylated in FP versus FN
cg17314888	0.310465	4.19144e-12	ELN	NA	Hypermethylated in FP versus FN
cg02161478	0.392775	4.22828e-12	OTX2-AS1	NA	Hypermethylated in FP versus FN
cg24479552	0.330044	4.25338e-12	FFAR1	NA	Hypermethylated in FP versus FN
cg26528311	0.257645	4.32242e-12	NA	NA	Hypermethylated in FP versus FN
cg18273412	0.257621	4.34105e-12	NA	NA	Hypermethylated in FP versus FN
cg26697605	0.297702	4.34447e-12	NA	NA	Hypermethylated in FP versus FN
cg04588165	0.352584	4.39993e-12	NA	NA	Hypermethylated in FP versus FN
cg09015905	0.248105	4.44749e-12	NA	NA	Hypermethylated in FP versus FN
cg08365301	0.290475	4.46638e-12	NA	NA	Hypermethylated in FP versus FN
cg19339179	0.350391	4.46895e-12	NA	ALPK1	Hypermethylated in FP versus FN
cg11894474	0.238895	4.49615e-12	NA	NA	Hypermethylated in FP versus FN
cg02723856	0.369397	4.50066e-12	NA	NA	Hypermethylated in FP versus FN
cg06759255	0.288493	4.52645e-12	NA	TMEM88	Hypermethylated in FP versus FN
cg24795614	0.231091	4.56096e-12	NA	NA	Hypermethylated in FP versus FN
cg25154699	0.216977	4.60397e-12	NA	RASA3	Hypermethylated in FP versus FN
cg07757358	0.361398	4.62825e-12	FLJ42393	NA	Hypermethylated in FP versus FN
cg04687371	0.297102	4.65494e-12	NA	NA	Hypermethylated in FP versus FN
cg06554192	0.266302	4.67236e-12	NA	NA	Hypermethylated in FP versus FN
cg10296062	0.22819	4.67609e-12	PYGM	NA	Hypermethylated in FP versus FN
cg25322632	0.248564	4.70397e-12	NA	DENND3	Hypermethylated in FP versus FN
cg04178858	0.422259	4.70615e-12	RAPGEFL1	NA	Hypermethylated in FP versus FN
cg04606076	0.251503	4.72806e-12	NA	NA	Hypermethylated in FP versus FN
cg14276379	0.281408	4.81877e-12	NA	NA	Hypermethylated in FP versus FN
cg26439963	0.456588	4.89789e-12	NA	NA	Hypermethylated in FP versus FN
cg19939773	0.272856	4.95517e-12	NA	HLA-DQB2	Hypermethylated in FP versus FN
cg01539284	0.326861	4.96605e-12	NA	NA	Hypermethylated in FP versus FN
cg23528037	0.336829	4.97536e-12	TMEM88	NA	Hypermethylated in FP versus FN
cg25356719	0.352206	5.04582e-12	NA	NA	Hypermethylated in FP versus FN
cg09075327	0.240584	5.08048e-12	NA	NA	Hypermethylated in FP versus FN
cg02550308	0.306757	5.08477e-12	NA	NA	Hypermethylated in FP versus FN
cg21231912	0.232463	5.10897e-12	NA	NA	Hypermethylated in FP versus FN
cg01693423	0.274702	5.13364e-12	NA	NA	Hypermethylated in FP versus FN
cg25804773	0.25182	5.16816e-12	SORBS1	NA	Hypermethylated in FP versus FN
cg02993069	0.283742	5.18894e-12	NA	NA	Hypermethylated in FP versus FN
cg22462235	0.266904	5.18968e-12	LEFTY2	NA	Hypermethylated in FP versus FN
cg25347526	0.323123	5.18968e-12	NA	LINC01091	Hypermethylated in FP versus FN
cg24841318	0.378087	5.1944e-12	PROCA1	NA	Hypermethylated in FP versus FN
cg03238581	0.291827	5.19482e-12	CSPG4	NA	Hypermethylated in FP versus FN
cg03530983	0.330512	5.24044e-12	NA	NA	Hypermethylated in FP versus FN
cg19119942	0.358148	5.29375e-12	NA	NA	Hypermethylated in FP versus FN
cg18437209	0.287361	5.31375e-12	NA	NA	Hypermethylated in FP versus FN
cg00110688	0.227625	5.31375e-12	LOC643339	NA	Hypermethylated in FP versus FN
cg06144675	0.260199	5.34048e-12	SEMA3A	NA	Hypermethylated in FP versus FN
cg06808089	0.273221	5.37167e-12	NA	NA	Hypermethylated in FP versus FN
cg04090745	0.40241	5.37958e-12	NA	HLA-DQB2	Hypermethylated in FP versus FN
cg25336900	0.26091	5.39085e-12	NA	SEMA3F	Hypermethylated in FP versus FN
cg07109453	0.304503	5.39868e-12	NA	NA	Hypermethylated in FP versus FN
cg20011352	0.2621	5.40571e-12	NA	ADGRA2	Hypermethylated in FP versus FN
cg18863156	0.347024	5.49531e-12	NA	LHX4	Hypermethylated in FP versus FN
cg23375717	0.292567	5.50655e-12	NA	NELL1	Hypermethylated in FP versus FN
cg19130973	0.325858	5.50757e-12	NA	IQSEC1	Hypermethylated in FP versus FN
cg24398450	0.269292	5.52874e-12	SELPLG	NA	Hypermethylated in FP versus FN
cg19185146	0.222188	5.56939e-12	NA	NA	Hypermethylated in FP versus FN
cg04454285	0.297156	5.6337e-12	NA	NA	Hypermethylated in FP versus FN
cg13954292	0.316684	5.66732e-12	ZFR	NA	Hypermethylated in FP versus FN
cg21571466	0.207125	5.66732e-12	TAGLN2	NA	Hypermethylated in FP versus FN
cg02227879	0.222173	5.66839e-12	NA	NA	Hypermethylated in FP versus FN
cg06392241	0.235221	5.78097e-12	LOC643339	NA	Hypermethylated in FP versus FN
cg13808936	0.295981	5.78184e-12	NA	NA	Hypermethylated in FP versus FN
cg23371754	0.257216	5.82154e-12	ANK2	NA	Hypermethylated in FP versus FN
cg13206932	0.373543	5.87583e-12	NA	CCN1	Hypermethylated in FP versus FN
cg08030987	0.313193	5.89617e-12	MIR575	NA	Hypermethylated in FP versus FN
cg00468228	0.328476	5.96442e-12	NA	NA	Hypermethylated in FP versus FN
cg00298919	0.263202	5.97706e-12	NA	NA	Hypermethylated in FP versus FN
cg03595018	0.336222	6.00126e-12	NA	NA	Hypermethylated in FP versus FN
cg15752343	0.348998	6.04626e-12	NA	NA	Hypermethylated in FP versus FN
cg18773617	0.342901	6.09755e-12	NA	NA	Hypermethylated in FP versus FN
cg20711695	0.295864	6.10065e-12	NA	LINC01091	Hypermethylated in FP versus FN
cg04850017	0.291741	6.12567e-12	NA	RCOR2	Hypermethylated in FP versus FN
cg14036069	0.298661	6.13806e-12	NA	NA	Hypermethylated in FP versus FN
cg03180404	0.236319	6.17111e-12	NA	NA	Hypermethylated in FP versus FN
cg07357827	0.299954	6.18733e-12	TIMP4	NA	Hypermethylated in FP versus FN
cg23831898	0.384131	6.19726e-12	NA	HLA-DQB2	Hypermethylated in FP versus FN
cg18539461	0.393454	6.38776e-12	NA	NAV1	Hypermethylated in FP versus FN
cg12013321	0.258816	6.41657e-12	GCLC	NA	Hypermethylated in FP versus FN
cg03907855	0.254846	6.57744e-12	NA	NA	Hypermethylated in FP versus FN
cg02077216	0.343383	6.5963e-12	NA	PLK2	Hypermethylated in FP versus FN
cg18966688	0.370128	6.60272e-12	NA	NA	Hypermethylated in FP versus FN
cg08092837	0.206434	6.60832e-12	NA	NA	Hypermethylated in FP versus FN
cg19433021	0.264506	6.63466e-12	NFYB	NA	Hypermethylated in FP versus FN
cg13728131	0.370566	6.6516e-12	NA	NA	Hypermethylated in FP versus FN
cg18741166	0.262282	6.65746e-12	NA	IGDCC4	Hypermethylated in FP versus FN
cg25747655	0.246151	6.73648e-12	NA	NA	Hypermethylated in FP versus FN
cg04949225	0.234182	6.75257e-12	NA	NA	Hypermethylated in FP versus FN
cg18899064	0.290656	6.79048e-12	PLAT	NA	Hypermethylated in FP versus FN
cg03972071	0.453413	6.81433e-12	ZADH2	NA	Hypermethylated in FP versus FN
cg09614172	0.268267	6.85664e-12	NA	NA	Hypermethylated in FP versus FN
cg19393677	0.300638	6.95877e-12	MAP2K5	NA	Hypermethylated in FP versus FN
cg25324164	0.257072	6.95877e-12	NA	FADS2	Hypermethylated in FP versus FN
cg17684207	0.320731	7.0173e-12	PACRG-AS1	NA	Hypermethylated in FP versus FN
cg20651758	0.312314	7.02308e-12	LINC01578	NA	Hypermethylated in FP versus FN
cg04117404	0.341219	7.03466e-12	NA	PCDHGA12	Hypermethylated in FP versus FN
cg19839325	0.299848	7.10097e-12	NA	KLHL26	Hypermethylated in FP versus FN
cg01524618	0.324204	7.12554e-12	NA	UTRN	Hypermethylated in FP versus FN
cg27239280	0.304962	7.17673e-12	CTF1	NA	Hypermethylated in FP versus FN
cg09339219	0.340801	7.18448e-12	FZD2	NA	Hypermethylated in FP versus FN
cg10015051	0.211683	7.36627e-12	NA	CDH11	Hypermethylated in FP versus FN
cg15765813	0.234513	7.38376e-12	NA	NA	Hypermethylated in FP versus FN
cg04868540	0.273929	7.43687e-12	NA	NA	Hypermethylated in FP versus FN
cg06875255	0.316381	7.46851e-12	NA	NA	Hypermethylated in FP versus FN
cg09703323	0.30145	7.47552e-12	NEAT1	NA	Hypermethylated in FP versus FN
cg05279866	0.327628	7.52102e-12	NA	NA	Hypermethylated in FP versus FN
cg26174398	0.220226	7.54778e-12	NA	NA	Hypermethylated in FP versus FN
cg21466107	0.260734	7.66578e-12	NA	GLI3	Hypermethylated in FP versus FN
cg08293097	0.249329	7.67194e-12	SMCR5	NA	Hypermethylated in FP versus FN
cg19603836	0.266716	7.69781e-12	NA	JCAD	Hypermethylated in FP versus FN
cg07727547	0.204623	7.73933e-12	NA	CKMT2	Hypermethylated in FP versus FN
cg04636269	0.356385	7.79607e-12	NA	NA	Hypermethylated in FP versus FN
cg16520712	0.341698	7.87828e-12	NA	NA	Hypermethylated in FP versus FN
cg17109042	0.314838	7.90301e-12	NA	NA	Hypermethylated in FP versus FN
cg25799059	0.275411	7.94258e-12	NA	NA	Hypermethylated in FP versus FN
cg10218546	0.307952	7.98719e-12	NA	HLA-DQB2	Hypermethylated in FP versus FN
cg01418153	0.329266	8.00439e-12	NA	NA	Hypermethylated in FP versus FN
cg08235970	0.250007	8.03012e-12	PAX7	NA	Hypermethylated in FP versus FN
cg26761826	0.234736	8.12714e-12	NA	NA	Hypermethylated in FP versus FN
cg26940676	0.359093	8.14581e-12	NA	NA	Hypermethylated in FP versus FN
cg14581628	0.221311	8.20917e-12	NA	DBH	Hypermethylated in FP versus FN
cg09832613	0.319409	8.30988e-12	SDK1	NA	Hypermethylated in FP versus FN
cg07922606	0.407951	8.31332e-12	H3C6	NA	Hypermethylated in FP versus FN
cg23601468	0.324371	8.38712e-12	NA	TIMP3	Hypermethylated in FP versus FN
cg01182863	0.377682	8.46151e-12	NA	BRSK2	Hypermethylated in FP versus FN
cg12657297	0.263284	8.48998e-12	LINC01354	NA	Hypermethylated in FP versus FN
cg01539484	0.26051	8.58377e-12	NA	CEP41	Hypermethylated in FP versus FN
cg03533472	0.357014	8.60188e-12	GPT2	NA	Hypermethylated in FP versus FN
cg24077588	0.232098	8.66148e-12	NA	MAD1L1	Hypermethylated in FP versus FN
cg10763374	0.281841	8.67338e-12	BMI1	NA	Hypermethylated in FP versus FN
cg11743000	0.25628	8.70563e-12	NA	NA	Hypermethylated in FP versus FN
cg18864124	0.309932	8.73044e-12	NA	NA	Hypermethylated in FP versus FN
cg16084133	0.359579	8.77335e-12	NA	NA	Hypermethylated in FP versus FN
cg11598935	0.31291	8.7787e-12	NA	BMP7	Hypermethylated in FP versus FN
cg21496187	0.289484	8.80561e-12	NA	NA	Hypermethylated in FP versus FN
cg00912573	0.391327	8.83429e-12	IRS1	NA	Hypermethylated in FP versus FN
cg23424125	0.343252	8.90728e-12	NA	DLGAP2	Hypermethylated in FP versus FN
cg01429844	0.213597	8.90728e-12	AQP6	NA	Hypermethylated in FP versus FN
cg16697433	0.258363	8.91758e-12	NA	NA	Hypermethylated in FP versus FN
cg16616971	0.32289	8.9941e-12	NA	NA	Hypermethylated in FP versus FN
cg24870096	0.267759	9.03616e-12	PROP1	NA	Hypermethylated in FP versus FN
cg26363579	0.255651	9.06655e-12	NA	NA	Hypermethylated in FP versus FN
cg19122260	0.350658	9.10533e-12	NA	NA	Hypermethylated in FP versus FN
cg09091185	0.300908	9.14533e-12	NA	NA	Hypermethylated in FP versus FN
cg05688618	0.296316	9.17659e-12	ARHGAP24	NA	Hypermethylated in FP versus FN
cg06333800	0.266178	9.23178e-12	NA	NA	Hypermethylated in FP versus FN
cg05803853	0.307441	9.23178e-12	NA	NA	Hypermethylated in FP versus FN
cg02981183	0.33415	9.34802e-12	NA	PAX2	Hypermethylated in FP versus FN
cg07135237	0.341245	9.53838e-12	NA	SKIDA1	Hypermethylated in FP versus FN
cg03570636	0.348318	9.53838e-12	NA	C5orf38	Hypermethylated in FP versus FN
cg25834768	0.390253	9.61256e-12	NA	CAMKK1	Hypermethylated in FP versus FN
cg16702747	0.307788	9.63224e-12	NA	NA	Hypermethylated in FP versus FN
cg26365854	0.445182	9.6819e-12	NA	ALX4	Hypermethylated in FP versus FN
cg25746778	0.424419	9.79369e-12	NA	NA	Hypermethylated in FP versus FN
cg24526596	0.294148	9.8257e-12	NA	DLGAP2	Hypermethylated in FP versus FN
cg09723979	0.37363	1.00146e-11	LOC100126784	NA	Hypermethylated in FP versus FN
cg03353654	0.218238	1.01269e-11	NA	NA	Hypermethylated in FP versus FN
cg14689515	0.247438	1.02733e-11	NA	CSRNP1	Hypermethylated in FP versus FN
cg15227522	0.27252	1.03787e-11	NA	IQSEC1	Hypermethylated in FP versus FN
cg03214217	0.344254	1.03808e-11	NA	TMEM178B	Hypermethylated in FP versus FN
cg08717931	0.271407	1.03814e-11	NA	KPNA6	Hypermethylated in FP versus FN
cg24289821	0.285034	1.04311e-11	NA	MTUS2-AS1	Hypermethylated in FP versus FN
cg16909660	0.31653	1.0536e-11	NA	DLGAP2	Hypermethylated in FP versus FN
cg11508001	0.200151	1.07979e-11	NA	NA	Hypermethylated in FP versus FN
cg25012961	0.290958	1.08424e-11	NA	ZNF608	Hypermethylated in FP versus FN
cg15503597	0.226236	1.1002e-11	COLQ	NA	Hypermethylated in FP versus FN
cg00201819	0.279748	1.10094e-11	NA	ADGRA1	Hypermethylated in FP versus FN
cg07540326	0.322595	1.12192e-11	NA	NA	Hypermethylated in FP versus FN
cg07869907	0.324002	1.1232e-11	NA	CDH22	Hypermethylated in FP versus FN
cg09020697	0.312711	1.12596e-11	NA	NA	Hypermethylated in FP versus FN
cg13942782	0.277306	1.12816e-11	TSPAN12	NA	Hypermethylated in FP versus FN
cg12797746	0.357401	1.13263e-11	NA	NA	Hypermethylated in FP versus FN
cg07013955	0.266834	1.13263e-11	NA	TMEM204	Hypermethylated in FP versus FN
cg09627567	0.219666	1.13294e-11	NA	NA	Hypermethylated in FP versus FN
cg06856720	0.25371	1.13726e-11	RIN2	NA	Hypermethylated in FP versus FN
cg14082739	0.290796	1.14005e-11	NA	NEK6	Hypermethylated in FP versus FN
cg10855395	0.398983	1.14142e-11	NA	NA	Hypermethylated in FP versus FN
cg22430861	0.218939	1.14173e-11	NA	NA	Hypermethylated in FP versus FN
cg18930354	0.346326	1.14659e-11	NA	ZIC4	Hypermethylated in FP versus FN
cg15135773	0.224471	1.14715e-11	NA	SDK1	Hypermethylated in FP versus FN
cg16597437	0.202486	1.15299e-11	NA	MAP2K3	Hypermethylated in FP versus FN
cg09038267	0.285783	1.15489e-11	NA	NA	Hypermethylated in FP versus FN
cg23395341	0.351085	1.17358e-11	NA	NA	Hypermethylated in FP versus FN
cg20382675	0.280317	1.18448e-11	MIR1284	NA	Hypermethylated in FP versus FN
cg26924496	0.331725	1.19149e-11	NTF3	NA	Hypermethylated in FP versus FN
cg13393917	0.260432	1.20258e-11	OLFML3	NA	Hypermethylated in FP versus FN
cg10499651	0.296792	1.20325e-11	NA	NA	Hypermethylated in FP versus FN
cg23880131	0.215413	1.21081e-11	NA	NA	Hypermethylated in FP versus FN
cg15695155	0.277976	1.21268e-11	NA	NA	Hypermethylated in FP versus FN
cg09410612	0.308945	1.22029e-11	SPART	NA	Hypermethylated in FP versus FN
cg25347264	0.358974	1.22441e-11	NTF3	NA	Hypermethylated in FP versus FN
cg13243168	0.250341	1.22441e-11	NA	SMARCD2	Hypermethylated in FP versus FN
cg04959572	0.272288	1.22887e-11	NA	MN1	Hypermethylated in FP versus FN
cg04041283	0.293206	1.24435e-11	NA	NA	Hypermethylated in FP versus FN
cg25574750	0.286181	1.25989e-11	NA	NA	Hypermethylated in FP versus FN
cg22088248	0.387041	1.26297e-11	ZADH2	NA	Hypermethylated in FP versus FN
cg14018454	0.273806	1.26765e-11	NA	NA	Hypermethylated in FP versus FN
cg18688704	0.317397	1.27656e-11	NA	PDGFC	Hypermethylated in FP versus FN
cg11970797	0.305108	1.27885e-11	NA	NA	Hypermethylated in FP versus FN
cg11137160	0.272152	1.27885e-11	NA	NA	Hypermethylated in FP versus FN
cg14262439	0.320774	1.27934e-11	NA	NA	Hypermethylated in FP versus FN
cg07844518	0.262138	1.28305e-11	NA	NA	Hypermethylated in FP versus FN
cg09379340	0.223403	1.31002e-11	NA	NA	Hypermethylated in FP versus FN
cg25548986	0.349933	1.31283e-11	NA	ONECUT1	Hypermethylated in FP versus FN
cg21999726	0.298831	1.32016e-11	NA	NA	Hypermethylated in FP versus FN
cg24002003	0.241485	1.32064e-11	NA	NA	Hypermethylated in FP versus FN
cg05892484	0.203109	1.33171e-11	NA	MAD1L1	Hypermethylated in FP versus FN
cg14073571	0.320305	1.34448e-11	NA	NA	Hypermethylated in FP versus FN
cg22193276	0.252087	1.34525e-11	NA	NA	Hypermethylated in FP versus FN
cg09109383	0.325075	1.34939e-11	NA	NA	Hypermethylated in FP versus FN
cg03465652	0.319916	1.35404e-11	NA	GLI2	Hypermethylated in FP versus FN
cg06927807	0.216692	1.36877e-11	NA	NA	Hypermethylated in FP versus FN
cg13359161	0.307215	1.38042e-11	NA	NA	Hypermethylated in FP versus FN
cg09692368	0.303901	1.3936e-11	NA	NA	Hypermethylated in FP versus FN
cg18073883	0.336859	1.39719e-11	NA	NA	Hypermethylated in FP versus FN
cg02276070	0.284762	1.41002e-11	ARSI	NA	Hypermethylated in FP versus FN
cg04869122	0.397987	1.41021e-11	NA	COL6A3	Hypermethylated in FP versus FN
cg13302994	0.264547	1.4127e-11	NA	UNC80	Hypermethylated in FP versus FN
cg19313660	0.305035	1.41574e-11	NA	NA	Hypermethylated in FP versus FN
cg02934082	0.205339	1.41971e-11	NA	SEMA5B	Hypermethylated in FP versus FN
cg12976582	0.336368	1.43129e-11	HYAL2	NA	Hypermethylated in FP versus FN
cg01899937	0.279668	1.44047e-11	NA	NA	Hypermethylated in FP versus FN
cg26778630	0.355233	1.44438e-11	NA	NA	Hypermethylated in FP versus FN
cg03773862	0.30537	1.4709e-11	NA	NA	Hypermethylated in FP versus FN
cg17742459	0.246778	1.47121e-11	NA	TACC1	Hypermethylated in FP versus FN
cg14529406	0.304507	1.47675e-11	PACRG-AS1	NA	Hypermethylated in FP versus FN
cg20000602	0.321997	1.51602e-11	NA	NA	Hypermethylated in FP versus FN
cg25547361	0.32784	1.53884e-11	NA	OTP	Hypermethylated in FP versus FN
cg26611328	0.2289	1.54265e-11	NA	NA	Hypermethylated in FP versus FN
cg17314520	0.273944	1.55598e-11	SCAF11	NA	Hypermethylated in FP versus FN
cg24119756	0.268139	1.55711e-11	NA	NA	Hypermethylated in FP versus FN
cg09154256	0.21672	1.56656e-11	NA	RAB1A	Hypermethylated in FP versus FN
cg14978687	0.272427	1.57192e-11	FFAR1	NA	Hypermethylated in FP versus FN
cg13214162	0.353593	1.57909e-11	NA	NA	Hypermethylated in FP versus FN
cg19564450	0.246943	1.57931e-11	NA	NA	Hypermethylated in FP versus FN
cg22491548	0.27792	1.58038e-11	NA	PRRT4	Hypermethylated in FP versus FN
cg14264773	0.340976	1.58285e-11	LEFTY1	NA	Hypermethylated in FP versus FN
cg03270929	0.324764	1.58503e-11	ALS2CL	NA	Hypermethylated in FP versus FN
cg24890716	0.303897	1.60291e-11	NA	DLGAP2	Hypermethylated in FP versus FN
cg12543949	0.243133	1.61458e-11	GASK1B	NA	Hypermethylated in FP versus FN
cg08207604	0.256858	1.62423e-11	DEF6	NA	Hypermethylated in FP versus FN
cg04525852	0.271142	1.62446e-11	NA	ANKRD50	Hypermethylated in FP versus FN
cg01834776	0.230257	1.62707e-11	CBLN3	NA	Hypermethylated in FP versus FN
cg23259586	0.268477	1.63318e-11	NA	NA	Hypermethylated in FP versus FN
cg10546065	0.252875	1.64145e-11	PRR5	NA	Hypermethylated in FP versus FN
cg10125703	0.258698	1.64287e-11	RASIP1	NA	Hypermethylated in FP versus FN
cg02089395	0.354219	1.64399e-11	NA	NA	Hypermethylated in FP versus FN
cg11348372	0.274501	1.64677e-11	NA	NA	Hypermethylated in FP versus FN
cg06844526	0.299892	1.66749e-11	NA	MYO1B	Hypermethylated in FP versus FN
cg04343927	0.292018	1.68885e-11	SPON2	NA	Hypermethylated in FP versus FN
cg25426867	0.288076	1.69753e-11	MIR938	NA	Hypermethylated in FP versus FN
cg22540514	0.204045	1.70349e-11	NA	NA	Hypermethylated in FP versus FN
cg00922157	0.330811	1.70739e-11	NA	NA	Hypermethylated in FP versus FN
cg16081609	0.267843	1.71124e-11	NA	NA	Hypermethylated in FP versus FN
cg09692335	0.222106	1.72435e-11	NA	TREX1	Hypermethylated in FP versus FN
cg13939204	0.239059	1.72753e-11	NA	ST6GALNAC6	Hypermethylated in FP versus FN
cg03833141	0.240782	1.74597e-11	NA	NA	Hypermethylated in FP versus FN
cg10225488	0.306771	1.75069e-11	NA	FENDRR	Hypermethylated in FP versus FN
cg12060422	0.233714	1.78247e-11	KAZALD1	NA	Hypermethylated in FP versus FN
cg07114886	0.270006	1.78247e-11	NA	GRM2	Hypermethylated in FP versus FN
cg25692621	0.297809	1.78532e-11	ASB4	NA	Hypermethylated in FP versus FN
cg25931491	0.35056	1.79165e-11	NA	NA	Hypermethylated in FP versus FN
cg07757094	0.301588	1.80006e-11	NA	NA	Hypermethylated in FP versus FN
cg02114903	0.281976	1.80092e-11	NA	NA	Hypermethylated in FP versus FN
cg03817794	0.258839	1.81828e-11	NA	BRSK2	Hypermethylated in FP versus FN
cg09814231	0.258567	1.82033e-11	NA	PPARGC1B	Hypermethylated in FP versus FN
cg10495754	0.314823	1.82828e-11	PROCA1	NA	Hypermethylated in FP versus FN
cg26319579	0.219181	1.82913e-11	TEAD3	NA	Hypermethylated in FP versus FN
cg12491966	0.201908	1.83166e-11	NA	COL18A1	Hypermethylated in FP versus FN
cg04783764	0.296601	1.83502e-11	NA	FBXO36	Hypermethylated in FP versus FN
cg10361659	0.20202	1.87784e-11	RNASEH2B	NA	Hypermethylated in FP versus FN
cg11863854	0.281161	1.90949e-11	NA	RBMS3	Hypermethylated in FP versus FN
cg04793527	0.266592	1.92998e-11	FAP	NA	Hypermethylated in FP versus FN
cg07668501	0.309436	1.93783e-11	NA	NA	Hypermethylated in FP versus FN
cg08969855	0.275911	1.93889e-11	NA	COG7	Hypermethylated in FP versus FN
cg09233395	0.329976	1.94851e-11	NA	TRPS1	Hypermethylated in FP versus FN
cg14283647	0.390318	1.95011e-11	IRS1	NA	Hypermethylated in FP versus FN
cg17260706	0.260268	1.95306e-11	BCL9L	NA	Hypermethylated in FP versus FN
cg03179291	0.435424	1.98364e-11	NA	CAMKK1	Hypermethylated in FP versus FN
cg15829092	0.292612	2.00108e-11	NA	ATP11A	Hypermethylated in FP versus FN
cg09641077	0.402726	2.00506e-11	ARHGEF3	NA	Hypermethylated in FP versus FN
cg01840333	0.382254	2.01671e-11	H3C6	NA	Hypermethylated in FP versus FN
cg16713743	0.352037	2.01994e-11	OLIG2	NA	Hypermethylated in FP versus FN
cg14753631	0.229556	2.05229e-11	NA	TSPAN9	Hypermethylated in FP versus FN
cg11505404	0.293913	2.05677e-11	NA	HLA-DQB2	Hypermethylated in FP versus FN
cg15681255	0.227865	2.06482e-11	NA	PTK2B	Hypermethylated in FP versus FN
cg12646804	0.351526	2.0667e-11	NA	NA	Hypermethylated in FP versus FN
cg20129082	0.424367	2.06896e-11	LOC100126784	NA	Hypermethylated in FP versus FN
cg16546703	0.306507	2.08183e-11	ARSI	NA	Hypermethylated in FP versus FN
cg21183664	0.228785	2.08983e-11	NA	NA	Hypermethylated in FP versus FN
cg04687241	0.328159	2.09423e-11	NA	NA	Hypermethylated in FP versus FN
cg26286839	0.358114	2.11724e-11	NA	THBS4	Hypermethylated in FP versus FN
cg00080125	0.253836	2.12455e-11	C17orf82	NA	Hypermethylated in FP versus FN
cg06700275	0.22795	2.13458e-11	NA	C1QTNF1	Hypermethylated in FP versus FN
cg11303301	0.264651	2.13478e-11	NA	ZC3H3	Hypermethylated in FP versus FN
cg06523516	0.22611	2.13639e-11	NA	LINC01115	Hypermethylated in FP versus FN
cg05369142	0.37007	2.14866e-11	ALS2CL	NA	Hypermethylated in FP versus FN
cg23404101	0.263125	2.19503e-11	TMEM88	NA	Hypermethylated in FP versus FN
cg09461999	0.246714	2.20752e-11	NA	NA	Hypermethylated in FP versus FN
cg19024700	0.355399	2.21934e-11	HSD17B14	NA	Hypermethylated in FP versus FN
cg13343687	0.302602	2.23445e-11	MIR5193	NA	Hypermethylated in FP versus FN
cg02685896	0.356895	2.28661e-11	PROCA1	NA	Hypermethylated in FP versus FN
cg24565274	0.3626	2.33762e-11	LOC100126784	NA	Hypermethylated in FP versus FN
cg08676510	0.290813	2.34677e-11	NA	NA	Hypermethylated in FP versus FN
cg10005273	0.276932	2.36165e-11	NEAT1	NA	Hypermethylated in FP versus FN
cg03119748	0.275118	2.37257e-11	NA	NA	Hypermethylated in FP versus FN
cg23715104	0.34784	2.37737e-11	SLC13A4	NA	Hypermethylated in FP versus FN
cg08570639	0.260315	2.3877e-11	NA	NA	Hypermethylated in FP versus FN
cg13641198	0.298226	2.38791e-11	NA	NA	Hypermethylated in FP versus FN
cg14676825	0.383872	2.39252e-11	PROCA1	NA	Hypermethylated in FP versus FN
cg10151367	0.258568	2.40494e-11	NA	NA	Hypermethylated in FP versus FN
cg17163767	0.237164	2.43167e-11	NA	NA	Hypermethylated in FP versus FN
cg11676931	0.274309	2.43669e-11	NA	NA	Hypermethylated in FP versus FN
cg18947676	0.23631	2.43669e-11	NA	PELI2	Hypermethylated in FP versus FN
cg12382846	0.262401	2.44672e-11	NA	NA	Hypermethylated in FP versus FN
cg07802362	0.246216	2.4502e-11	NA	NA	Hypermethylated in FP versus FN
cg03221914	0.345928	2.45055e-11	NA	NA	Hypermethylated in FP versus FN
cg22711792	0.362489	2.46638e-11	NA	DMRTA2	Hypermethylated in FP versus FN
cg21249771	0.261475	2.47908e-11	NA	NA	Hypermethylated in FP versus FN
cg06824294	0.316455	2.48999e-11	NA	EPHA8	Hypermethylated in FP versus FN
cg16222367	0.244103	2.49289e-11	NA	MAD1L1	Hypermethylated in FP versus FN
cg03320170	0.249515	2.49397e-11	NA	PRICKLE1	Hypermethylated in FP versus FN
cg20169702	0.328654	2.49522e-11	SULF1	NA	Hypermethylated in FP versus FN
cg04320316	0.288415	2.49959e-11	NA	NA	Hypermethylated in FP versus FN
cg07072704	0.306705	2.50788e-11	NA	FBLN1	Hypermethylated in FP versus FN
cg02128086	0.299194	2.54062e-11	NA	NA	Hypermethylated in FP versus FN
cg05790451	0.410595	2.54451e-11	NA	NA	Hypermethylated in FP versus FN
cg13105904	0.320173	2.54923e-11	NA	KHNYN	Hypermethylated in FP versus FN
cg26558591	0.349293	2.55992e-11	NA	NA	Hypermethylated in FP versus FN
cg15305511	0.231801	2.59512e-11	EVC	NA	Hypermethylated in FP versus FN
cg00822361	0.285975	2.60425e-11	NA	SSR3	Hypermethylated in FP versus FN
cg01406536	0.321306	2.6519e-11	NA	NA	Hypermethylated in FP versus FN
cg08461760	0.266676	2.65364e-11	NA	NA	Hypermethylated in FP versus FN
cg15111626	0.205462	2.65905e-11	NA	FBRSL1	Hypermethylated in FP versus FN
cg00334821	0.332027	2.67961e-11	NA	LIMK1	Hypermethylated in FP versus FN
cg26779985	0.32686	2.68871e-11	NA	NA	Hypermethylated in FP versus FN
cg26887085	0.242645	2.69201e-11	NA	NA	Hypermethylated in FP versus FN
cg13246856	0.233254	2.70191e-11	NA	ARTN	Hypermethylated in FP versus FN
cg20792206	0.209325	2.71737e-11	SNAPC5	NA	Hypermethylated in FP versus FN
cg22679014	0.313653	2.71968e-11	NA	PNOC	Hypermethylated in FP versus FN
cg23042540	0.269114	2.73884e-11	NA	NA	Hypermethylated in FP versus FN
cg17636986	0.314727	2.7451e-11	NA	NA	Hypermethylated in FP versus FN
cg25981350	0.343905	2.77611e-11	SDK1	NA	Hypermethylated in FP versus FN
cg08279097	0.244131	2.77749e-11	NA	DCLRE1B	Hypermethylated in FP versus FN
cg06096901	0.348776	2.7826e-11	NA	NA	Hypermethylated in FP versus FN
cg05241355	0.362824	2.7826e-11	OTX2-AS1	NA	Hypermethylated in FP versus FN
cg26841647	0.235273	2.78979e-11	NA	BAIAP2	Hypermethylated in FP versus FN
cg22332257	0.313068	2.80173e-11	NA	NA	Hypermethylated in FP versus FN
cg16859420	0.203946	2.81916e-11	NA	NA	Hypermethylated in FP versus FN
cg06733155	0.341034	2.83367e-11	NA	LIMK1	Hypermethylated in FP versus FN
cg17713161	0.342998	2.85836e-11	HID1	NA	Hypermethylated in FP versus FN
cg16317318	0.25841	2.86358e-11	NA	CDC42EP2	Hypermethylated in FP versus FN
cg05634630	0.274897	2.87938e-11	NA	ANKS1B	Hypermethylated in FP versus FN
cg20784259	0.309284	2.87991e-11	NA	NA	Hypermethylated in FP versus FN
cg10422816	0.298284	2.89464e-11	MSTN	NA	Hypermethylated in FP versus FN
cg25247520	0.348854	2.9118e-11	MIR1204	NA	Hypermethylated in FP versus FN
cg21151017	0.314606	2.93418e-11	NA	NA	Hypermethylated in FP versus FN
cg16881676	0.302486	2.94132e-11	NA	TUBA1C	Hypermethylated in FP versus FN
cg19160624	0.245397	2.96356e-11	NA	NA	Hypermethylated in FP versus FN
cg15648041	0.274766	2.99832e-11	NA	CCN1	Hypermethylated in FP versus FN
cg03960279	0.285796	3.02364e-11	NA	NA	Hypermethylated in FP versus FN
cg02230811	0.307344	3.02641e-11	NA	NA	Hypermethylated in FP versus FN
cg24974704	0.36063	3.04409e-11	NA	ZC3H3	Hypermethylated in FP versus FN
cg17754943	0.204748	3.04852e-11	NA	NA	Hypermethylated in FP versus FN
cg22643751	0.25529	3.05219e-11	NA	SUN1	Hypermethylated in FP versus FN
cg17161421	0.268169	3.06372e-11	PRRT1	NA	Hypermethylated in FP versus FN
cg23335916	0.252817	3.06372e-11	NA	CHRNB3	Hypermethylated in FP versus FN
cg01477861	0.247079	3.07999e-11	SHROOM3	NA	Hypermethylated in FP versus FN
cg21406967	0.272737	3.07999e-11	TRIP6	NA	Hypermethylated in FP versus FN
cg23653443	0.271718	3.09424e-11	LINC00112	NA	Hypermethylated in FP versus FN
cg02589501	0.338641	3.1038e-11	USP46	NA	Hypermethylated in FP versus FN
cg11986760	0.220983	3.11908e-11	NA	NA	Hypermethylated in FP versus FN
cg18594054	0.319394	3.14111e-11	NA	NA	Hypermethylated in FP versus FN
cg02543850	0.287659	3.14536e-11	NA	NA	Hypermethylated in FP versus FN
cg26672952	0.283632	3.14659e-11	NA	NA	Hypermethylated in FP versus FN
cg23304023	0.341684	3.16688e-11	NA	NA	Hypermethylated in FP versus FN
cg12686055	0.311712	3.21733e-11	NA	NA	Hypermethylated in FP versus FN
cg01082498	0.308012	3.21762e-11	NA	CPT1A	Hypermethylated in FP versus FN
cg13524919	0.326948	3.22199e-11	NA	NA	Hypermethylated in FP versus FN
cg24335138	0.37388	3.26089e-11	NA	ALX4	Hypermethylated in FP versus FN
cg11728747	0.271441	3.26513e-11	NA	LOC100506497	Hypermethylated in FP versus FN
cg21550785	0.271048	3.3199e-11	NA	ALK	Hypermethylated in FP versus FN
cg08423562	0.249527	3.3761e-11	NA	FHL3	Hypermethylated in FP versus FN
cg20341251	0.219982	3.3774e-11	NA	WNT5B	Hypermethylated in FP versus FN
cg20965469	0.305771	3.38134e-11	NA	NA	Hypermethylated in FP versus FN
cg04223863	0.295993	3.40708e-11	NA	GLI2	Hypermethylated in FP versus FN
cg06363034	0.258332	3.40987e-11	NA	GMEB2	Hypermethylated in FP versus FN
cg06983765	0.326336	3.49855e-11	NA	NA	Hypermethylated in FP versus FN
cg13028819	0.320827	3.50506e-11	NA	NA	Hypermethylated in FP versus FN
cg19576241	0.346627	3.51122e-11	NA	NA	Hypermethylated in FP versus FN
cg19927885	0.341928	3.52467e-11	LPIN3	NA	Hypermethylated in FP versus FN
cg08248600	0.251679	3.52603e-11	NEAT1	NA	Hypermethylated in FP versus FN
cg15994467	0.239101	3.53894e-11	NA	GRASP	Hypermethylated in FP versus FN
cg03479705	0.254867	3.55498e-11	NA	NA	Hypermethylated in FP versus FN
cg24901488	0.30669	3.55842e-11	NA	NA	Hypermethylated in FP versus FN
cg01407254	0.411849	3.6079e-11	NA	NA	Hypermethylated in FP versus FN
cg19225602	0.303686	3.61976e-11	NA	NA	Hypermethylated in FP versus FN
cg03517776	0.348479	3.6442e-11	LINC02579	NA	Hypermethylated in FP versus FN
cg11097675	0.286704	3.6442e-11	NA	LOC643201	Hypermethylated in FP versus FN
cg17736443	0.395096	3.65287e-11	H2BC14	NA	Hypermethylated in FP versus FN
cg08855449	0.391336	3.66786e-11	ZIC1	NA	Hypermethylated in FP versus FN
cg21658968	0.257236	3.70111e-11	NA	NA	Hypermethylated in FP versus FN
cg27234090	0.239469	3.73493e-11	NA	USP2	Hypermethylated in FP versus FN
cg08326370	0.361621	3.76927e-11	NA	NA	Hypermethylated in FP versus FN
cg26539468	0.290258	3.77257e-11	NA	PRIMPOL	Hypermethylated in FP versus FN
cg27126505	0.237488	3.77625e-11	NA	NA	Hypermethylated in FP versus FN
cg00573606	0.357922	3.79774e-11	COL6A3	NA	Hypermethylated in FP versus FN
cg14065446	0.309878	3.8111e-11	NA	NA	Hypermethylated in FP versus FN
cg13633756	0.231555	3.876e-11	EMP3	NA	Hypermethylated in FP versus FN
cg02021641	0.277902	3.88017e-11	NA	TMEM88	Hypermethylated in FP versus FN
cg03307103	0.309684	3.89382e-11	NA	NA	Hypermethylated in FP versus FN
cg24504349	0.248552	3.89382e-11	NA	NA	Hypermethylated in FP versus FN
cg08631502	0.307109	3.89541e-11	NA	NA	Hypermethylated in FP versus FN
cg10824503	0.22609	3.91159e-11	NA	NA	Hypermethylated in FP versus FN
cg08480996	0.316813	3.94347e-11	NA	NA	Hypermethylated in FP versus FN
cg24797574	0.281705	3.95608e-11	NA	GFAP	Hypermethylated in FP versus FN
cg24851651	0.2597	3.96137e-11	NA	CCS	Hypermethylated in FP versus FN
cg01147467	0.330734	3.98914e-11	NA	ALK	Hypermethylated in FP versus FN
cg14066207	0.291577	3.99701e-11	NA	NA	Hypermethylated in FP versus FN
cg02640809	0.26532	4.01053e-11	NA	NA	Hypermethylated in FP versus FN
cg24936179	0.276276	4.09198e-11	NA	NA	Hypermethylated in FP versus FN
cg13719443	0.284923	4.10907e-11	NA	NA	Hypermethylated in FP versus FN
cg27523780	0.331696	4.10976e-11	NA	NA	Hypermethylated in FP versus FN
cg26661922	0.358705	4.11955e-11	NA	WWP2	Hypermethylated in FP versus FN
cg00462951	0.34064	4.14417e-11	NA	NA	Hypermethylated in FP versus FN
cg03800922	0.27489	4.1695e-11	NA	NA	Hypermethylated in FP versus FN
cg12789448	0.325348	4.18151e-11	NA	SMG6	Hypermethylated in FP versus FN
cg21027035	0.211043	4.19205e-11	NA	NA	Hypermethylated in FP versus FN
cg09578113	0.251764	4.19399e-11	NA	NA	Hypermethylated in FP versus FN
cg01780990	0.206675	4.22645e-11	ECE1	NA	Hypermethylated in FP versus FN
cg11189257	0.245768	4.24267e-11	NA	NA	Hypermethylated in FP versus FN
cg06081306	0.321755	4.24549e-11	NA	NEUROD2	Hypermethylated in FP versus FN
cg05562203	0.245203	4.25109e-11	ISLR	NA	Hypermethylated in FP versus FN
cg08034816	0.207701	4.29967e-11	NA	SLC38A10	Hypermethylated in FP versus FN
cg00359181	0.244067	4.36911e-11	NA	GALM	Hypermethylated in FP versus FN
cg14794445	0.24821	4.42989e-11	NA	NA	Hypermethylated in FP versus FN
cg01941278	0.254193	4.4441e-11	NA	NA	Hypermethylated in FP versus FN
cg20452711	0.261723	4.44705e-11	NA	CASZ1	Hypermethylated in FP versus FN
cg17484733	0.386038	4.44854e-11	NA	TCF7L1	Hypermethylated in FP versus FN
cg18374181	0.377001	4.4618e-11	NA	NA	Hypermethylated in FP versus FN
cg23504411	0.259742	4.46671e-11	H3C12	NA	Hypermethylated in FP versus FN
cg21010472	0.283805	4.47243e-11	NA	NA	Hypermethylated in FP versus FN
cg18914852	0.244388	4.48974e-11	NA	NA	Hypermethylated in FP versus FN
cg25661792	0.259487	4.49281e-11	NA	NA	Hypermethylated in FP versus FN
cg00656735	0.210709	4.50685e-11	NA	NA	Hypermethylated in FP versus FN
cg25412546	0.349802	4.55315e-11	NA	OTP	Hypermethylated in FP versus FN
cg02453929	0.203546	4.63036e-11	NA	EPHX1	Hypermethylated in FP versus FN
cg01935436	0.23395	4.63399e-11	NA	NA	Hypermethylated in FP versus FN
cg27638615	0.321947	4.64071e-11	FZD7	NA	Hypermethylated in FP versus FN
cg27491887	0.328208	4.68572e-11	NA	KCNQ1	Hypermethylated in FP versus FN
cg26747290	0.310592	4.7148e-11	NA	ZNF423	Hypermethylated in FP versus FN
cg11857626	0.292561	4.73656e-11	IQCF5	NA	Hypermethylated in FP versus FN
cg02905426	0.362974	4.75779e-11	FAM76A	NA	Hypermethylated in FP versus FN
cg22326353	0.2993	4.75885e-11	LOC100287042	NA	Hypermethylated in FP versus FN
cg02768162	0.221093	4.76915e-11	TMEM119	NA	Hypermethylated in FP versus FN
cg06982473	0.33025	4.82039e-11	NA	NA	Hypermethylated in FP versus FN
cg15358549	0.34971	4.82921e-11	NA	FBN2	Hypermethylated in FP versus FN
cg26957471	0.222912	4.84649e-11	NA	NA	Hypermethylated in FP versus FN
cg03369779	0.347317	4.87395e-11	NA	NA	Hypermethylated in FP versus FN
cg03101936	0.234241	4.89255e-11	NA	KDM8	Hypermethylated in FP versus FN
cg25658385	0.209229	4.9025e-11	DEF6	NA	Hypermethylated in FP versus FN
cg07671011	0.334359	4.93033e-11	NA	NA	Hypermethylated in FP versus FN
cg19062108	0.260327	4.94678e-11	NDUFA4L2	NA	Hypermethylated in FP versus FN
cg05822532	0.412066	4.98037e-11	ELN	NA	Hypermethylated in FP versus FN
cg08846079	0.281374	4.98046e-11	NA	NA	Hypermethylated in FP versus FN
cg06927337	0.301922	4.99837e-11	LFNG	NA	Hypermethylated in FP versus FN
cg19303748	0.250505	5.10213e-11	TSPAN4	NA	Hypermethylated in FP versus FN
cg14121185	0.281173	5.11283e-11	NA	PRKCA	Hypermethylated in FP versus FN
cg01139503	0.275643	5.11545e-11	NA	NA	Hypermethylated in FP versus FN
cg26457248	0.296939	5.11575e-11	NA	MBP	Hypermethylated in FP versus FN
cg01369895	0.240178	5.14707e-11	NA	LINC00578	Hypermethylated in FP versus FN
cg15240102	0.27645	5.15387e-11	NA	NA	Hypermethylated in FP versus FN
cg04170282	0.203841	5.18404e-11	NA	NA	Hypermethylated in FP versus FN
cg13038847	0.350716	5.18463e-11	NA	NA	Hypermethylated in FP versus FN
cg17680823	0.363694	5.21534e-11	NA	NA	Hypermethylated in FP versus FN
cg12860686	0.38441	5.32307e-11	NA	C5orf38	Hypermethylated in FP versus FN
cg04583074	0.279785	5.33085e-11	NA	LDLRAD3	Hypermethylated in FP versus FN
cg26400885	0.373001	5.35657e-11	ZIC1	NA	Hypermethylated in FP versus FN
cg10207553	0.290663	5.37773e-11	NA	SPG21	Hypermethylated in FP versus FN
cg12589798	0.301394	5.39101e-11	NA	CDH22	Hypermethylated in FP versus FN
cg09409786	0.258895	5.43027e-11	NA	ZFHX4	Hypermethylated in FP versus FN
cg08209764	0.217584	5.43027e-11	NA	LOC283177	Hypermethylated in FP versus FN
cg16153042	0.212131	5.48366e-11	NA	NA	Hypermethylated in FP versus FN
cg16426366	0.25273	5.50985e-11	NA	NA	Hypermethylated in FP versus FN
cg05779272	0.241132	5.52683e-11	B4GALT1	NA	Hypermethylated in FP versus FN
cg24879415	0.266007	5.54249e-11	CYGB	NA	Hypermethylated in FP versus FN
cg10210806	0.211101	5.59189e-11	NA	ESPN	Hypermethylated in FP versus FN
cg02616947	0.243916	5.59967e-11	KAZALD1	NA	Hypermethylated in FP versus FN
cg09167291	0.262705	5.67825e-11	NA	NA	Hypermethylated in FP versus FN
cg12495649	0.21848	5.67932e-11	NA	MAD1L1	Hypermethylated in FP versus FN
cg06784691	0.213316	5.68409e-11	NA	NA	Hypermethylated in FP versus FN
cg05193435	0.288237	5.68409e-11	TMC2	NA	Hypermethylated in FP versus FN
cg25010788	0.405656	5.70587e-11	NA	NKAIN1	Hypermethylated in FP versus FN
cg15474994	0.280649	5.71343e-11	ZNF385B	NA	Hypermethylated in FP versus FN
cg24226281	0.218038	5.73547e-11	NA	KLF16	Hypermethylated in FP versus FN
cg26127114	0.25193	5.74686e-11	PARVA	NA	Hypermethylated in FP versus FN
cg23449696	0.36206	5.75924e-11	ZIC1	NA	Hypermethylated in FP versus FN
cg24851600	0.33548	5.76474e-11	SDK1	NA	Hypermethylated in FP versus FN
cg21776667	0.266596	5.76474e-11	NA	PLAGL1	Hypermethylated in FP versus FN
cg22009908	0.291376	5.79298e-11	NA	NA	Hypermethylated in FP versus FN
cg25272655	0.228476	5.81437e-11	NA	NA	Hypermethylated in FP versus FN
cg24993194	0.298443	5.81674e-11	NA	TRIM38	Hypermethylated in FP versus FN
cg04438395	0.313544	5.87421e-11	NA	NA	Hypermethylated in FP versus FN
cg04129548	0.395696	5.89375e-11	IRS1	NA	Hypermethylated in FP versus FN
cg14551562	0.370313	5.91962e-11	NA	NA	Hypermethylated in FP versus FN
cg26668490	0.36752	6.06326e-11	NA	NA	Hypermethylated in FP versus FN
cg17253981	0.236211	6.08955e-11	NA	NA	Hypermethylated in FP versus FN
cg16612423	0.387495	6.1307e-11	NA	UBE2QL1	Hypermethylated in FP versus FN
cg15291243	0.374097	6.19239e-11	NA	LHX1	Hypermethylated in FP versus FN
cg17726720	0.330385	6.249e-11	NA	NA	Hypermethylated in FP versus FN
cg00115954	0.228318	6.25253e-11	NA	GATA4	Hypermethylated in FP versus FN
cg07189401	0.300953	6.27369e-11	LOC100126784	NA	Hypermethylated in FP versus FN
cg11835347	0.265253	6.28843e-11	NA	RHOC	Hypermethylated in FP versus FN
cg02201239	0.317658	6.28843e-11	NA	LOC283177	Hypermethylated in FP versus FN
cg07479030	0.259123	6.2948e-11	NA	ATP11A	Hypermethylated in FP versus FN
cg08817507	0.329867	6.34522e-11	NA	NA	Hypermethylated in FP versus FN
cg18067847	0.356891	6.34792e-11	DYSF	NA	Hypermethylated in FP versus FN
cg12486287	0.341438	6.3652e-11	VASN	NA	Hypermethylated in FP versus FN
cg00990690	0.28714	6.36566e-11	NA	ATP8A2	Hypermethylated in FP versus FN
cg15814750	0.305362	6.37894e-11	NA	NA	Hypermethylated in FP versus FN
cg02232377	0.349005	6.45586e-11	NA	GRM3	Hypermethylated in FP versus FN
cg15890143	0.340687	6.51952e-11	NA	NGB	Hypermethylated in FP versus FN
cg25540854	0.273777	6.57939e-11	NA	NA	Hypermethylated in FP versus FN
cg09851545	0.313956	6.60632e-11	NA	NA	Hypermethylated in FP versus FN
cg09218240	0.267887	6.71297e-11	NA	NA	Hypermethylated in FP versus FN
cg04014059	0.206588	6.77956e-11	NA	RIBC2	Hypermethylated in FP versus FN
cg02940164	0.287143	6.83615e-11	NA	PGAP2	Hypermethylated in FP versus FN
cg20388580	0.336661	6.85155e-11	NA	NA	Hypermethylated in FP versus FN
cg07095347	0.244318	6.87559e-11	NA	NA	Hypermethylated in FP versus FN
cg25107522	0.236222	6.93924e-11	NA	DGKD	Hypermethylated in FP versus FN
cg13236409	0.276538	7.00179e-11	NA	NA	Hypermethylated in FP versus FN
cg20153196	0.33137	7.02358e-11	NA	NEUROD2	Hypermethylated in FP versus FN
cg18995558	0.327009	7.18369e-11	NA	TPO	Hypermethylated in FP versus FN
cg14501061	0.289308	7.20064e-11	ALDOC	NA	Hypermethylated in FP versus FN
cg26779147	0.234667	7.21723e-11	NA	NA	Hypermethylated in FP versus FN
cg23613857	0.278472	7.2803e-11	NA	REM2	Hypermethylated in FP versus FN
cg04687515	0.321004	7.28084e-11	NA	NA	Hypermethylated in FP versus FN
cg09007161	0.236454	7.28084e-11	FANCF	NA	Hypermethylated in FP versus FN
cg11816841	0.41658	7.33137e-11	ALS2CL	NA	Hypermethylated in FP versus FN
cg19476368	0.235625	7.34727e-11	NA	NA	Hypermethylated in FP versus FN
cg11984971	0.309019	7.36275e-11	NA	NA	Hypermethylated in FP versus FN
cg05583848	0.288195	7.45853e-11	DEF6	NA	Hypermethylated in FP versus FN
cg24012925	0.261352	7.63114e-11	NA	SRXN1	Hypermethylated in FP versus FN
cg17069313	0.40529	7.73739e-11	NA	NA	Hypermethylated in FP versus FN
cg12581549	0.268074	7.73739e-11	NA	NA	Hypermethylated in FP versus FN
cg11009590	0.312716	7.73739e-11	NA	UST	Hypermethylated in FP versus FN
cg12996903	0.304039	7.74655e-11	NA	GNAI2	Hypermethylated in FP versus FN
cg23009067	0.200507	7.79703e-11	NA	NA	Hypermethylated in FP versus FN
cg07201996	0.284354	7.79887e-11	NA	CDH4	Hypermethylated in FP versus FN
cg05135288	0.222523	7.80476e-11	RHOT2	NA	Hypermethylated in FP versus FN
cg11798406	0.325483	7.88179e-11	NA	LINC00114	Hypermethylated in FP versus FN
cg00475509	0.375637	7.89684e-11	ZIC1	NA	Hypermethylated in FP versus FN
cg10774440	0.224728	7.89839e-11	NA	LEFTY1	Hypermethylated in FP versus FN
cg21648121	0.315373	7.89969e-11	NA	LINC01115	Hypermethylated in FP versus FN
cg06200244	0.3357	7.9161e-11	NA	TRIB2	Hypermethylated in FP versus FN
cg09001356	0.279607	7.91769e-11	NA	NA	Hypermethylated in FP versus FN
cg02434703	0.26433	7.95371e-11	NA	FAM217B	Hypermethylated in FP versus FN
cg01205299	0.217794	7.98614e-11	NA	NA	Hypermethylated in FP versus FN
cg06511678	0.203258	8.02557e-11	NA	NA	Hypermethylated in FP versus FN
cg11195298	0.220289	8.19987e-11	NA	RGMA	Hypermethylated in FP versus FN
cg27249422	0.271875	8.24655e-11	DHX58	NA	Hypermethylated in FP versus FN
cg11916195	0.226136	8.31246e-11	NA	NA	Hypermethylated in FP versus FN
cg15613048	0.34282	8.4582e-11	KIF17	NA	Hypermethylated in FP versus FN
cg11589520	0.248554	8.49588e-11	NA	NA	Hypermethylated in FP versus FN
cg27224791	0.278261	8.66525e-11	H1-9	NA	Hypermethylated in FP versus FN
cg24036292	0.297389	8.67082e-11	NA	NA	Hypermethylated in FP versus FN
cg20754145	0.253857	8.81037e-11	FRY	NA	Hypermethylated in FP versus FN
cg21414842	0.211827	8.82484e-11	NA	NFIA	Hypermethylated in FP versus FN
cg12136387	0.280382	8.84676e-11	NA	NA	Hypermethylated in FP versus FN
cg04414849	0.242387	8.87038e-11	NA	EXT2	Hypermethylated in FP versus FN
cg16662768	0.245881	8.87339e-11	NA	NA	Hypermethylated in FP versus FN
cg09501372	0.298899	8.89707e-11	NA	SOGA1	Hypermethylated in FP versus FN
cg04697262	0.352634	8.93585e-11	NA	NA	Hypermethylated in FP versus FN
cg27434984	0.267398	8.97775e-11	NA	NA	Hypermethylated in FP versus FN
cg13462082	0.268719	9.06188e-11	NA	HBP1	Hypermethylated in FP versus FN
cg16784745	0.282521	9.09834e-11	MIR148B	NA	Hypermethylated in FP versus FN
[truncated: 18,395 more rows]
