# Supplementary material for: DNA methylation patterns are influenced by Pax3 :: Foxo1 expression and developmental lineage in rhabdomyosarcoma tumours forming in genetically engineered mouse models
Source: J Pathol. 2025 Jan 15;265(3):316–29. doi: 10.1002/path.6386 (PMC11794984; doi:10.1002/path.6386)
Supplement: Supplementary file 4 — Table S3. Differentially expressed genes in mouse ML versus MR tumours [file PATH-265-316-s009.xlsx]

## Sheet: Cover page
	DNA methylation patterns are influenced by Pax3::Foxo1 expression and developmental lineage in rhabdomyosarcoma tumours forming in genetically engineered mouse models
	W Sun et al J Pathol https://doi.org/10.1002/path.6386
	Table S3. Differentially expressed genes in mouse ML versus MR tumours

## Sheet: Sheet1
Table S3. Differentially expressed genes in mouse ML versus MR tumours
	logFC	adj.P.Val	Symbol	Category
ILMN_1243528	3.88198	1.47559e-15	DMRTA2	Overexpressed in mouse FP versus FN
ILMN_2668886	1.50517	7.10479e-15	6720456H20RIK	Overexpressed in mouse FP versus FN
ILMN_1249019	1.6778	7.10479e-15	MEST	Overexpressed in mouse FP versus FN
ILMN_2619975	2.94033	7.10479e-15	HOXA11S	Overexpressed in mouse FP versus FN
ILMN_2777530	2.51404	7.10479e-15	KCNK1	Overexpressed in mouse FP versus FN
ILMN_1228822	2.61044	2.66154e-14	TSGA14	Overexpressed in mouse FP versus FN
ILMN_2596240	4.30278	4.13709e-14	ENTPD3	Overexpressed in mouse FP versus FN
ILMN_1231632	2.4581	1.12431e-12	TCFAP2C	Overexpressed in mouse FP versus FN
ILMN_1237378	4.78684	1.12431e-12	SCG2	Overexpressed in mouse FP versus FN
ILMN_2695900	1.8851	1.12431e-12	KCNJ12	Overexpressed in mouse FP versus FN
ILMN_1231520	1.31746	1.36375e-12	TRPV4	Overexpressed in mouse FP versus FN
ILMN_1232393	2.30089	1.36375e-12	TCFAP2C	Overexpressed in mouse FP versus FN
ILMN_2732966	2.59923	1.54736e-12	EPHA8	Overexpressed in mouse FP versus FN
ILMN_2718910	2.95816	1.93066e-12	SLC30A2	Overexpressed in mouse FP versus FN
ILMN_2717079	1.59863	3.28576e-12	HOXA11	Overexpressed in mouse FP versus FN
ILMN_2629191	3.76212	3.98802e-12	CPM	Overexpressed in mouse FP versus FN
ILMN_1245289	2.76437	4.6212e-12	PMAIP1	Overexpressed in mouse FP versus FN
ILMN_1253664	3.61432	4.80712e-12	MEST	Overexpressed in mouse FP versus FN
ILMN_1226356	3.51369	7.09209e-12	AI427515	Overexpressed in mouse FP versus FN
ILMN_2736314	1.37209	8.07241e-12	ZMAT4	Overexpressed in mouse FP versus FN
ILMN_2644827	1.11242	8.81111e-12	ACOT3	Overexpressed in mouse FP versus FN
ILMN_1250412	2.36588	1.88434e-11	RYR3	Overexpressed in mouse FP versus FN
ILMN_2761449	3.96534	2.46972e-11	1700086L19RIK	Overexpressed in mouse FP versus FN
ILMN_2670625	3.13265	2.70706e-11	PMAIP1	Overexpressed in mouse FP versus FN
ILMN_2670713	1.67801	3.35322e-11	CYFIP2	Overexpressed in mouse FP versus FN
ILMN_2643658	2.29781	3.46629e-11	GHRL	Overexpressed in mouse FP versus FN
ILMN_2736042	2.42005	3.76836e-11	CDH6	Overexpressed in mouse FP versus FN
ILMN_2742627	1.11993	3.76836e-11	LOC675809	Overexpressed in mouse FP versus FN
ILMN_2721370	2.30961	4.31124e-11	FGF8	Overexpressed in mouse FP versus FN
ILMN_1251246	1.03135	5.26505e-11	PBX3	Overexpressed in mouse FP versus FN
ILMN_2642148	1.01401	5.74056e-11	PBX3	Overexpressed in mouse FP versus FN
ILMN_2777319	3.43568	8.40675e-11	STC1	Overexpressed in mouse FP versus FN
ILMN_2766008	3.94215	1.21187e-10	TCFAP2C	Overexpressed in mouse FP versus FN
ILMN_2676217	1.83128	1.26539e-10	BARX2	Overexpressed in mouse FP versus FN
ILMN_2598074	1.60853	1.26539e-10	FBXO16	Overexpressed in mouse FP versus FN
ILMN_2708823	1.39129	3.99637e-10	SCRN1	Overexpressed in mouse FP versus FN
ILMN_2594779	1.92824	5.4317e-10	LARP6	Overexpressed in mouse FP versus FN
ILMN_1221835	2.16126	5.66058e-10	TUBB2B	Overexpressed in mouse FP versus FN
ILMN_2656498	1.16517	8.57138e-10	FOXO1	Overexpressed in mouse FP versus FN
ILMN_2709337	1.92443	8.57138e-10	SP6	Overexpressed in mouse FP versus FN
ILMN_2689581	1.03969	8.83895e-10	PIPOX	Overexpressed in mouse FP versus FN
ILMN_2669461	1.225	1.10845e-09	BBX	Overexpressed in mouse FP versus FN
ILMN_2595319	1.27992	1.1708e-09	HTR5B	Overexpressed in mouse FP versus FN
ILMN_1219564	1.73391	1.22267e-09	LARP6	Overexpressed in mouse FP versus FN
ILMN_1258571	2.05744	1.25013e-09	SP6	Overexpressed in mouse FP versus FN
ILMN_2645780	1.44015	1.4379e-09	OSGIN1	Overexpressed in mouse FP versus FN
ILMN_2760105	3.39553	1.49754e-09	OLIG1	Overexpressed in mouse FP versus FN
ILMN_1218799	2.70418	1.51896e-09	EMB	Overexpressed in mouse FP versus FN
ILMN_3160137	1.74959	1.51896e-09	ALDOC	Overexpressed in mouse FP versus FN
ILMN_2702957	0.85245	2.05453e-09	AA536749	Overexpressed in mouse FP versus FN
ILMN_2712280	0.994709	2.55464e-09	ORMDL3	Overexpressed in mouse FP versus FN
ILMN_1253486	0.677407	3.30362e-09	EYA2	Overexpressed in mouse FP versus FN
ILMN_2627140	1.09688	3.54076e-09	9830001H06RIK	Overexpressed in mouse FP versus FN
ILMN_1244993	1.02658	4.24123e-09	AZI1	Overexpressed in mouse FP versus FN
ILMN_2731578	1.04936	4.92379e-09	ESPN	Overexpressed in mouse FP versus FN
ILMN_2615015	1.82015	7.13478e-09	PYGL	Overexpressed in mouse FP versus FN
ILMN_1254335	1.19073	7.13478e-09	LZTR2	Overexpressed in mouse FP versus FN
ILMN_1213604	0.653399	7.54986e-09	ARHGDIB	Overexpressed in mouse FP versus FN
ILMN_2662793	1.04805	7.62752e-09	TRIM67	Overexpressed in mouse FP versus FN
ILMN_2685319	1.81498	7.97742e-09	GRIP1	Overexpressed in mouse FP versus FN
ILMN_2731464	0.663568	8.25763e-09	2610301G19RIK	Overexpressed in mouse FP versus FN
ILMN_1255375	0.958531	8.25763e-09	ACCN1	Overexpressed in mouse FP versus FN
ILMN_2724409	1.06243	8.99163e-09	FEM1C	Overexpressed in mouse FP versus FN
ILMN_1217993	0.901984	1.10661e-08	ANKRD6	Overexpressed in mouse FP versus FN
ILMN_2598022	1.27612	1.1478e-08	GHRL	Overexpressed in mouse FP versus FN
ILMN_2668835	0.648679	1.28659e-08	NPAS2	Overexpressed in mouse FP versus FN
ILMN_1255063	0.5428	1.33131e-08	ECE1	Overexpressed in mouse FP versus FN
ILMN_2641669	1.09104	1.33131e-08	FEM1C	Overexpressed in mouse FP versus FN
ILMN_2606804	1.92589	1.46292e-08	ALCAM	Overexpressed in mouse FP versus FN
ILMN_1240592	0.521269	1.65264e-08	ALS2CL	Overexpressed in mouse FP versus FN
ILMN_2642969	1.8729	1.87266e-08	CENTB1	Overexpressed in mouse FP versus FN
ILMN_2738378	1.96856	2.44671e-08	ANKRD56	Overexpressed in mouse FP versus FN
ILMN_2700998	0.816389	2.45434e-08	CDH3	Overexpressed in mouse FP versus FN
ILMN_2660466	2.04173	3.10025e-08	LDHB	Overexpressed in mouse FP versus FN
ILMN_2514100	0.566704	3.42996e-08	ZFP313	Overexpressed in mouse FP versus FN
ILMN_1377919	2.15505	4.06998e-08	TUBB2B	Overexpressed in mouse FP versus FN
ILMN_2703563	1.7891	4.14167e-08	STAC2	Overexpressed in mouse FP versus FN
ILMN_2758545	1.63207	4.23589e-08	CLDN23	Overexpressed in mouse FP versus FN
ILMN_3163192	0.688662	4.28916e-08	BAG5	Overexpressed in mouse FP versus FN
ILMN_1249568	1.05518	4.37933e-08	CTNNBL1	Overexpressed in mouse FP versus FN
ILMN_2735754	1.28107	4.41671e-08	OTOA	Overexpressed in mouse FP versus FN
ILMN_2774121	1.21099	4.8762e-08	MRG1	Overexpressed in mouse FP versus FN
ILMN_2649456	1.57964	5.16984e-08	PRR15	Overexpressed in mouse FP versus FN
ILMN_2637413	1.47678	5.16984e-08	DBPHT2	Overexpressed in mouse FP versus FN
ILMN_2682493	1.06324	5.66982e-08	BMP5	Overexpressed in mouse FP versus FN
ILMN_1214841	3.51	5.79391e-08	IL24	Overexpressed in mouse FP versus FN
ILMN_2630078	2.35733	5.84377e-08	LRRN3	Overexpressed in mouse FP versus FN
ILMN_2630789	0.936623	5.97788e-08	ANKRD6	Overexpressed in mouse FP versus FN
ILMN_1247603	0.6829	6.25779e-08	C530043G21RIK	Overexpressed in mouse FP versus FN
ILMN_2758840	0.545032	6.79488e-08	CPA5	Overexpressed in mouse FP versus FN
ILMN_1240987	0.716948	6.79488e-08	SCRN1	Overexpressed in mouse FP versus FN
ILMN_2668197	0.764839	7.12591e-08	STAU1	Overexpressed in mouse FP versus FN
ILMN_2669982	1.06184	8.1519e-08	1700025G04RIK	Overexpressed in mouse FP versus FN
ILMN_2467800	1.18866	1.03676e-07	UAP1L1	Overexpressed in mouse FP versus FN
ILMN_2771201	0.773622	1.04319e-07	GALNS	Overexpressed in mouse FP versus FN
ILMN_2678714	1.53218	1.06613e-07	ID4	Overexpressed in mouse FP versus FN
ILMN_2590896	0.623673	1.1153e-07	SLC25A13	Overexpressed in mouse FP versus FN
ILMN_2635387	1.08352	1.1997e-07	MOGAT1	Overexpressed in mouse FP versus FN
ILMN_2778181	0.744689	1.48103e-07	PLEKHA6	Overexpressed in mouse FP versus FN
ILMN_2715848	1.79116	1.48103e-07	SLITRK4	Overexpressed in mouse FP versus FN
ILMN_1234415	0.872097	1.48129e-07	PRIMA1	Overexpressed in mouse FP versus FN
ILMN_1222853	1.44937	1.74179e-07	CDH3	Overexpressed in mouse FP versus FN
ILMN_1227993	1.35438	1.89876e-07	VAV3	Overexpressed in mouse FP versus FN
ILMN_2606433	1.15573	2.04836e-07	A930017N06RIK	Overexpressed in mouse FP versus FN
ILMN_2598402	0.95482	2.42932e-07	PARP8	Overexpressed in mouse FP versus FN
ILMN_2754940	0.844262	2.57203e-07	2310031A18RIK	Overexpressed in mouse FP versus FN
ILMN_2623984	1.32477	2.82555e-07	EGR2	Overexpressed in mouse FP versus FN
ILMN_2747560	2.42595	2.97062e-07	SCARA5	Overexpressed in mouse FP versus FN
ILMN_2619639	1.39691	3.07218e-07	AI428936	Overexpressed in mouse FP versus FN
ILMN_1244247	1.54715	3.2371e-07	PCSK2	Overexpressed in mouse FP versus FN
ILMN_2712957	0.488748	3.2371e-07	PRPF6	Overexpressed in mouse FP versus FN
ILMN_1253093	1.49373	3.50929e-07	WASF1	Overexpressed in mouse FP versus FN
ILMN_1254886	1.23433	3.72808e-07	EYA2	Overexpressed in mouse FP versus FN
ILMN_1233376	1.45259	3.91941e-07	AW548124	Overexpressed in mouse FP versus FN
ILMN_1220874	0.746637	4.24895e-07	5330401P04RIK	Overexpressed in mouse FP versus FN
ILMN_1228308	1.41796	4.41928e-07	PPP2R2C	Overexpressed in mouse FP versus FN
ILMN_2659160	0.728743	4.67429e-07	HDAC5	Overexpressed in mouse FP versus FN
ILMN_1245571	2.49335	4.78838e-07	GPHA2	Overexpressed in mouse FP versus FN
ILMN_1233784	0.816856	5.37689e-07	WDR34	Overexpressed in mouse FP versus FN
ILMN_2663516	0.509937	5.88725e-07	5730494N06RIK	Overexpressed in mouse FP versus FN
ILMN_2670261	0.565535	6.56058e-07	CNR1	Overexpressed in mouse FP versus FN
ILMN_2603994	1.27533	6.69819e-07	PADI4	Overexpressed in mouse FP versus FN
ILMN_2684600	1.22931	7.10618e-07	NALP6	Overexpressed in mouse FP versus FN
ILMN_2681583	1.12863	7.15618e-07	NPAL3	Overexpressed in mouse FP versus FN
ILMN_1212628	0.634099	7.19255e-07	TCERG1L	Overexpressed in mouse FP versus FN
ILMN_1224768	1.05209	7.26129e-07	EHD4	Overexpressed in mouse FP versus FN
ILMN_1235975	0.694026	7.29272e-07	ANKRD6	Overexpressed in mouse FP versus FN
ILMN_2676615	0.731665	7.67713e-07	BCAR3	Overexpressed in mouse FP versus FN
ILMN_2615412	0.956822	7.67955e-07	GNG13	Overexpressed in mouse FP versus FN
ILMN_1221028	0.717007	8.29273e-07	HERC3	Overexpressed in mouse FP versus FN
ILMN_2594031	1.5309	8.8002e-07	NRBP2	Overexpressed in mouse FP versus FN
ILMN_1219743	0.757467	9.09499e-07	KCNH5	Overexpressed in mouse FP versus FN
ILMN_1243632	0.56129	1.08754e-06	IMP3	Overexpressed in mouse FP versus FN
ILMN_1220393	0.766294	1.09741e-06	MFAP3L	Overexpressed in mouse FP versus FN
ILMN_1239627	1.31974	1.17228e-06	4631426J05RIK	Overexpressed in mouse FP versus FN
ILMN_2680970	0.690213	1.20151e-06	6820443O06RIK	Overexpressed in mouse FP versus FN
ILMN_1220508	2.17894	1.23465e-06	1110018J23RIK	Overexpressed in mouse FP versus FN
ILMN_1247032	1.30581	1.23465e-06	4632408A20RIK	Overexpressed in mouse FP versus FN
ILMN_1238791	1.20696	1.27554e-06	DNAHC1	Overexpressed in mouse FP versus FN
ILMN_2610470	1.07365	1.29434e-06	SERPINB9G	Overexpressed in mouse FP versus FN
ILMN_2714648	0.75413	1.29865e-06	BC062650	Overexpressed in mouse FP versus FN
ILMN_1221620	1.48291	1.40278e-06	IL18RAP	Overexpressed in mouse FP versus FN
ILMN_2720218	1.32412	1.41219e-06	E130114P18RIK	Overexpressed in mouse FP versus FN
ILMN_1234702	1.27657	1.42644e-06	GPT2	Overexpressed in mouse FP versus FN
ILMN_2699416	0.539943	1.77428e-06	AAMP	Overexpressed in mouse FP versus FN
ILMN_1246785	1.21674	1.80447e-06	RAI3	Overexpressed in mouse FP versus FN
ILMN_2493397	1.22329	1.83926e-06	SERPINB9F	Overexpressed in mouse FP versus FN
ILMN_2641876	0.792416	1.86381e-06	KIF13A	Overexpressed in mouse FP versus FN
ILMN_2719702	1.4461	2.11337e-06	RASL10A	Overexpressed in mouse FP versus FN
ILMN_2692421	0.601249	2.1275e-06	CIZ1	Overexpressed in mouse FP versus FN
ILMN_1236758	2.96333	2.19035e-06	WFDC2	Overexpressed in mouse FP versus FN
ILMN_2737959	0.829153	2.38837e-06	PLEKHM1	Overexpressed in mouse FP versus FN
ILMN_1213070	0.761798	2.40645e-06	1700037H04RIK	Overexpressed in mouse FP versus FN
ILMN_2687794	0.707303	2.6893e-06	TBX15	Overexpressed in mouse FP versus FN
ILMN_2495475	0.603106	2.71154e-06	VAV3	Overexpressed in mouse FP versus FN
ILMN_2619136	1.45049	2.81271e-06	PTHLH	Overexpressed in mouse FP versus FN
ILMN_2760002	1.20372	2.90357e-06	PPFIBP2	Overexpressed in mouse FP versus FN
ILMN_2708133	1.17115	3.10604e-06	FLRT1	Overexpressed in mouse FP versus FN
ILMN_2712873	1.00394	3.11777e-06	CYB5R3	Overexpressed in mouse FP versus FN
ILMN_1257630	1.34996	3.29542e-06	1110012J17RIK	Overexpressed in mouse FP versus FN
ILMN_2694038	0.652931	3.50304e-06	PCYT2	Overexpressed in mouse FP versus FN
ILMN_2641646	0.98575	3.62421e-06	TCF7L2	Overexpressed in mouse FP versus FN
ILMN_2492716	0.855748	4.07045e-06	UACA	Overexpressed in mouse FP versus FN
ILMN_1254995	0.720213	4.16726e-06	USP6NL	Overexpressed in mouse FP versus FN
ILMN_1224142	0.575247	4.2556e-06	TMEM177	Overexpressed in mouse FP versus FN
ILMN_1217674	0.635185	4.34962e-06	RHBDD2	Overexpressed in mouse FP versus FN
ILMN_1254067	0.82103	4.44627e-06	AA536749	Overexpressed in mouse FP versus FN
ILMN_2690460	1.12321	4.5169e-06	JAKMIP1	Overexpressed in mouse FP versus FN
ILMN_1220912	0.992364	4.54119e-06	SLC4A7	Overexpressed in mouse FP versus FN
ILMN_1235399	1.41786	4.59946e-06	MCPT8	Overexpressed in mouse FP versus FN
ILMN_2614825	0.804673	4.84643e-06	FARSB	Overexpressed in mouse FP versus FN
ILMN_1220054	1.39907	5.10892e-06	DIRAS1	Overexpressed in mouse FP versus FN
ILMN_2615559	0.845997	5.1294e-06	DAB2IP	Overexpressed in mouse FP versus FN
ILMN_2686571	0.555158	5.15082e-06	PSMC3	Overexpressed in mouse FP versus FN
ILMN_1214975	0.783888	5.17934e-06	AMIGO1	Overexpressed in mouse FP versus FN
ILMN_2722024	1.10238	5.17934e-06	PLA1A	Overexpressed in mouse FP versus FN
ILMN_2738345	1.32648	5.17934e-06	LIMS2	Overexpressed in mouse FP versus FN
ILMN_1232800	0.542604	5.17934e-06	CYFIP2	Overexpressed in mouse FP versus FN
ILMN_2595091	0.748237	5.20011e-06	NHLRC1	Overexpressed in mouse FP versus FN
ILMN_2770564	2.16371	5.20458e-06	IL24	Overexpressed in mouse FP versus FN
ILMN_2518771	1.81556	5.38699e-06	ZFP536	Overexpressed in mouse FP versus FN
ILMN_1230479	0.770957	5.8891e-06	EPHB4	Overexpressed in mouse FP versus FN
ILMN_2668260	1.41589	5.88924e-06	KCNH1	Overexpressed in mouse FP versus FN
ILMN_2617430	1.53638	5.95765e-06	NPY1R	Overexpressed in mouse FP versus FN
ILMN_1246983	1.13699	6.89486e-06	SYT16	Overexpressed in mouse FP versus FN
ILMN_1242527	0.62725	7.03177e-06	4733401H18RIK	Overexpressed in mouse FP versus FN
ILMN_2601917	0.631572	7.03177e-06	FAT3	Overexpressed in mouse FP versus FN
ILMN_2665754	1.00578	7.21493e-06	CHST5	Overexpressed in mouse FP versus FN
ILMN_1248998	1.16291	7.21493e-06	XPNPEP2	Overexpressed in mouse FP versus FN
ILMN_1243043	0.496619	7.21493e-06	RHBDD2	Overexpressed in mouse FP versus FN
ILMN_2634814	1.93682	7.94433e-06	GREM1	Overexpressed in mouse FP versus FN
ILMN_2701750	0.921089	8.08522e-06	2310061J03RIK	Overexpressed in mouse FP versus FN
ILMN_2723920	1.01181	8.30503e-06	ITPK1	Overexpressed in mouse FP versus FN
ILMN_2674184	0.870648	8.30503e-06	KCNB1	Overexpressed in mouse FP versus FN
ILMN_2620145	0.664211	8.30503e-06	PLCD3	Overexpressed in mouse FP versus FN
ILMN_2630328	0.541565	8.5923e-06	PSMA7	Overexpressed in mouse FP versus FN
ILMN_2656645	0.877627	8.77106e-06	AA536743	Overexpressed in mouse FP versus FN
ILMN_1257666	0.708061	8.91123e-06	TSPAN14	Overexpressed in mouse FP versus FN
ILMN_1219242	0.619435	9.10095e-06	ACCN1	Overexpressed in mouse FP versus FN
ILMN_1252003	0.537237	9.30742e-06	ZAN	Overexpressed in mouse FP versus FN
ILMN_2604891	1.82122	9.3415e-06	CAR11	Overexpressed in mouse FP versus FN
ILMN_1255570	0.995423	9.49962e-06	ATP6V1A	Overexpressed in mouse FP versus FN
ILMN_2759344	1.93579	9.60086e-06	WFDC2	Overexpressed in mouse FP versus FN
ILMN_2756704	2.682	9.71419e-06	9130213B05RIK	Overexpressed in mouse FP versus FN
ILMN_1247916	0.972697	9.75125e-06	LIMS2	Overexpressed in mouse FP versus FN
ILMN_2614086	0.629491	9.7935e-06	ACVR1C	Overexpressed in mouse FP versus FN
ILMN_2723338	0.746455	1.01633e-05	DOLPP1	Overexpressed in mouse FP versus FN
ILMN_2688144	0.556705	1.01695e-05	INPP1	Overexpressed in mouse FP versus FN
ILMN_1228385	1.15293	1.01695e-05	ITPR3	Overexpressed in mouse FP versus FN
ILMN_2633812	0.744309	1.07263e-05	RHOD	Overexpressed in mouse FP versus FN
ILMN_2437513	0.845658	1.10596e-05	TOR3A	Overexpressed in mouse FP versus FN
ILMN_2672517	0.554319	1.12264e-05	SORCS3	Overexpressed in mouse FP versus FN
ILMN_2704863	1.4263	1.12486e-05	PLA1A	Overexpressed in mouse FP versus FN
ILMN_1212619	1.46387	1.13988e-05	MFAP3L	Overexpressed in mouse FP versus FN
ILMN_2595622	1.51722	1.13988e-05	IGF2BP1	Overexpressed in mouse FP versus FN
ILMN_2658198	1.54425	1.14292e-05	GPR123	Overexpressed in mouse FP versus FN
ILMN_1248774	0.698037	1.15152e-05	IAPP	Overexpressed in mouse FP versus FN
ILMN_2660837	0.755765	1.15759e-05	ST6GALNAC4	Overexpressed in mouse FP versus FN
ILMN_2724014	0.676842	1.15917e-05	EPHA4	Overexpressed in mouse FP versus FN
ILMN_1247811	1.45057	1.1897e-05	ASS1	Overexpressed in mouse FP versus FN
ILMN_1221060	1.4901	1.33257e-05	PPARG	Overexpressed in mouse FP versus FN
ILMN_2631745	0.563528	1.33608e-05	ARFRP1	Overexpressed in mouse FP versus FN
ILMN_1257551	1.62002	1.37036e-05	CRISPLD2	Overexpressed in mouse FP versus FN
ILMN_2713879	0.581739	1.43382e-05	DENND1A	Overexpressed in mouse FP versus FN
ILMN_2424555	0.650544	1.44588e-05	ZKSCAN6	Overexpressed in mouse FP versus FN
ILMN_2758215	0.500877	1.46304e-05	PARP4	Overexpressed in mouse FP versus FN
ILMN_2757540	0.497424	1.46928e-05	SLC38A4	Overexpressed in mouse FP versus FN
ILMN_1256248	0.844645	1.48683e-05	CPNE7	Overexpressed in mouse FP versus FN
ILMN_2662243	0.492557	1.48683e-05	NEK8	Overexpressed in mouse FP versus FN
ILMN_2639674	0.647213	1.53213e-05	PCSK2	Overexpressed in mouse FP versus FN
ILMN_1228497	1.40008	1.58344e-05	ESRRB	Overexpressed in mouse FP versus FN
ILMN_1238592	1.741	1.59096e-05	PLEKHH1	Overexpressed in mouse FP versus FN
ILMN_1231586	0.560336	1.6457e-05	SERTAD2	Overexpressed in mouse FP versus FN
ILMN_2632509	1.46345	1.65633e-05	PPP1R14C	Overexpressed in mouse FP versus FN
ILMN_1213026	0.640988	1.81393e-05	9630058J23RIK	Overexpressed in mouse FP versus FN
ILMN_2433547	0.515943	1.8595e-05	TRP53BP1	Overexpressed in mouse FP versus FN
ILMN_3163419	0.664774	1.8595e-05	SHF	Overexpressed in mouse FP versus FN
ILMN_1216662	1.1908	1.92705e-05	KIF5C	Overexpressed in mouse FP versus FN
ILMN_2589662	2.03358	1.95297e-05	BMP7	Overexpressed in mouse FP versus FN
ILMN_2727299	0.556939	1.95297e-05	B930090D16RIK	Overexpressed in mouse FP versus FN
ILMN_1236772	0.582412	2.00921e-05	SLC25A11	Overexpressed in mouse FP versus FN
ILMN_1254987	0.684273	2.02553e-05	MBNL2	Overexpressed in mouse FP versus FN
ILMN_2774537	1.2929	2.05123e-05	HIST1H1C	Overexpressed in mouse FP versus FN
ILMN_1237546	1.83461	2.13275e-05	9130213B05RIK	Overexpressed in mouse FP versus FN
ILMN_2616565	1.61146	2.2768e-05	SLC2A3	Overexpressed in mouse FP versus FN
ILMN_2478101	0.781193	2.27841e-05	TOR3A	Overexpressed in mouse FP versus FN
ILMN_2643049	1.98573	2.27928e-05	CHST8	Overexpressed in mouse FP versus FN
ILMN_1254745	0.604069	2.39346e-05	MFI2	Overexpressed in mouse FP versus FN
ILMN_1221378	1.01607	2.39593e-05	CBX7	Overexpressed in mouse FP versus FN
ILMN_1235716	0.717874	2.44112e-05	DTNBP1	Overexpressed in mouse FP versus FN
ILMN_1224072	0.495223	2.53708e-05	AA536749	Overexpressed in mouse FP versus FN
ILMN_1231439	1.46242	2.58589e-05	AATK	Overexpressed in mouse FP versus FN
ILMN_2679447	0.6362	2.59633e-05	AGXT2L2	Overexpressed in mouse FP versus FN
ILMN_2614663	0.921041	2.60327e-05	FEM1C	Overexpressed in mouse FP versus FN
ILMN_2734712	1.06519	2.72149e-05	PTPLA	Overexpressed in mouse FP versus FN
ILMN_1257675	0.590089	2.76404e-05	5830415L20RIK	Overexpressed in mouse FP versus FN
ILMN_2754653	0.835842	2.77075e-05	PCSK2	Overexpressed in mouse FP versus FN
ILMN_2764846	1.84839	2.82769e-05	TCFAP2A	Overexpressed in mouse FP versus FN
ILMN_2691815	0.647777	2.89787e-05	G3BP2	Overexpressed in mouse FP versus FN
ILMN_2624949	0.905706	2.99772e-05	IL2RG	Overexpressed in mouse FP versus FN
ILMN_2681824	0.752178	3.00672e-05	FBXW7	Overexpressed in mouse FP versus FN
ILMN_2756550	0.740595	3.00672e-05	SLC12A3	Overexpressed in mouse FP versus FN
ILMN_2773817	0.597887	3.02884e-05	EDG4	Overexpressed in mouse FP versus FN
ILMN_2774001	0.578186	3.15237e-05	PIGO	Overexpressed in mouse FP versus FN
ILMN_2689401	0.839214	3.15376e-05	MCOLN2	Overexpressed in mouse FP versus FN
ILMN_1243752	0.567971	3.29834e-05	5730449L18RIK	Overexpressed in mouse FP versus FN
ILMN_1244529	0.779561	3.31186e-05	PIGO	Overexpressed in mouse FP versus FN
ILMN_2597485	0.553153	3.42579e-05	PCYT2	Overexpressed in mouse FP versus FN
ILMN_2686353	1.95124	3.54028e-05	SULT2B1	Overexpressed in mouse FP versus FN
ILMN_1217921	1.06657	3.76386e-05	BC034076	Overexpressed in mouse FP versus FN
ILMN_2614462	1.03967	3.76922e-05	KRT19	Overexpressed in mouse FP versus FN
ILMN_2726837	1.81607	3.77042e-05	NPPB	Overexpressed in mouse FP versus FN
ILMN_2677270	1.78988	4.12101e-05	PEG3	Overexpressed in mouse FP versus FN
ILMN_1218037	0.716981	4.29202e-05	TMIE	Overexpressed in mouse FP versus FN
ILMN_2485793	0.711506	4.3591e-05	ZBTB10	Overexpressed in mouse FP versus FN
ILMN_2777437	0.814142	4.40996e-05	FZD3	Overexpressed in mouse FP versus FN
ILMN_2626428	0.581828	4.50241e-05	BC030863	Overexpressed in mouse FP versus FN
ILMN_2743831	0.740797	5.00572e-05	PEPD	Overexpressed in mouse FP versus FN
ILMN_2464999	0.522684	5.09899e-05	UNC119	Overexpressed in mouse FP versus FN
ILMN_2707137	0.853118	5.11195e-05	PHF17	Overexpressed in mouse FP versus FN
ILMN_2698107	0.534303	5.11195e-05	EIF1A	Overexpressed in mouse FP versus FN
ILMN_1224079	1.20802	5.11195e-05	WFS1	Overexpressed in mouse FP versus FN
ILMN_2725617	0.525017	5.14224e-05	KHK	Overexpressed in mouse FP versus FN
ILMN_1228534	0.654699	5.24695e-05	FECH	Overexpressed in mouse FP versus FN
ILMN_2770585	0.75925	5.25189e-05	BC027061	Overexpressed in mouse FP versus FN
ILMN_2667247	1.1614	5.51146e-05	LOC432466	Overexpressed in mouse FP versus FN
ILMN_2610442	1.30138	5.51146e-05	BC030477	Overexpressed in mouse FP versus FN
ILMN_1229318	0.971114	5.52925e-05	PDK1	Overexpressed in mouse FP versus FN
ILMN_1237750	0.86004	5.63881e-05	POLR2F	Overexpressed in mouse FP versus FN
ILMN_2479034	0.575259	5.64405e-05	TOR3A	Overexpressed in mouse FP versus FN
ILMN_1244514	0.818248	5.65307e-05	SCHIP1	Overexpressed in mouse FP versus FN
ILMN_1244077	0.853008	5.65307e-05	OCRL	Overexpressed in mouse FP versus FN
ILMN_2626114	0.904662	5.79831e-05	RAB3IP	Overexpressed in mouse FP versus FN
ILMN_1215803	1.51841	5.79831e-05	SLC38A4	Overexpressed in mouse FP versus FN
ILMN_1221594	0.684829	5.91046e-05	PPARG	Overexpressed in mouse FP versus FN
ILMN_2434900	0.864101	5.92223e-05	TNRC9	Overexpressed in mouse FP versus FN
ILMN_1218058	0.634306	6.01559e-05	ATP1A1	Overexpressed in mouse FP versus FN
ILMN_1225912	0.583336	6.13131e-05	A330102H22RIK	Overexpressed in mouse FP versus FN
ILMN_1244892	0.775865	6.14031e-05	PACSIN1	Overexpressed in mouse FP versus FN
ILMN_1257011	0.840905	6.27015e-05	MAN1C1	Overexpressed in mouse FP versus FN
ILMN_1228093	0.964219	6.32448e-05	3110043J09RIK	Overexpressed in mouse FP versus FN
ILMN_1255939	0.706122	6.49935e-05	CDH4	Overexpressed in mouse FP versus FN
ILMN_1254671	1.07061	6.55983e-05	BC034090	Overexpressed in mouse FP versus FN
ILMN_1229019	0.515298	6.7044e-05	FBXO44	Overexpressed in mouse FP versus FN
ILMN_1236700	0.873145	6.73817e-05	PDE4D	Overexpressed in mouse FP versus FN
ILMN_1246638	1.11449	6.73817e-05	ABHD8	Overexpressed in mouse FP versus FN
ILMN_1217827	0.629366	6.74343e-05	2810002N01RIK	Overexpressed in mouse FP versus FN
ILMN_2776485	0.658305	7.3947e-05	2610203E10RIK	Overexpressed in mouse FP versus FN
ILMN_1252584	0.964201	7.3947e-05	C1QTNF4	Overexpressed in mouse FP versus FN
ILMN_2630947	0.912545	7.40664e-05	APRT	Overexpressed in mouse FP versus FN
ILMN_2614752	1.02862	7.83076e-05	ELOVL6	Overexpressed in mouse FP versus FN
ILMN_2777019	1.09199	7.91094e-05	LOC675982	Overexpressed in mouse FP versus FN
ILMN_2727643	0.574475	8.13358e-05	CDON	Overexpressed in mouse FP versus FN
ILMN_2655510	0.667705	8.24866e-05	RPS6KA2	Overexpressed in mouse FP versus FN
ILMN_2708626	1.81077	8.24866e-05	SNED1	Overexpressed in mouse FP versus FN
ILMN_2772073	0.928467	8.26082e-05	BOK	Overexpressed in mouse FP versus FN
ILMN_1215901	0.828036	8.38159e-05	AGPAT2	Overexpressed in mouse FP versus FN
ILMN_2745993	0.786213	8.72608e-05	ECE1	Overexpressed in mouse FP versus FN
ILMN_2763471	0.812794	8.73675e-05	5133400G04RIK	Overexpressed in mouse FP versus FN
ILMN_2672033	0.540558	8.73675e-05	CDH23	Overexpressed in mouse FP versus FN
ILMN_1228752	0.756463	8.82325e-05	ISYNA1	Overexpressed in mouse FP versus FN
ILMN_2660364	0.918377	8.88145e-05	NUDT14	Overexpressed in mouse FP versus FN
ILMN_2738127	1.93826	8.88145e-05	1600025M17RIK	Overexpressed in mouse FP versus FN
ILMN_1213231	0.558097	9.24635e-05	CCDC12	Overexpressed in mouse FP versus FN
ILMN_1259180	1.19421	9.66421e-05	DSCR1	Overexpressed in mouse FP versus FN
ILMN_1224110	1.51702	9.69102e-05	BST2	Overexpressed in mouse FP versus FN
ILMN_2622374	2.18393	9.86974e-05	NDN	Overexpressed in mouse FP versus FN
ILMN_1230834	0.764592	0.000104758	A930004K21RIK	Overexpressed in mouse FP versus FN
ILMN_2751354	0.690012	0.000108097	PDE4DIP	Overexpressed in mouse FP versus FN
ILMN_2776209	0.586171	0.000112081	ACADM	Overexpressed in mouse FP versus FN
ILMN_2721360	0.88144	0.000112969	GALK1	Overexpressed in mouse FP versus FN
ILMN_2713588	0.597462	0.000115336	HAGHL	Overexpressed in mouse FP versus FN
ILMN_1245844	1.04626	0.000117869	STAC	Overexpressed in mouse FP versus FN
ILMN_1231896	0.642245	0.00012382	SSBP4	Overexpressed in mouse FP versus FN
ILMN_1236185	0.883126	0.000128471	PTPLA	Overexpressed in mouse FP versus FN
ILMN_1237548	0.861624	0.000132708	5830407P18RIK	Overexpressed in mouse FP versus FN
ILMN_1246351	0.576291	0.000133428	9130416B15	Overexpressed in mouse FP versus FN
ILMN_2734090	1.77762	0.000133508	GM691	Overexpressed in mouse FP versus FN
ILMN_1255017	0.994825	0.000137134	UCN	Overexpressed in mouse FP versus FN
ILMN_2461668	1.29211	0.000138398	UNC5C	Overexpressed in mouse FP versus FN
ILMN_3160561	0.898689	0.000140316	OTTMUSG00000015862	Overexpressed in mouse FP versus FN
ILMN_2728379	0.789961	0.000142156	IVD	Overexpressed in mouse FP versus FN
ILMN_2678431	1.16519	0.000145713	MNS1	Overexpressed in mouse FP versus FN
ILMN_1212693	0.521401	0.000146292	SH3PX3	Overexpressed in mouse FP versus FN
ILMN_1237572	2.02166	0.000164609	AARD	Overexpressed in mouse FP versus FN
ILMN_1250766	0.764853	0.000165022	PVRL3	Overexpressed in mouse FP versus FN
ILMN_2753623	1.59665	0.000166276	EPGN	Overexpressed in mouse FP versus FN
ILMN_1253077	0.539425	0.00017422	ZFP346	Overexpressed in mouse FP versus FN
ILMN_1213903	1.0459	0.000180256	HIP1R	Overexpressed in mouse FP versus FN
ILMN_1222084	1.23221	0.000185985	REM2	Overexpressed in mouse FP versus FN
ILMN_2636832	0.962479	0.000186111	CYB5R3	Overexpressed in mouse FP versus FN
ILMN_1251650	1.14236	0.00019003	IRX3	Overexpressed in mouse FP versus FN
ILMN_1238612	0.547147	0.000190089	ZFP313	Overexpressed in mouse FP versus FN
ILMN_2744380	0.838367	0.000195633	NPC2	Overexpressed in mouse FP versus FN
ILMN_1220829	2.04295	0.00019606	BGLAP1	Overexpressed in mouse FP versus FN
ILMN_1213920	0.524476	0.00019606	MKRN2	Overexpressed in mouse FP versus FN
ILMN_1232451	0.583963	0.000197324	PHLPP	Overexpressed in mouse FP versus FN
ILMN_2644415	1.09121	0.000197324	PACSIN1	Overexpressed in mouse FP versus FN
ILMN_1216830	0.53163	0.000201306	ZFP334	Overexpressed in mouse FP versus FN
ILMN_2749556	1.2946	0.000203751	MUCDHL	Overexpressed in mouse FP versus FN
ILMN_2630618	0.515729	0.000204219	NME7	Overexpressed in mouse FP versus FN
ILMN_2721761	0.545734	0.000207589	NAB1	Overexpressed in mouse FP versus FN
ILMN_1232361	1.54501	0.00020932	BC065085	Overexpressed in mouse FP versus FN
ILMN_2771979	1.32946	0.000225833	DIO2	Overexpressed in mouse FP versus FN
ILMN_2614351	0.561975	0.000225833	SERHL	Overexpressed in mouse FP versus FN
ILMN_2747897	0.485775	0.000225833	NDUFS3	Overexpressed in mouse FP versus FN
ILMN_2722446	0.601502	0.000232328	BRD3	Overexpressed in mouse FP versus FN
ILMN_2626099	0.696048	0.000238637	PPP1R3B	Overexpressed in mouse FP versus FN
ILMN_2605465	0.708752	0.000262425	SNX1	Overexpressed in mouse FP versus FN
ILMN_1239565	0.751353	0.000270455	PTPRT	Overexpressed in mouse FP versus FN
ILMN_2632092	1.23349	0.00027915	PPP1R9A	Overexpressed in mouse FP versus FN
ILMN_1245528	0.538088	0.000300075	M6PRBP1	Overexpressed in mouse FP versus FN
ILMN_1238212	1.70965	0.000301247	NKX2-3	Overexpressed in mouse FP versus FN
ILMN_2682613	1.12518	0.00031016	IGFBP5	Overexpressed in mouse FP versus FN
ILMN_1249323	0.505522	0.000312453	EGLN1	Overexpressed in mouse FP versus FN
ILMN_1221290	0.489694	0.000323038	H3F3A	Overexpressed in mouse FP versus FN
ILMN_2736478	0.968764	0.000328023	DOC2B	Overexpressed in mouse FP versus FN
ILMN_1223960	0.48791	0.000333726	SCAND1	Overexpressed in mouse FP versus FN
ILMN_1212900	0.89066	0.000344247	DSCR1	Overexpressed in mouse FP versus FN
ILMN_2612018	0.903319	0.00034952	PROKR1	Overexpressed in mouse FP versus FN
ILMN_2752873	0.724546	0.000352377	LGALS9	Overexpressed in mouse FP versus FN
ILMN_2592239	0.735705	0.000365814	PIGP	Overexpressed in mouse FP versus FN
ILMN_2754027	0.566531	0.000365814	NIT1	Overexpressed in mouse FP versus FN
ILMN_2745889	0.499188	0.000383727	ACOT2	Overexpressed in mouse FP versus FN
ILMN_1216130	0.498576	0.000387012	WBP4	Overexpressed in mouse FP versus FN
ILMN_1228958	0.860718	0.000391014	FST	Overexpressed in mouse FP versus FN
ILMN_1229529	0.688445	0.000393778	HSD17B7	Overexpressed in mouse FP versus FN
ILMN_2716602	0.681718	0.000433126	LGALS9	Overexpressed in mouse FP versus FN
ILMN_2606660	0.765294	0.000438184	CARD10	Overexpressed in mouse FP versus FN
ILMN_2691557	1.1261	0.00043936	DSCR6	Overexpressed in mouse FP versus FN
ILMN_2641807	1.20917	0.000443591	GSTM6	Overexpressed in mouse FP versus FN
ILMN_2716497	0.882071	0.000444795	CCNE1	Overexpressed in mouse FP versus FN
ILMN_2637122	0.808155	0.000446555	PKP2	Overexpressed in mouse FP versus FN
ILMN_1217353	0.629894	0.000450125	RFX2	Overexpressed in mouse FP versus FN
ILMN_2655869	0.606767	0.000451236	KCTD15	Overexpressed in mouse FP versus FN
ILMN_1253387	1.31573	0.000460172	KLF5	Overexpressed in mouse FP versus FN
ILMN_1216174	0.638013	0.000461921	PARP16	Overexpressed in mouse FP versus FN
ILMN_2707227	0.544032	0.000468765	METTL7B	Overexpressed in mouse FP versus FN
ILMN_2698564	0.650815	0.000480048	KHK	Overexpressed in mouse FP versus FN
ILMN_2634167	1.17313	0.000506998	CLDN3	Overexpressed in mouse FP versus FN
ILMN_2651886	0.595673	0.000507427	LOC668435	Overexpressed in mouse FP versus FN
ILMN_2739824	0.619937	0.000514894	DYNC1I1	Overexpressed in mouse FP versus FN
ILMN_1219154	1.47331	0.000523233	MT2	Overexpressed in mouse FP versus FN
ILMN_1237990	0.612537	0.000523233	GALE	Overexpressed in mouse FP versus FN
ILMN_1223731	1.43014	0.000523233	TCFAP2B	Overexpressed in mouse FP versus FN
ILMN_1229200	0.683924	0.000524801	3321401G04RIK	Overexpressed in mouse FP versus FN
ILMN_1232989	0.693395	0.000540326	EHD3	Overexpressed in mouse FP versus FN
ILMN_1227631	0.597396	0.000551663	PRLPM	Overexpressed in mouse FP versus FN
ILMN_2640140	0.535133	0.000552375	BOLA1	Overexpressed in mouse FP versus FN
ILMN_1221820	1.20226	0.000554186	FAIM3	Overexpressed in mouse FP versus FN
ILMN_2728729	0.636161	0.000554186	SDC4	Overexpressed in mouse FP versus FN
ILMN_2627006	0.5474	0.000578822	AKAP11	Overexpressed in mouse FP versus FN
ILMN_2765434	0.509822	0.000591686	MRPS5	Overexpressed in mouse FP versus FN
ILMN_1242797	0.831317	0.000591686	NUP93	Overexpressed in mouse FP versus FN
ILMN_2766105	0.935089	0.000595789	MFSD7	Overexpressed in mouse FP versus FN
ILMN_1241967	0.542871	0.000595789	PHC1	Overexpressed in mouse FP versus FN
ILMN_1227675	1.79007	0.000598824	SLC4A1	Overexpressed in mouse FP versus FN
ILMN_2777462	0.875111	0.000610529	ADPN	Overexpressed in mouse FP versus FN
ILMN_2445324	0.848411	0.000611449	ZFPM1	Overexpressed in mouse FP versus FN
ILMN_2651706	0.632756	0.000633165	DTX4	Overexpressed in mouse FP versus FN
ILMN_1257611	0.501389	0.000633648	AMDHD2	Overexpressed in mouse FP versus FN
ILMN_2625318	0.50022	0.00063528	FGFR4	Overexpressed in mouse FP versus FN
ILMN_2750740	1.12109	0.00063528	FLRT3	Overexpressed in mouse FP versus FN
ILMN_2675866	2.15889	0.000636269	ALAS2	Overexpressed in mouse FP versus FN
ILMN_1247302	0.532331	0.000646121	3010026O09RIK	Overexpressed in mouse FP versus FN
ILMN_2619200	1.56223	0.000656783	ERAF	Overexpressed in mouse FP versus FN
ILMN_1231952	0.883554	0.000698239	TXNRD2	Overexpressed in mouse FP versus FN
ILMN_1234341	1.26825	0.000709868	GIPC2	Overexpressed in mouse FP versus FN
ILMN_2684899	0.491927	0.000736518	5730488B01RIK	Overexpressed in mouse FP versus FN
ILMN_2688108	0.579259	0.000736518	CREB5	Overexpressed in mouse FP versus FN
ILMN_2720813	0.570428	0.00074424	EPB4.1	Overexpressed in mouse FP versus FN
ILMN_1245092	0.510114	0.000748637	PPIB	Overexpressed in mouse FP versus FN
ILMN_2750890	0.905765	0.000768863	SPC24	Overexpressed in mouse FP versus FN
ILMN_2606746	0.933225	0.000773505	CAR2	Overexpressed in mouse FP versus FN
ILMN_1230157	0.961589	0.000784785	RND3	Overexpressed in mouse FP versus FN
ILMN_2723346	0.56151	0.000786574	1700029J07RIK	Overexpressed in mouse FP versus FN
ILMN_1248947	0.546353	0.000798006	MAL	Overexpressed in mouse FP versus FN
ILMN_1250227	1.13122	0.00081475	CLCNKA	Overexpressed in mouse FP versus FN
ILMN_1228233	1.26299	0.00081476	GSTM1	Overexpressed in mouse FP versus FN
ILMN_2615709	0.74714	0.000826508	SPC24	Overexpressed in mouse FP versus FN
ILMN_1223648	0.499794	0.000845184	GNA-RS1	Overexpressed in mouse FP versus FN
ILMN_2433482	0.580085	0.000856001	ZWINT	Overexpressed in mouse FP versus FN
ILMN_3161887	0.677108	0.000856001	ADAMTS15	Overexpressed in mouse FP versus FN
ILMN_2717051	0.632775	0.000896501	KRTCAP3	Overexpressed in mouse FP versus FN
ILMN_2610166	1.49523	0.000896501	BGLAP1	Overexpressed in mouse FP versus FN
ILMN_2638958	0.620676	0.000898607	CACYBP	Overexpressed in mouse FP versus FN
ILMN_2721188	0.725471	0.000969284	DLL1	Overexpressed in mouse FP versus FN
ILMN_2715170	0.497301	0.0010092	D930001I22RIK	Overexpressed in mouse FP versus FN
ILMN_1252157	1.15607	0.00101948	A330102K04RIK	Overexpressed in mouse FP versus FN
ILMN_2626106	0.569733	0.00105859	MYO7B	Overexpressed in mouse FP versus FN
ILMN_1254359	0.527396	0.00106376	A230106N23RIK	Overexpressed in mouse FP versus FN
ILMN_2697693	0.492637	0.00107903	GRHPR	Overexpressed in mouse FP versus FN
ILMN_1222534	0.497411	0.00108174	ARMC9	Overexpressed in mouse FP versus FN
ILMN_2702540	0.562019	0.00108404	CHKA	Overexpressed in mouse FP versus FN
ILMN_1249766	0.605799	0.00112963	GBX2	Overexpressed in mouse FP versus FN
ILMN_2683811	0.488548	0.00113141	GALE	Overexpressed in mouse FP versus FN
ILMN_1218906	0.580725	0.00113899	PDE4DIP	Overexpressed in mouse FP versus FN
ILMN_1251276	1.30779	0.00115562	2900093B09RIK	Overexpressed in mouse FP versus FN
ILMN_2674315	0.624872	0.00119244	DYSF	Overexpressed in mouse FP versus FN
ILMN_2775767	0.669314	0.00121814	LOC623054	Overexpressed in mouse FP versus FN
ILMN_1247897	0.556127	0.00121879	LIX1	Overexpressed in mouse FP versus FN
ILMN_2665545	0.698543	0.00130712	RIN3	Overexpressed in mouse FP versus FN
ILMN_2631953	0.95399	0.00133951	ETV1	Overexpressed in mouse FP versus FN
ILMN_2648548	0.509887	0.0013438	CASP7	Overexpressed in mouse FP versus FN
ILMN_2665153	0.800931	0.00136257	5730557B15RIK	Overexpressed in mouse FP versus FN
ILMN_1239472	0.952685	0.00140791	CEACAM1	Overexpressed in mouse FP versus FN
ILMN_1234746	0.64345	0.00140987	AI790298	Overexpressed in mouse FP versus FN
ILMN_1232157	0.666352	0.00141155	ABCB6	Overexpressed in mouse FP versus FN
ILMN_2638487	0.549804	0.00144104	EYA1	Overexpressed in mouse FP versus FN
ILMN_1234471	0.610935	0.00145028	CUTL2	Overexpressed in mouse FP versus FN
ILMN_2654997	1.62071	0.00147027	DSP	Overexpressed in mouse FP versus FN
ILMN_2678724	0.541679	0.00147375	DUSP10	Overexpressed in mouse FP versus FN
ILMN_1248465	0.868058	0.00150008	ZCCHC3	Overexpressed in mouse FP versus FN
ILMN_2740628	0.560159	0.0015047	NDRG3	Overexpressed in mouse FP versus FN
ILMN_1237980	0.935636	0.00150801	0610010D24RIK	Overexpressed in mouse FP versus FN
ILMN_2776952	0.631652	0.00152851	TMEM55B	Overexpressed in mouse FP versus FN
ILMN_2754983	1.06004	0.00153561	PHLDA1	Overexpressed in mouse FP versus FN
ILMN_2616226	0.990392	0.00153847	DBP	Overexpressed in mouse FP versus FN
ILMN_2665948	0.944997	0.00156074	PKP2	Overexpressed in mouse FP versus FN
ILMN_2607377	1.88246	0.00156323	ITM2A	Overexpressed in mouse FP versus FN
ILMN_2491719	0.7503	0.00156563	ZFP612	Overexpressed in mouse FP versus FN
ILMN_2721413	0.669857	0.0015846	SLC16A11	Overexpressed in mouse FP versus FN
ILMN_1225378	0.964036	0.00161278	HTATIP2	Overexpressed in mouse FP versus FN
ILMN_2460094	1.10143	0.00162656	WNT10A	Overexpressed in mouse FP versus FN
ILMN_2718716	0.615972	0.00165766	KIF21A	Overexpressed in mouse FP versus FN
ILMN_2759598	0.530607	0.00165766	HINT2	Overexpressed in mouse FP versus FN
ILMN_1246473	0.789227	0.00166385	CCND3	Overexpressed in mouse FP versus FN
ILMN_2615513	0.58982	0.0016776	FRK	Overexpressed in mouse FP versus FN
ILMN_2592834	2.65445	0.00169269	SCT	Overexpressed in mouse FP versus FN
ILMN_1227043	1.19471	0.00174958	BTBD3	Overexpressed in mouse FP versus FN
ILMN_1223078	0.676739	0.00179544	TCTE3	Overexpressed in mouse FP versus FN
ILMN_1235488	0.812674	0.00180297	GARNL3	Overexpressed in mouse FP versus FN
ILMN_2772691	0.704055	0.0018141	PHGDH	Overexpressed in mouse FP versus FN
ILMN_2726056	0.62544	0.00184305	SHMT1	Overexpressed in mouse FP versus FN
ILMN_1230137	0.499033	0.00189272	TPI1	Overexpressed in mouse FP versus FN
ILMN_2614889	0.802169	0.00197535	B3GNT8	Overexpressed in mouse FP versus FN
ILMN_1250265	0.663746	0.00206326	SCN5A	Overexpressed in mouse FP versus FN
ILMN_2754618	0.675828	0.00207054	PPNR	Overexpressed in mouse FP versus FN
ILMN_2657019	0.526104	0.00207127	RAB17	Overexpressed in mouse FP versus FN
ILMN_1231573	0.931456	0.00214094	SERPINB1A	Overexpressed in mouse FP versus FN
ILMN_2752300	0.583354	0.00220382	4930452B06RIK	Overexpressed in mouse FP versus FN
ILMN_1226055	0.968409	0.00222747	KCNK2	Overexpressed in mouse FP versus FN
ILMN_1258820	0.510387	0.00225138	LOC545592	Overexpressed in mouse FP versus FN
ILMN_2749471	0.701576	0.00228333	FUT8	Overexpressed in mouse FP versus FN
ILMN_1231385	1.10539	0.00229017	COBL	Overexpressed in mouse FP versus FN
ILMN_1213337	0.496991	0.0023097	ZCCHC12	Overexpressed in mouse FP versus FN
ILMN_2690575	0.784977	0.00234385	PCBD1	Overexpressed in mouse FP versus FN
ILMN_2750957	0.686813	0.00235625	BDKRB1	Overexpressed in mouse FP versus FN
ILMN_2619044	0.574301	0.00241444	MICAL3	Overexpressed in mouse FP versus FN
ILMN_2615072	0.601641	0.00243096	DOK5	Overexpressed in mouse FP versus FN
ILMN_2733091	0.547048	0.00251812	BAIAP2	Overexpressed in mouse FP versus FN
ILMN_2706323	0.693717	0.00251812	CHRNE	Overexpressed in mouse FP versus FN
ILMN_1241193	0.740551	0.0025764	ELAVL2	Overexpressed in mouse FP versus FN
ILMN_2711948	0.875602	0.00262226	SLC7A5	Overexpressed in mouse FP versus FN
ILMN_2493371	0.746452	0.00262226	U46068	Overexpressed in mouse FP versus FN
ILMN_1257100	0.748427	0.00262226	6430548M08RIK	Overexpressed in mouse FP versus FN
ILMN_2663114	0.606504	0.00264599	SKP2	Overexpressed in mouse FP versus FN
ILMN_2634728	0.512743	0.00266017	E130103I17RIK	Overexpressed in mouse FP versus FN
ILMN_2724841	1.15748	0.00278158	STAC3	Overexpressed in mouse FP versus FN
ILMN_2716014	0.507152	0.00281728	MRPS5	Overexpressed in mouse FP versus FN
ILMN_1256019	0.556745	0.00286719	ACADM	Overexpressed in mouse FP versus FN
ILMN_2682417	0.611259	0.00286928	EGLN1	Overexpressed in mouse FP versus FN
ILMN_2689540	0.525786	0.00291375	ACBD4	Overexpressed in mouse FP versus FN
ILMN_3160369	1.08869	0.00293184	ATG9B	Overexpressed in mouse FP versus FN
ILMN_1218573	0.545341	0.00294678	MAGI3	Overexpressed in mouse FP versus FN
ILMN_2662184	0.72086	0.00305761	CHRND	Overexpressed in mouse FP versus FN
ILMN_2721208	0.558398	0.00305978	MSTO1	Overexpressed in mouse FP versus FN
ILMN_2610576	0.525856	0.00306847	MYO5B	Overexpressed in mouse FP versus FN
ILMN_1228105	1.15695	0.00311349	SOX10	Overexpressed in mouse FP versus FN
ILMN_1225730	0.789629	0.00317913	FDPS	Overexpressed in mouse FP versus FN
ILMN_1254966	0.492999	0.00319289	RBMS1	Overexpressed in mouse FP versus FN
ILMN_2727568	1.00977	0.00320786	HMOX1	Overexpressed in mouse FP versus FN
ILMN_2635784	0.615253	0.00321391	GPC1	Overexpressed in mouse FP versus FN
ILMN_2776034	2.12502	0.00321933	GAL	Overexpressed in mouse FP versus FN
ILMN_1230396	0.615081	0.00321933	ZC3H6	Overexpressed in mouse FP versus FN
ILMN_2456005	0.514381	0.00321933	SLC14A2	Overexpressed in mouse FP versus FN
ILMN_1233122	1.54267	0.00322876	BGLAP-RS1	Overexpressed in mouse FP versus FN
ILMN_2596499	0.812251	0.00324411	LDOC1L	Overexpressed in mouse FP versus FN
ILMN_1242399	0.880979	0.00327996	HIST1H2BC	Overexpressed in mouse FP versus FN
ILMN_2624326	0.707574	0.00331033	TLCD1	Overexpressed in mouse FP versus FN
ILMN_1248088	2.43711	0.00331033	PLF	Overexpressed in mouse FP versus FN
ILMN_3161601	0.989251	0.00338728	SNCA	Overexpressed in mouse FP versus FN
ILMN_2686594	0.526818	0.00342904	LIX1	Overexpressed in mouse FP versus FN
ILMN_1248300	1.18668	0.00346683	AGTR1A	Overexpressed in mouse FP versus FN
ILMN_2727695	0.987512	0.00352739	NKX2-5	Overexpressed in mouse FP versus FN
ILMN_1216822	0.521669	0.00367563	INSIG2	Overexpressed in mouse FP versus FN
ILMN_2606873	0.506132	0.00373416	TH1L	Overexpressed in mouse FP versus FN
ILMN_2727396	0.63318	0.00373492	F2	Overexpressed in mouse FP versus FN
ILMN_2750558	0.600321	0.00385091	MAMDC2	Overexpressed in mouse FP versus FN
ILMN_2741063	1.07194	0.00392565	2810003C17RIK	Overexpressed in mouse FP versus FN
ILMN_1219993	0.823605	0.00392958	MATN1	Overexpressed in mouse FP versus FN
ILMN_1243741	0.85088	0.0039379	RORA	Overexpressed in mouse FP versus FN
ILMN_2671046	0.972833	0.00413145	CCL27	Overexpressed in mouse FP versus FN
ILMN_1241225	0.787252	0.00423133	DCTD	Overexpressed in mouse FP versus FN
ILMN_2713464	0.501581	0.00425763	ABHD4	Overexpressed in mouse FP versus FN
ILMN_1241610	0.641136	0.00444792	ADRB2	Overexpressed in mouse FP versus FN
ILMN_1250588	0.543907	0.00461555	PTK7	Overexpressed in mouse FP versus FN
ILMN_2639082	0.664439	0.00467398	LOC633596	Overexpressed in mouse FP versus FN
ILMN_2691441	0.655384	0.00469803	NDNL2	Overexpressed in mouse FP versus FN
ILMN_2734661	0.565646	0.00470692	HAGH	Overexpressed in mouse FP versus FN
ILMN_1229519	0.509169	0.0047136	FECH	Overexpressed in mouse FP versus FN
ILMN_1251147	0.497971	0.0047136	PBK	Overexpressed in mouse FP versus FN
ILMN_2748941	0.494811	0.00475234	ITFG3	Overexpressed in mouse FP versus FN
ILMN_2762213	0.546937	0.00476743	NKX2-3	Overexpressed in mouse FP versus FN
ILMN_2717387	0.567994	0.00483026	FBXO36	Overexpressed in mouse FP versus FN
ILMN_1213495	0.525223	0.00489118	SV2A	Overexpressed in mouse FP versus FN
ILMN_1232940	0.98586	0.00492807	KRT7	Overexpressed in mouse FP versus FN
ILMN_1220883	1.44013	0.00500545	MYL3	Overexpressed in mouse FP versus FN
ILMN_2773276	0.678583	0.00500755	NUDT7	Overexpressed in mouse FP versus FN
ILMN_1222773	0.683417	0.00524755	EXOC4	Overexpressed in mouse FP versus FN
ILMN_2698843	0.53096	0.00528063	DCAKD	Overexpressed in mouse FP versus FN
ILMN_2654748	0.49777	0.0052819	PSME1	Overexpressed in mouse FP versus FN
ILMN_2688008	0.582554	0.00536194	LIX1	Overexpressed in mouse FP versus FN
ILMN_2629508	0.884715	0.00538232	CALML4	Overexpressed in mouse FP versus FN
ILMN_2747103	0.519019	0.00551706	TBCA	Overexpressed in mouse FP versus FN
ILMN_2696696	0.715016	0.00563523	GYPA	Overexpressed in mouse FP versus FN
ILMN_3160750	1.80011	0.00563721	AA467197	Overexpressed in mouse FP versus FN
ILMN_2613307	0.494489	0.00570328	EFHD1	Overexpressed in mouse FP versus FN
ILMN_2623844	0.569177	0.00570328	PKP4	Overexpressed in mouse FP versus FN
ILMN_1251065	0.678457	0.00578125	1810014F10RIK	Overexpressed in mouse FP versus FN
ILMN_1232600	0.662452	0.00582882	RNF125	Overexpressed in mouse FP versus FN
ILMN_2652511	0.73504	0.00582882	HIST1H2BJ	Overexpressed in mouse FP versus FN
ILMN_1244460	0.636415	0.00588251	EFNA1	Overexpressed in mouse FP versus FN
ILMN_2632585	0.548048	0.00641011	MARVELD3	Overexpressed in mouse FP versus FN
ILMN_2742592	0.813805	0.00643323	HIST1H2BF	Overexpressed in mouse FP versus FN
ILMN_1234879	0.65287	0.0067022	SFRP4	Overexpressed in mouse FP versus FN
ILMN_1256292	0.486916	0.00686866	ILVBL	Overexpressed in mouse FP versus FN
ILMN_1248843	0.84213	0.00688053	GATA3	Overexpressed in mouse FP versus FN
ILMN_1258159	0.973497	0.00703725	SLC2A1	Overexpressed in mouse FP versus FN
ILMN_2660715	0.488173	0.00703725	E030011O05RIK	Overexpressed in mouse FP versus FN
ILMN_2742318	0.559143	0.00706913	TCTA	Overexpressed in mouse FP versus FN
ILMN_2646296	0.82165	0.00711026	D4BWG0951E	Overexpressed in mouse FP versus FN
ILMN_2700059	0.542071	0.00712481	SLC12A2	Overexpressed in mouse FP versus FN
ILMN_2688396	0.648618	0.00740296	RALGPS2	Overexpressed in mouse FP versus FN
ILMN_1224754	1.15039	0.00744921	CKB	Overexpressed in mouse FP versus FN
ILMN_1224976	0.897034	0.00776188	TCFAP2B	Overexpressed in mouse FP versus FN
ILMN_2662595	1.00398	0.00782441	MPP3	Overexpressed in mouse FP versus FN
ILMN_1235372	1.60419	0.0079313	HBB-B1	Overexpressed in mouse FP versus FN
ILMN_2714031	0.959181	0.00807859	ERRFI1	Overexpressed in mouse FP versus FN
ILMN_1216215	0.60098	0.00808301	NUDT18	Overexpressed in mouse FP versus FN
ILMN_1213811	0.635575	0.00814987	HSD17B2	Overexpressed in mouse FP versus FN
ILMN_2619861	0.634125	0.00815875	NIPSNAP1	Overexpressed in mouse FP versus FN
ILMN_1218617	0.579948	0.00861816	SKIV2L2	Overexpressed in mouse FP versus FN
ILMN_2745925	0.540409	0.00873693	FARP2	Overexpressed in mouse FP versus FN
ILMN_2739608	0.986597	0.00879816	BTBD3	Overexpressed in mouse FP versus FN
ILMN_2671165	1.27309	0.0088587	KRT23	Overexpressed in mouse FP versus FN
ILMN_1239087	0.518713	0.00901593	PEX19	Overexpressed in mouse FP versus FN
ILMN_1257757	0.50785	0.00908547	DGAT1	Overexpressed in mouse FP versus FN
ILMN_1257520	0.726053	0.00909389	HIST1H2BN	Overexpressed in mouse FP versus FN
ILMN_2737163	0.652526	0.00925392	SQLE	Overexpressed in mouse FP versus FN
ILMN_1239143	0.49334	0.00956566	SDHD	Overexpressed in mouse FP versus FN
ILMN_2719202	0.83297	0.00968243	HIST1H2BF	Overexpressed in mouse FP versus FN
ILMN_2678755	0.492257	0.00971092	RPL22L1	Overexpressed in mouse FP versus FN
ILMN_1239937	1.84517	0.00990469	HBB-B2	Overexpressed in mouse FP versus FN
ILMN_1225594	0.642192	0.0102775	1110008P14RIK	Overexpressed in mouse FP versus FN
ILMN_1239196	0.610986	0.0103626	1700088E04RIK	Overexpressed in mouse FP versus FN
ILMN_2631514	0.523501	0.0104519	BC017612	Overexpressed in mouse FP versus FN
ILMN_1254109	0.724005	0.0105107	CYP4A12	Overexpressed in mouse FP versus FN
ILMN_1231379	1.28409	0.0105798	MSLN	Overexpressed in mouse FP versus FN
ILMN_2622250	0.654344	0.0107668	EPHB2	Overexpressed in mouse FP versus FN
ILMN_1237404	0.505363	0.0109995	BOK	Overexpressed in mouse FP versus FN
ILMN_1224296	0.530643	0.0110047	IGHV1S21_K02154_IG_HEAVY_VARIABLE_1S21_81	Overexpressed in mouse FP versus FN
ILMN_2470672	0.545213	0.0110183	TMEM47	Overexpressed in mouse FP versus FN
ILMN_1225339	0.529284	0.0110294	CTDSPL	Overexpressed in mouse FP versus FN
ILMN_2600348	0.565711	0.0110683	SQLE	Overexpressed in mouse FP versus FN
ILMN_2632034	0.610075	0.0113721	CDCA7L	Overexpressed in mouse FP versus FN
ILMN_2654813	0.847523	0.0115559	RNF43	Overexpressed in mouse FP versus FN
ILMN_2474858	0.822504	0.0118606	TNFAIP2	Overexpressed in mouse FP versus FN
ILMN_2727777	0.66762	0.0119122	SLC24A3	Overexpressed in mouse FP versus FN
ILMN_1221157	2.20161	0.0121371	KRT8	Overexpressed in mouse FP versus FN
ILMN_2720836	0.801042	0.0124738	BC013481	Overexpressed in mouse FP versus FN
ILMN_2486267	0.59132	0.0126202	UBE2L6	Overexpressed in mouse FP versus FN
ILMN_2596522	0.600741	0.0126566	MT1	Overexpressed in mouse FP versus FN
ILMN_2754954	0.65154	0.0126967	MPP3	Overexpressed in mouse FP versus FN
ILMN_2690603	1.07228	0.0128127	SPP1	Overexpressed in mouse FP versus FN
ILMN_2675337	0.769821	0.0130127	H2-Q6	Overexpressed in mouse FP versus FN
ILMN_2472444	0.514428	0.0130358	TRAF4	Overexpressed in mouse FP versus FN
ILMN_2633377	0.638172	0.0133771	LOC671904	Overexpressed in mouse FP versus FN
ILMN_1220726	0.859389	0.0135091	SATB1	Overexpressed in mouse FP versus FN
ILMN_2712945	0.618141	0.0135548	LOC640441	Overexpressed in mouse FP versus FN
ILMN_2742223	0.57169	0.0137969	4933407L21RIK	Overexpressed in mouse FP versus FN
ILMN_1252995	0.686817	0.0139065	HIST1H2BP	Overexpressed in mouse FP versus FN
ILMN_1252812	0.593938	0.0142842	DUSP23	Overexpressed in mouse FP versus FN
ILMN_1235873	0.631267	0.0142884	H2AFX	Overexpressed in mouse FP versus FN
ILMN_2650300	0.842884	0.0143069	CD59A	Overexpressed in mouse FP versus FN
ILMN_2589412	0.501133	0.0145166	SLC20A1	Overexpressed in mouse FP versus FN
ILMN_1237695	0.742972	0.0148736	PFKP	Overexpressed in mouse FP versus FN
ILMN_1243516	0.513303	0.0149778	1110028A07RIK	Overexpressed in mouse FP versus FN
ILMN_1216580	0.831612	0.0151636	H2-Q5	Overexpressed in mouse FP versus FN
ILMN_2716567	0.522235	0.0152261	BNIP3L	Overexpressed in mouse FP versus FN
ILMN_2715042	0.608478	0.0153363	SDC3	Overexpressed in mouse FP versus FN
ILMN_2592285	0.534364	0.0156292	SKP2	Overexpressed in mouse FP versus FN
ILMN_2677567	0.699517	0.0156987	GALT	Overexpressed in mouse FP versus FN
ILMN_2466845	0.495539	0.0158161	TRP53	Overexpressed in mouse FP versus FN
ILMN_1219032	0.678904	0.0160416	EPHB6	Overexpressed in mouse FP versus FN
ILMN_2628594	0.511968	0.0161485	MTTP	Overexpressed in mouse FP versus FN
ILMN_2625279	0.632843	0.0164118	PACRG	Overexpressed in mouse FP versus FN
ILMN_2644315	0.500628	0.0166582	DOCK9	Overexpressed in mouse FP versus FN
ILMN_1236869	1.16269	0.0166664	ANK1	Overexpressed in mouse FP versus FN
ILMN_2771709	0.634323	0.0168603	PPARGC1B	Overexpressed in mouse FP versus FN
ILMN_2709279	0.496642	0.0170868	TMEM180	Overexpressed in mouse FP versus FN
ILMN_1233542	0.66203	0.0173051	SGPP1	Overexpressed in mouse FP versus FN
ILMN_1260448	0.58434	0.0183746	PLK2	Overexpressed in mouse FP versus FN
ILMN_2434062	0.511195	0.0183818	TMPO	Overexpressed in mouse FP versus FN
ILMN_2705294	0.972436	0.0190602	ST8SIA2	Overexpressed in mouse FP versus FN
ILMN_2716195	0.728694	0.0192048	HIST1H2BH	Overexpressed in mouse FP versus FN
ILMN_1244424	0.675883	0.0192193	ADORA2B	Overexpressed in mouse FP versus FN
ILMN_1240537	1.14875	0.0193735	ARPP21	Overexpressed in mouse FP versus FN
ILMN_2687905	0.587096	0.0195813	MSI2	Overexpressed in mouse FP versus FN
ILMN_1253773	0.571646	0.0196731	NUDT6	Overexpressed in mouse FP versus FN
ILMN_2650447	0.826536	0.0198451	COL23A1	Overexpressed in mouse FP versus FN
ILMN_2777696	0.657025	0.0203532	GCAT	Overexpressed in mouse FP versus FN
ILMN_2621448	1.13039	0.0203532	ADH7	Overexpressed in mouse FP versus FN
ILMN_2590315	0.543006	0.0205805	SLC29A1	Overexpressed in mouse FP versus FN
ILMN_1232261	0.557171	0.0214411	CTNNAL1	Overexpressed in mouse FP versus FN
ILMN_1226979	0.485607	0.0226882	LOC671944	Overexpressed in mouse FP versus FN
ILMN_2668696	0.731649	0.0227467	IL13RA1	Overexpressed in mouse FP versus FN
ILMN_2702434	0.78978	0.0235219	AU040829	Overexpressed in mouse FP versus FN
ILMN_2640248	0.631052	0.0237585	LAMA5	Overexpressed in mouse FP versus FN
ILMN_2601842	0.521275	0.0244343	PHF19	Overexpressed in mouse FP versus FN
ILMN_2768786	0.711551	0.0244937	ABLIM2	Overexpressed in mouse FP versus FN
ILMN_2696610	0.6305	0.0248349	SLC25A37	Overexpressed in mouse FP versus FN
ILMN_2596403	0.551771	0.0254301	2310007L24RIK	Overexpressed in mouse FP versus FN
ILMN_2629805	0.553351	0.0265551	EPHA3	Overexpressed in mouse FP versus FN
ILMN_2588139	0.728101	0.0275592	H2-K1	Overexpressed in mouse FP versus FN
ILMN_1245673	0.981503	0.0284611	TMEM38A	Overexpressed in mouse FP versus FN
ILMN_2666381	0.577744	0.0286067	SPAG1	Overexpressed in mouse FP versus FN
ILMN_2643973	0.552955	0.0287259	ACAT1	Overexpressed in mouse FP versus FN
ILMN_1228206	1.20063	0.0289109	DCX	Overexpressed in mouse FP versus FN
ILMN_1221501	0.967571	0.0290963	5730469M10RIK	Overexpressed in mouse FP versus FN
ILMN_2732816	0.882782	0.0293081	LOC547349	Overexpressed in mouse FP versus FN
ILMN_2519533	0.841769	0.030277	UOX	Overexpressed in mouse FP versus FN
ILMN_1226183	0.508739	0.0309202	ANTXR1	Overexpressed in mouse FP versus FN
ILMN_1223734	0.728209	0.0312837	ATF4	Overexpressed in mouse FP versus FN
ILMN_1232524	0.600701	0.0318681	HIST1H4I	Overexpressed in mouse FP versus FN
ILMN_2614380	0.508965	0.032704	LOC670493	Overexpressed in mouse FP versus FN
ILMN_2771000	0.509009	0.033978	DNASE2A	Overexpressed in mouse FP versus FN
ILMN_2673233	0.553609	0.0341426	PFKP	Overexpressed in mouse FP versus FN
ILMN_1249021	0.547907	0.0341435	BCL2	Overexpressed in mouse FP versus FN
ILMN_2518346	0.681816	0.0353686	TPM1	Overexpressed in mouse FP versus FN
ILMN_1227434	0.701256	0.0356845	ITGB7	Overexpressed in mouse FP versus FN
ILMN_2645793	0.559058	0.0359776	ALDH3B1	Overexpressed in mouse FP versus FN
ILMN_2723293	0.838359	0.0363124	D130058I21RIK	Overexpressed in mouse FP versus FN
ILMN_1233799	0.918951	0.0363447	TMOD1	Overexpressed in mouse FP versus FN
ILMN_1229643	0.499592	0.0371212	ANTXR1	Overexpressed in mouse FP versus FN
ILMN_1232495	0.683376	0.0372432	VIL2	Overexpressed in mouse FP versus FN
ILMN_2736032	0.48791	0.0374351	LOC677485	Overexpressed in mouse FP versus FN
ILMN_1214180	0.655982	0.0381428	GPR124	Overexpressed in mouse FP versus FN
ILMN_2715712	0.905071	0.0384693	2310040C09RIK	Overexpressed in mouse FP versus FN
ILMN_2655785	0.495339	0.0394509	HIST1H2BK	Overexpressed in mouse FP versus FN
ILMN_2674533	0.486536	0.0395439	RENBP	Overexpressed in mouse FP versus FN
ILMN_2495447	0.918953	0.0395504	H2-Q6	Overexpressed in mouse FP versus FN
ILMN_1212702	1.38823	0.0395908	HBA-A1	Overexpressed in mouse FP versus FN
ILMN_1239055	0.641073	0.0397616	XDH	Overexpressed in mouse FP versus FN
ILMN_2640862	0.666591	0.0398184	LRIG1	Overexpressed in mouse FP versus FN
ILMN_2706462	0.605892	0.0399041	IL12A	Overexpressed in mouse FP versus FN
ILMN_2462745	0.833568	0.0408029	H2-L	Overexpressed in mouse FP versus FN
ILMN_2611022	0.648368	0.0408827	BCL11B	Overexpressed in mouse FP versus FN
ILMN_2715893	0.632966	0.0409362	FBXO32	Overexpressed in mouse FP versus FN
ILMN_2756950	1.0598	0.0410699	TRIM54	Overexpressed in mouse FP versus FN
ILMN_1246576	0.618188	0.0415718	HIST1H4I	Overexpressed in mouse FP versus FN
ILMN_2618918	0.767613	0.0416424	SLC2A6	Overexpressed in mouse FP versus FN
ILMN_2611755	0.528496	0.0419409	SERPINB6B	Overexpressed in mouse FP versus FN
ILMN_2663281	1.01935	0.0421403	2310045A20RIK	Overexpressed in mouse FP versus FN
ILMN_2752994	0.631698	0.0428442	FBXO32	Overexpressed in mouse FP versus FN
ILMN_2778111	0.631776	0.0437826	ETV4	Overexpressed in mouse FP versus FN
ILMN_2604912	0.579836	0.0438796	EIF3S1	Overexpressed in mouse FP versus FN
ILMN_2718096	0.58571	0.0440805	SEMA3B	Overexpressed in mouse FP versus FN
ILMN_2725411	0.538777	0.0447243	CD9	Overexpressed in mouse FP versus FN
ILMN_1238505	0.649043	0.0449916	IL10	Overexpressed in mouse FP versus FN
ILMN_2760272	0.507168	0.0462022	RORC	Overexpressed in mouse FP versus FN
ILMN_2696903	0.538835	0.0491369	TAL2	Overexpressed in mouse FP versus FN
ILMN_1216279	0.779565	0.0491621	IRF6	Overexpressed in mouse FP versus FN
ILMN_2716756	-2.94554	2.74745e-10	DCN	Underexpressed in mouse FP versus FN
ILMN_2728889	-1.69446	7.78593e-10	SDK1	Underexpressed in mouse FP versus FN
ILMN_1237725	-1.7087	8.57138e-10	ARSJ	Underexpressed in mouse FP versus FN
ILMN_2758718	-1.41848	1.10845e-09	PLSCR4	Underexpressed in mouse FP versus FN
ILMN_2604695	-1.29474	2.0716e-09	DCN	Underexpressed in mouse FP versus FN
ILMN_2596346	-2.93889	3.30362e-09	DCN	Underexpressed in mouse FP versus FN
ILMN_1216639	-1.50225	5.24491e-09	PAK3	Underexpressed in mouse FP versus FN
ILMN_1230788	-1.18359	8.54919e-09	TLE1	Underexpressed in mouse FP versus FN
ILMN_2708877	-0.930435	1.35066e-08	PLEKHA1	Underexpressed in mouse FP versus FN
ILMN_2599402	-0.984531	2.2277e-08	TLE1	Underexpressed in mouse FP versus FN
ILMN_2721466	-1.42174	3.20749e-08	BNC2	Underexpressed in mouse FP versus FN
ILMN_2714822	-0.720714	4.14167e-08	SEC63	Underexpressed in mouse FP versus FN
ILMN_2694579	-0.795805	4.14167e-08	SEC63	Underexpressed in mouse FP versus FN
ILMN_2698728	-2.56323	5.79391e-08	SRPX2	Underexpressed in mouse FP versus FN
ILMN_1245460	-1.11261	6.13339e-08	SNX7	Underexpressed in mouse FP versus FN
ILMN_2747959	-2.66205	6.39095e-08	DCN	Underexpressed in mouse FP versus FN
ILMN_2726585	-1.71994	7.36981e-08	NFIB	Underexpressed in mouse FP versus FN
ILMN_2454692	-0.556972	7.39981e-08	UBTD1	Underexpressed in mouse FP versus FN
ILMN_2659994	-1.57148	9.26383e-08	GDNF	Underexpressed in mouse FP versus FN
ILMN_2646631	-1.70455	1.0594e-07	E030026I10RIK	Underexpressed in mouse FP versus FN
ILMN_1260064	-1.65388	2.52333e-07	PFN2	Underexpressed in mouse FP versus FN
ILMN_2745689	-1.12973	2.9299e-07	STARD13	Underexpressed in mouse FP versus FN
ILMN_1212894	-0.882388	2.9299e-07	CASK	Underexpressed in mouse FP versus FN
ILMN_2511355	-0.881656	3.50929e-07	TRIM2	Underexpressed in mouse FP versus FN
ILMN_2594714	-0.965425	3.61941e-07	ETS2	Underexpressed in mouse FP versus FN
ILMN_2515784	-1.45982	3.69485e-07	TSPAN6	Underexpressed in mouse FP versus FN
ILMN_2676127	-1.92792	3.79121e-07	SCARF2	Underexpressed in mouse FP versus FN
ILMN_2607529	-1.83983	4.15886e-07	NR2F1	Underexpressed in mouse FP versus FN
ILMN_1247138	-1.58776	4.1652e-07	GREB1	Underexpressed in mouse FP versus FN
ILMN_2742599	-1.26412	4.98405e-07	NFIX	Underexpressed in mouse FP versus FN
ILMN_2704691	-0.581055	5.06653e-07	AI450540	Underexpressed in mouse FP versus FN
ILMN_2644515	-1.67103	5.27201e-07	SRPX2	Underexpressed in mouse FP versus FN
ILMN_2734212	-1.0094	5.37689e-07	CD1D1	Underexpressed in mouse FP versus FN
ILMN_1224458	-1.02182	6.56058e-07	FLRT2	Underexpressed in mouse FP versus FN
ILMN_2618396	-1.03298	7.33971e-07	PTER	Underexpressed in mouse FP versus FN
ILMN_1243822	-0.776831	7.54086e-07	CASK	Underexpressed in mouse FP versus FN
ILMN_1231851	-1.63548	8.57474e-07	ENPP1	Underexpressed in mouse FP versus FN
ILMN_2746738	-1.7207	9.69433e-07	HTRA1	Underexpressed in mouse FP versus FN
ILMN_2740622	-0.555479	1.34398e-06	OGN	Underexpressed in mouse FP versus FN
ILMN_2509918	-0.798981	1.52551e-06	TSPAN6	Underexpressed in mouse FP versus FN
ILMN_1259400	-1.54379	1.7342e-06	LSP1	Underexpressed in mouse FP versus FN
ILMN_2760979	-1.21473	1.83315e-06	TGFBR2	Underexpressed in mouse FP versus FN
ILMN_2632056	-0.778507	1.83315e-06	NUDT4	Underexpressed in mouse FP versus FN
ILMN_2647484	-0.694216	1.91265e-06	PRKCM	Underexpressed in mouse FP versus FN
ILMN_1214498	-1.28138	2.08227e-06	CYP2D22	Underexpressed in mouse FP versus FN
ILMN_2694153	-1.14292	2.21302e-06	DDEF1	Underexpressed in mouse FP versus FN
ILMN_2680054	-1.8718	2.27132e-06	D0H4S114	Underexpressed in mouse FP versus FN
ILMN_1253504	-1.95592	2.62763e-06	GHR	Underexpressed in mouse FP versus FN
ILMN_2680584	-1.15668	3.06883e-06	MID1IP1	Underexpressed in mouse FP versus FN
ILMN_1249514	-0.876457	3.76149e-06	LARGE	Underexpressed in mouse FP versus FN
ILMN_2775931	-0.720845	3.76149e-06	PCGF4	Underexpressed in mouse FP versus FN
ILMN_2760254	-1.35465	3.76504e-06	MRGPRF	Underexpressed in mouse FP versus FN
ILMN_2760244	-0.922618	3.9496e-06	SNX7	Underexpressed in mouse FP versus FN
ILMN_2673822	-0.613605	3.98888e-06	6330416G13RIK	Underexpressed in mouse FP versus FN
ILMN_1239770	-0.485995	4.31584e-06	PELI1	Underexpressed in mouse FP versus FN
ILMN_1228165	-0.777969	4.5764e-06	TBC1D9	Underexpressed in mouse FP versus FN
ILMN_2774349	-1.29434	4.83176e-06	LOC635993	Underexpressed in mouse FP versus FN
ILMN_1213273	-1.29369	5.0747e-06	LRIG3	Underexpressed in mouse FP versus FN
ILMN_2651715	-1.36841	5.15082e-06	AXL	Underexpressed in mouse FP versus FN
ILMN_1236901	-0.755852	5.38699e-06	MAOB	Underexpressed in mouse FP versus FN
ILMN_1232621	-1.66843	5.88924e-06	ANK	Underexpressed in mouse FP versus FN
ILMN_1260063	-0.674553	6.68526e-06	NOL4	Underexpressed in mouse FP versus FN
ILMN_2702444	-1.37648	6.84023e-06	4732435N03RIK	Underexpressed in mouse FP versus FN
ILMN_2637249	-2.00685	6.89486e-06	BGN	Underexpressed in mouse FP versus FN
ILMN_1213736	-1.68857	7.04695e-06	6330406I15RIK	Underexpressed in mouse FP versus FN
ILMN_1245768	-0.877767	7.16208e-06	ICA1	Underexpressed in mouse FP versus FN
ILMN_2733356	-1.27256	8.15239e-06	ENDOD1	Underexpressed in mouse FP versus FN
ILMN_2724194	-1.21302	8.77106e-06	9030425E11RIK	Underexpressed in mouse FP versus FN
ILMN_2681186	-0.741321	1.06601e-05	RAB7L1	Underexpressed in mouse FP versus FN
ILMN_2627025	-0.505393	1.06734e-05	APG5L	Underexpressed in mouse FP versus FN
ILMN_2754881	-0.575826	1.11041e-05	SH3MD4	Underexpressed in mouse FP versus FN
ILMN_1215372	-0.670228	1.12799e-05	SHANK3	Underexpressed in mouse FP versus FN
ILMN_1255871	-1.32506	1.13988e-05	LOXL1	Underexpressed in mouse FP versus FN
ILMN_1219812	-0.978725	1.15152e-05	B3GALNT1	Underexpressed in mouse FP versus FN
ILMN_1237435	-1.1683	1.1897e-05	AOX1	Underexpressed in mouse FP versus FN
ILMN_2695819	-1.28984	1.20538e-05	DDIT4L	Underexpressed in mouse FP versus FN
ILMN_2758940	-2.18466	1.21286e-05	CPE	Underexpressed in mouse FP versus FN
ILMN_2706567	-0.612811	1.32002e-05	SPOP	Underexpressed in mouse FP versus FN
ILMN_2641678	-1.40224	1.32509e-05	BDH2	Underexpressed in mouse FP versus FN
ILMN_1225261	-1.45511	1.53125e-05	UCHL1	Underexpressed in mouse FP versus FN
ILMN_1248895	-1.12294	1.62054e-05	CACHD1	Underexpressed in mouse FP versus FN
ILMN_2705349	-0.693137	1.63012e-05	NIPA1	Underexpressed in mouse FP versus FN
ILMN_2438849	-0.699927	1.88822e-05	ZFP532	Underexpressed in mouse FP versus FN
ILMN_1224034	-1.26265	1.95297e-05	PDE1B	Underexpressed in mouse FP versus FN
ILMN_2607841	-0.781751	2.0254e-05	FUT4	Underexpressed in mouse FP versus FN
ILMN_2610973	-0.490467	2.16454e-05	CLOCK	Underexpressed in mouse FP versus FN
ILMN_2638653	-0.926241	2.1792e-05	LOC632664	Underexpressed in mouse FP versus FN
ILMN_2658910	-1.98042	2.29666e-05	CXCL12	Underexpressed in mouse FP versus FN
ILMN_3163221	-0.647464	2.38764e-05	5730494M16RIK	Underexpressed in mouse FP versus FN
ILMN_1253155	-0.554765	2.38764e-05	DCBLD1	Underexpressed in mouse FP versus FN
ILMN_1234824	-1.46307	2.74568e-05	CCDC80	Underexpressed in mouse FP versus FN
ILMN_2598103	-1.12766	2.84709e-05	EMP2	Underexpressed in mouse FP versus FN
ILMN_2772155	-1.09658	3.02884e-05	ADAM19	Underexpressed in mouse FP versus FN
ILMN_2674351	-1.22114	3.02884e-05	EDNRA	Underexpressed in mouse FP versus FN
ILMN_2655163	-0.682983	3.17753e-05	DOCK8	Underexpressed in mouse FP versus FN
ILMN_1216374	-0.87776	3.48963e-05	CHST7	Underexpressed in mouse FP versus FN
ILMN_2645255	-0.641949	3.54028e-05	STX7	Underexpressed in mouse FP versus FN
ILMN_2762163	-0.967827	3.5576e-05	BACH2	Underexpressed in mouse FP versus FN
ILMN_2749079	-0.890554	3.57948e-05	SLC29A3	Underexpressed in mouse FP versus FN
ILMN_1247710	-0.764764	3.59393e-05	NOD1	Underexpressed in mouse FP versus FN
ILMN_2707452	-0.859893	3.90152e-05	EBF1	Underexpressed in mouse FP versus FN
ILMN_1238558	-0.593934	4.12101e-05	ARID3B	Underexpressed in mouse FP versus FN
ILMN_2633215	-0.585516	4.29202e-05	LPIN3	Underexpressed in mouse FP versus FN
ILMN_2431390	-1.4848	4.37032e-05	TCRB-V8.2	Underexpressed in mouse FP versus FN
ILMN_1224336	-0.85492	4.40996e-05	SPSB1	Underexpressed in mouse FP versus FN
ILMN_1250665	-0.68034	4.48611e-05	ST5	Underexpressed in mouse FP versus FN
ILMN_2711661	-0.793385	4.50241e-05	COLEC12	Underexpressed in mouse FP versus FN
ILMN_2686408	-0.698065	4.71451e-05	TMEM159	Underexpressed in mouse FP versus FN
ILMN_2665586	-0.647915	5.11195e-05	CHST3	Underexpressed in mouse FP versus FN
ILMN_2507286	-0.771985	5.14224e-05	TNFSF13B	Underexpressed in mouse FP versus FN
ILMN_2764770	-0.536016	5.30512e-05	GPC6	Underexpressed in mouse FP versus FN
ILMN_1259787	-1.2393	5.40223e-05	OSR1	Underexpressed in mouse FP versus FN
ILMN_2656268	-1.14201	5.4237e-05	FMNL2	Underexpressed in mouse FP versus FN
ILMN_2594450	-0.531474	5.59426e-05	PTEN	Underexpressed in mouse FP versus FN
ILMN_2701515	-0.979777	5.59426e-05	LRRK1	Underexpressed in mouse FP versus FN
ILMN_2482600	-0.786699	5.79831e-05	TNFRSF11A	Underexpressed in mouse FP versus FN
ILMN_2606210	-1.21592	6.25517e-05	DPT	Underexpressed in mouse FP versus FN
ILMN_1218358	-0.868608	6.49935e-05	GYPC	Underexpressed in mouse FP versus FN
ILMN_2759079	-0.805965	6.49935e-05	PPAP2A	Underexpressed in mouse FP versus FN
ILMN_1250075	-1.44595	6.50244e-05	DPYSL3	Underexpressed in mouse FP versus FN
ILMN_2673385	-0.518545	6.68897e-05	SERAC1	Underexpressed in mouse FP versus FN
ILMN_1239578	-0.889015	6.73817e-05	MAN2A1	Underexpressed in mouse FP versus FN
ILMN_1222009	-0.60401	6.77522e-05	GAB1	Underexpressed in mouse FP versus FN
ILMN_2670172	-0.860532	6.87116e-05	ITGA5	Underexpressed in mouse FP versus FN
ILMN_1230765	-0.73864	7.06579e-05	TPST1	Underexpressed in mouse FP versus FN
ILMN_2737302	-1.37656	7.65805e-05	CXCL12	Underexpressed in mouse FP versus FN
ILMN_1258813	-0.812611	7.91094e-05	GOLPH4	Underexpressed in mouse FP versus FN
ILMN_1241270	-0.60356	8.07641e-05	CEP78	Underexpressed in mouse FP versus FN
ILMN_2731901	-1.73173	8.13547e-05	S100A4	Underexpressed in mouse FP versus FN
ILMN_1247220	-1.16226	8.62386e-05	TBX3	Underexpressed in mouse FP versus FN
ILMN_2770628	-0.719141	8.90197e-05	SEC61B	Underexpressed in mouse FP versus FN
ILMN_1258714	-1.40946	9.40956e-05	VCAM1	Underexpressed in mouse FP versus FN
ILMN_2765524	-0.722721	9.5114e-05	SWAP70	Underexpressed in mouse FP versus FN
ILMN_1253420	-0.608791	9.84747e-05	PSME4	Underexpressed in mouse FP versus FN
ILMN_2619983	-1.27552	9.97028e-05	SDC2	Underexpressed in mouse FP versus FN
ILMN_2774888	-1.63246	0.000104758	TGFBI	Underexpressed in mouse FP versus FN
ILMN_2625949	-0.654832	0.000104809	DTNA	Underexpressed in mouse FP versus FN
ILMN_1260372	-0.833257	0.000108097	X99384	Underexpressed in mouse FP versus FN
ILMN_1240149	-0.67398	0.000110178	VPS36	Underexpressed in mouse FP versus FN
ILMN_2727273	-0.643577	0.000111012	SWAP70	Underexpressed in mouse FP versus FN
ILMN_1256206	-1.11278	0.000111971	SPATA13	Underexpressed in mouse FP versus FN
ILMN_1216661	-1.35145	0.000112969	COL6A2	Underexpressed in mouse FP versus FN
ILMN_1217328	-2.45733	0.000113647	HOXC6	Underexpressed in mouse FP versus FN
ILMN_2706268	-1.37767	0.000113647	SCARA3	Underexpressed in mouse FP versus FN
ILMN_1256180	-0.768467	0.000113647	OSMR	Underexpressed in mouse FP versus FN
ILMN_1232121	-1.00419	0.00011411	ZEB2	Underexpressed in mouse FP versus FN
ILMN_2775937	-1.24113	0.000117869	PLAT	Underexpressed in mouse FP versus FN
ILMN_1252481	-0.810636	0.000120294	FOSL2	Underexpressed in mouse FP versus FN
ILMN_1248002	-0.735482	0.00012382	ARHGAP18	Underexpressed in mouse FP versus FN
ILMN_1259174	-0.804147	0.000124069	SCIN	Underexpressed in mouse FP versus FN
ILMN_2717439	-0.976168	0.000125991	PIP5K2A	Underexpressed in mouse FP versus FN
ILMN_1237964	-0.8404	0.000126856	SH3YL1	Underexpressed in mouse FP versus FN
ILMN_2759285	-0.612457	0.000140316	THSD1	Underexpressed in mouse FP versus FN
ILMN_1259365	-0.916523	0.00014251	EMCN	Underexpressed in mouse FP versus FN
ILMN_1256640	-1.26606	0.000146237	ZFPM2	Underexpressed in mouse FP versus FN
ILMN_1233455	-1.34008	0.000156824	OLFML3	Underexpressed in mouse FP versus FN
ILMN_1222991	-0.673211	0.000157435	PPAP2A	Underexpressed in mouse FP versus FN
ILMN_2595714	-1.38034	0.000168926	FN1	Underexpressed in mouse FP versus FN
ILMN_2632257	-0.594179	0.000182136	D130027M04RIK	Underexpressed in mouse FP versus FN
ILMN_2759952	-1.00596	0.000197324	MXRA8	Underexpressed in mouse FP versus FN
ILMN_2651575	-0.795462	0.000197324	IFNGR1	Underexpressed in mouse FP versus FN
ILMN_1221243	-0.708194	0.000197324	RHOBTB3	Underexpressed in mouse FP versus FN
ILMN_2693052	-1.1403	0.000201997	HOXD8	Underexpressed in mouse FP versus FN
ILMN_1229788	-1.28552	0.000204219	F3	Underexpressed in mouse FP versus FN
ILMN_2588338	-0.612206	0.000206331	D930015E06RIK	Underexpressed in mouse FP versus FN
ILMN_2654756	-1.40851	0.000206852	PDPN	Underexpressed in mouse FP versus FN
ILMN_2772556	-1.17139	0.000213565	FBN1	Underexpressed in mouse FP versus FN
ILMN_1258448	-0.812513	0.000218503	DOCK10	Underexpressed in mouse FP versus FN
ILMN_2776265	-1.06046	0.000222461	RBP2	Underexpressed in mouse FP versus FN
ILMN_2610234	-0.894759	0.000223853	IL15	Underexpressed in mouse FP versus FN
ILMN_2605212	-0.807191	0.000224269	SLC6A8	Underexpressed in mouse FP versus FN
ILMN_1240125	-0.965557	0.000225833	GNB4	Underexpressed in mouse FP versus FN
ILMN_2687547	-1.35932	0.00022841	SDPR	Underexpressed in mouse FP versus FN
ILMN_1240868	-0.769032	0.000229789	RFTN1	Underexpressed in mouse FP versus FN
ILMN_1243254	-0.820889	0.000240201	ADAM12	Underexpressed in mouse FP versus FN
ILMN_2770979	-1.31726	0.000247175	OSR2	Underexpressed in mouse FP versus FN
ILMN_2718378	-0.765678	0.000254447	OGN	Underexpressed in mouse FP versus FN
ILMN_1251504	-0.720401	0.000255422	CYP4V3	Underexpressed in mouse FP versus FN
ILMN_2602597	-0.902572	0.000255643	SH3RF1	Underexpressed in mouse FP versus FN
ILMN_1249220	-1.41333	0.000255903	LOC674521	Underexpressed in mouse FP versus FN
ILMN_1244272	-1.78745	0.000264495	EPB4.1L3	Underexpressed in mouse FP versus FN
ILMN_2734683	-1.30199	0.000268012	FSTL1	Underexpressed in mouse FP versus FN
ILMN_1246876	-0.660429	0.000268012	KIT	Underexpressed in mouse FP versus FN
ILMN_1238289	-0.603954	0.000283392	PRKX	Underexpressed in mouse FP versus FN
ILMN_2705578	-0.589311	0.000291298	SNX30	Underexpressed in mouse FP versus FN
ILMN_2746556	-1.65603	0.000299488	DKK3	Underexpressed in mouse FP versus FN
ILMN_2646618	-0.826144	0.000305109	FN1	Underexpressed in mouse FP versus FN
ILMN_1218247	-0.985448	0.000314766	PALLD	Underexpressed in mouse FP versus FN
ILMN_2627441	-0.492896	0.000316863	PELI1	Underexpressed in mouse FP versus FN
ILMN_2453775	-0.64394	0.000323343	WISP1	Underexpressed in mouse FP versus FN
ILMN_2623536	-0.643057	0.000328023	GOLPH2	Underexpressed in mouse FP versus FN
ILMN_2751494	-0.825113	0.000332492	STK39	Underexpressed in mouse FP versus FN
ILMN_2719908	-0.496033	0.000333726	CYP2J9	Underexpressed in mouse FP versus FN
ILMN_2690556	-0.743579	0.00034952	C730049P21	Underexpressed in mouse FP versus FN
ILMN_2726905	-1.0525	0.000370511	GNB4	Underexpressed in mouse FP versus FN
ILMN_2491186	-1.84548	0.000372289	ZIC1	Underexpressed in mouse FP versus FN
ILMN_2739295	-0.648166	0.000377738	ABHD5	Underexpressed in mouse FP versus FN
ILMN_2731908	-0.621048	0.000383003	6330405H19	Underexpressed in mouse FP versus FN
ILMN_1236188	-1.34326	0.00038462	TWIST1	Underexpressed in mouse FP versus FN
ILMN_2751603	-0.943689	0.000386227	PHXR4	Underexpressed in mouse FP versus FN
ILMN_2604226	-0.983261	0.000410299	SEMA5A	Underexpressed in mouse FP versus FN
ILMN_1246160	-0.756692	0.000412781	ST3GAL4	Underexpressed in mouse FP versus FN
ILMN_2485323	-1.1159	0.000428035	TRF	Underexpressed in mouse FP versus FN
ILMN_2492170	-0.847012	0.00043063	TNFSF13	Underexpressed in mouse FP versus FN
ILMN_2670935	-0.966682	0.000432299	RASGRP3	Underexpressed in mouse FP versus FN
ILMN_2716212	-0.88288	0.000439738	EFNB2	Underexpressed in mouse FP versus FN
ILMN_1249435	-0.528434	0.000440174	GPRK5	Underexpressed in mouse FP versus FN
ILMN_1237723	-0.615751	0.000460172	LRP1	Underexpressed in mouse FP versus FN
ILMN_1217890	-0.545282	0.000470574	PRKCA	Underexpressed in mouse FP versus FN
ILMN_2636285	-0.989772	0.00047757	NT5E	Underexpressed in mouse FP versus FN
ILMN_2476329	-0.900979	0.000479431	WHRN	Underexpressed in mouse FP versus FN
ILMN_3160568	-0.628791	0.000491584	ANKRD50	Underexpressed in mouse FP versus FN
ILMN_2599008	-0.60267	0.000491584	KIRREL3	Underexpressed in mouse FP versus FN
ILMN_2629764	-0.743842	0.000494435	BCL6B	Underexpressed in mouse FP versus FN
ILMN_2674655	-0.48977	0.000494435	1110018J18RIK	Underexpressed in mouse FP versus FN
ILMN_1229315	-0.951964	0.000503657	TNS1	Underexpressed in mouse FP versus FN
ILMN_1221007	-0.616296	0.000506204	PRKCN	Underexpressed in mouse FP versus FN
ILMN_1236368	-0.640401	0.000506821	TMEM142A	Underexpressed in mouse FP versus FN
ILMN_2623886	-0.760884	0.000506998	A030007L17RIK	Underexpressed in mouse FP versus FN
ILMN_2601215	-1.21132	0.00050978	CYP7B1	Underexpressed in mouse FP versus FN
ILMN_2588227	-0.981345	0.000516136	FN1	Underexpressed in mouse FP versus FN
ILMN_2710121	-0.763366	0.000523233	PGCP	Underexpressed in mouse FP versus FN
ILMN_2645962	-0.76665	0.000523233	SH3D19	Underexpressed in mouse FP versus FN
ILMN_2721357	-0.936973	0.000523477	LHFPL2	Underexpressed in mouse FP versus FN
ILMN_2702069	-1.16902	0.000523971	LOC638935	Underexpressed in mouse FP versus FN
ILMN_2727663	-1.30534	0.000533311	TGFBI	Underexpressed in mouse FP versus FN
ILMN_2626242	-1.08603	0.000535441	RRAD	Underexpressed in mouse FP versus FN
ILMN_1219820	-0.706843	0.000536631	1200002N14RIK	Underexpressed in mouse FP versus FN
ILMN_2727482	-1.11838	0.000540326	PALMD	Underexpressed in mouse FP versus FN
ILMN_2704637	-0.759239	0.000557956	MDFIC	Underexpressed in mouse FP versus FN
ILMN_1244836	-0.557233	0.000560004	TMEM41A	Underexpressed in mouse FP versus FN
ILMN_2658144	-0.523107	0.000572856	PALM	Underexpressed in mouse FP versus FN
ILMN_2613696	-0.566081	0.000578727	ANKRD13A	Underexpressed in mouse FP versus FN
ILMN_1222356	-0.776124	0.000583008	1110067D22RIK	Underexpressed in mouse FP versus FN
ILMN_2704793	-0.619975	0.000591686	FCHSD2	Underexpressed in mouse FP versus FN
ILMN_1257631	-0.737025	0.000607786	APOBEC1	Underexpressed in mouse FP versus FN
ILMN_2772480	-0.613388	0.000608451	ERCC1	Underexpressed in mouse FP versus FN
ILMN_1216368	-0.949133	0.000618681	B3GNT5	Underexpressed in mouse FP versus FN
ILMN_2607397	-0.491945	0.000622716	GULP1	Underexpressed in mouse FP versus FN
ILMN_1258510	-0.897536	0.000633648	HSP110	Underexpressed in mouse FP versus FN
ILMN_2769399	-0.735405	0.000633648	ANGPTL4	Underexpressed in mouse FP versus FN
ILMN_2630449	-0.553067	0.000643743	ARHGAP10	Underexpressed in mouse FP versus FN
ILMN_2627193	-0.848931	0.000657455	HS3ST3A1	Underexpressed in mouse FP versus FN
ILMN_1218747	-0.517801	0.000661977	GLDC	Underexpressed in mouse FP versus FN
ILMN_2619707	-1.19419	0.000669384	SLCO2B1	Underexpressed in mouse FP versus FN
ILMN_1235499	-0.788151	0.000672317	PROS1	Underexpressed in mouse FP versus FN
ILMN_2626345	-0.638536	0.000675369	NSG1	Underexpressed in mouse FP versus FN
ILMN_2777427	-0.53587	0.000679817	LOC329416	Underexpressed in mouse FP versus FN
ILMN_2727013	-0.878269	0.000709081	NR1H4	Underexpressed in mouse FP versus FN
ILMN_1223362	-0.805338	0.000727954	CLCA5	Underexpressed in mouse FP versus FN
ILMN_1232760	-0.610085	0.000731123	A430107D22RIK	Underexpressed in mouse FP versus FN
ILMN_2734754	-0.887329	0.000763559	COL4A5	Underexpressed in mouse FP versus FN
ILMN_1255523	-1.32355	0.000784785	NDPH	Underexpressed in mouse FP versus FN
ILMN_1242802	-0.552468	0.000796358	RAB6	Underexpressed in mouse FP versus FN
ILMN_2714361	-0.773243	0.000806467	CD34	Underexpressed in mouse FP versus FN
ILMN_2706765	-0.538896	0.000809751	1500041B16RIK	Underexpressed in mouse FP versus FN
ILMN_1216042	-1.28414	0.00081476	APOE	Underexpressed in mouse FP versus FN
ILMN_2759365	-1.4351	0.000816863	ANGPTL4	Underexpressed in mouse FP versus FN
ILMN_1217875	-0.548473	0.000851069	MICAL2	Underexpressed in mouse FP versus FN
ILMN_1220198	-1.03444	0.000854949	LHFP	Underexpressed in mouse FP versus FN
ILMN_1255766	-0.802185	0.000856001	SH3BP2	Underexpressed in mouse FP versus FN
ILMN_2776048	-1.40278	0.000860939	EN1	Underexpressed in mouse FP versus FN
ILMN_1240147	-0.640708	0.000873473	SLC16A9	Underexpressed in mouse FP versus FN
ILMN_2593410	-0.545977	0.000879223	KIF3C	Underexpressed in mouse FP versus FN
ILMN_2729197	-0.690261	0.000944985	HIC1	Underexpressed in mouse FP versus FN
ILMN_2710819	-1.0487	0.000949151	CSF1R	Underexpressed in mouse FP versus FN
ILMN_1252076	-1.40545	0.0009507	LYZS	Underexpressed in mouse FP versus FN
ILMN_2764781	-0.854546	0.000981888	PLS3	Underexpressed in mouse FP versus FN
ILMN_2737758	-0.641062	0.000985165	PTPRS	Underexpressed in mouse FP versus FN
ILMN_2628668	-0.519817	0.00103615	S100A3	Underexpressed in mouse FP versus FN
ILMN_1221048	-0.74155	0.00106665	PSAT1	Underexpressed in mouse FP versus FN
ILMN_3162239	-0.566879	0.00108174	PRR7	Underexpressed in mouse FP versus FN
ILMN_1255808	-0.871282	0.00112451	ZFHX4	Underexpressed in mouse FP versus FN
ILMN_1258830	-0.63179	0.00112749	PPAP2A	Underexpressed in mouse FP versus FN
ILMN_2693895	-1.4593	0.00113821	ACTA2	Underexpressed in mouse FP versus FN
ILMN_2771550	-0.704372	0.00115562	CDH5	Underexpressed in mouse FP versus FN
ILMN_1246777	-0.589597	0.00119313	PTPRM	Underexpressed in mouse FP versus FN
ILMN_2606162	-0.896682	0.00119455	PDLIM4	Underexpressed in mouse FP versus FN
ILMN_1258677	-0.520688	0.00120248	E030041M21RIK	Underexpressed in mouse FP versus FN
ILMN_2685733	-1.22391	0.00121879	4732474O15RIK	Underexpressed in mouse FP versus FN
ILMN_1220697	-0.752919	0.00122944	NOTCH4	Underexpressed in mouse FP versus FN
ILMN_2683528	-0.845989	0.00124052	GDPD1	Underexpressed in mouse FP versus FN
ILMN_2741872	-0.520954	0.00124098	HEATR5A	Underexpressed in mouse FP versus FN
ILMN_2774690	-0.989135	0.00126678	LOC677317	Underexpressed in mouse FP versus FN
ILMN_2710354	-1.45229	0.0013011	ACTA2	Underexpressed in mouse FP versus FN
ILMN_1257299	-0.987207	0.00130906	G0S2	Underexpressed in mouse FP versus FN
ILMN_2613740	-0.867757	0.00132367	KIF26B	Underexpressed in mouse FP versus FN
ILMN_2689207	-0.52662	0.00136628	LOC674521	Underexpressed in mouse FP versus FN
ILMN_1260073	-0.746602	0.00138401	D16ERTD472E	Underexpressed in mouse FP versus FN
ILMN_1251109	-0.606599	0.00142535	SLC25A45	Underexpressed in mouse FP versus FN
ILMN_1237631	-0.787055	0.0014744	PARD6G	Underexpressed in mouse FP versus FN
ILMN_1229406	-0.761522	0.00153876	CSF2RA	Underexpressed in mouse FP versus FN
ILMN_2671738	-0.79768	0.00157777	IL16	Underexpressed in mouse FP versus FN
ILMN_2663585	-0.760331	0.0015846	JUNDM2	Underexpressed in mouse FP versus FN
ILMN_1248298	-0.754267	0.00161278	PLXDC1	Underexpressed in mouse FP versus FN
ILMN_2723939	-0.588686	0.00162324	GAB3	Underexpressed in mouse FP versus FN
ILMN_2685882	-1.33526	0.00162546	GDPD3	Underexpressed in mouse FP versus FN
ILMN_1241293	-0.904446	0.00164481	CLDN5	Underexpressed in mouse FP versus FN
ILMN_2460179	-0.554188	0.0016571	TPH2	Underexpressed in mouse FP versus FN
ILMN_2768293	-0.645095	0.00167215	EBI2	Underexpressed in mouse FP versus FN
ILMN_1249569	-0.628487	0.00167215	RNF130	Underexpressed in mouse FP versus FN
ILMN_1219752	-1.33566	0.00174515	IQSEC3	Underexpressed in mouse FP versus FN
ILMN_2667597	-0.920432	0.00175653	IFIT2	Underexpressed in mouse FP versus FN
ILMN_1239592	-0.861539	0.0017938	1700012H17RIK	Underexpressed in mouse FP versus FN
ILMN_1255177	-0.740408	0.00179544	PDIA5	Underexpressed in mouse FP versus FN
ILMN_1217009	-1.1379	0.0018141	RAB15	Underexpressed in mouse FP versus FN
ILMN_2599659	-0.803674	0.0018141	FMNL3	Underexpressed in mouse FP versus FN
ILMN_2772764	-1.79958	0.00185429	HOXC9	Underexpressed in mouse FP versus FN
ILMN_2590034	-1.05144	0.00185429	LTBP4	Underexpressed in mouse FP versus FN
ILMN_2748849	-0.725338	0.00187196	AGTRL1	Underexpressed in mouse FP versus FN
ILMN_2683958	-0.909145	0.0018907	COL3A1	Underexpressed in mouse FP versus FN
ILMN_2603647	-0.91053	0.00189272	CLEC2D	Underexpressed in mouse FP versus FN
ILMN_2761918	-0.619601	0.00190254	MMRN2	Underexpressed in mouse FP versus FN
ILMN_2589785	-0.772117	0.00191984	CNN3	Underexpressed in mouse FP versus FN
ILMN_2767635	-0.698111	0.00192936	TMEM49	Underexpressed in mouse FP versus FN
ILMN_2705166	-0.725469	0.00195819	ST6GAL1	Underexpressed in mouse FP versus FN
ILMN_1246609	-0.850293	0.0019716	RASGRP1	Underexpressed in mouse FP versus FN
ILMN_2632665	-1.33381	0.0019716	CAV1	Underexpressed in mouse FP versus FN
ILMN_1233402	-0.618309	0.00199116	SYT11	Underexpressed in mouse FP versus FN
ILMN_2608502	-0.62097	0.00205807	9530019H20RIK	Underexpressed in mouse FP versus FN
ILMN_2654700	-1.32347	0.00205807	DRP2	Underexpressed in mouse FP versus FN
ILMN_1255047	-0.968195	0.00219498	C80638	Underexpressed in mouse FP versus FN
ILMN_1249727	-1.0984	0.00220382	CAR13	Underexpressed in mouse FP versus FN
ILMN_2735429	-0.603723	0.00222825	AW146242	Underexpressed in mouse FP versus FN
ILMN_1244291	-0.89751	0.00225128	GJA1	Underexpressed in mouse FP versus FN
ILMN_2639239	-1.23599	0.00226994	SERPINF1	Underexpressed in mouse FP versus FN
ILMN_2589768	-0.636884	0.00229017	HTR2B	Underexpressed in mouse FP versus FN
ILMN_2769490	-0.570356	0.00230251	5430435G22RIK	Underexpressed in mouse FP versus FN
ILMN_2751935	-0.490301	0.00233889	SYTL4	Underexpressed in mouse FP versus FN
ILMN_2718330	-0.835528	0.0023568	CISH	Underexpressed in mouse FP versus FN
ILMN_2609590	-1.04728	0.00236096	CPA3	Underexpressed in mouse FP versus FN
ILMN_2710551	-0.493128	0.00236096	NR1D1	Underexpressed in mouse FP versus FN
ILMN_2757634	-0.789409	0.00244669	9030611O19RIK	Underexpressed in mouse FP versus FN
ILMN_1240919	-0.793326	0.0024608	HPGD	Underexpressed in mouse FP versus FN
ILMN_1218877	-0.61653	0.00248325	BC029169	Underexpressed in mouse FP versus FN
ILMN_2690839	-0.787239	0.00248513	ESAM1	Underexpressed in mouse FP versus FN
ILMN_2699556	-0.725171	0.00248737	MSRB2	Underexpressed in mouse FP versus FN
ILMN_2700982	-0.63023	0.00250234	PECAM1	Underexpressed in mouse FP versus FN
ILMN_2678218	-1.42164	0.00251812	MMP2	Underexpressed in mouse FP versus FN
ILMN_1214602	-1.18549	0.00257109	SFRP2	Underexpressed in mouse FP versus FN
ILMN_2722337	-0.574906	0.00257283	PDE3B	Underexpressed in mouse FP versus FN
ILMN_2756876	-0.652421	0.00260548	PDGFRB	Underexpressed in mouse FP versus FN
ILMN_1219807	-0.83376	0.00261971	HOXD4	Underexpressed in mouse FP versus FN
ILMN_2492264	-1.13665	0.00268133	WISP1	Underexpressed in mouse FP versus FN
ILMN_1258336	-0.516461	0.0026818	LY75	Underexpressed in mouse FP versus FN
ILMN_2681670	-0.498222	0.00276624	VPS37B	Underexpressed in mouse FP versus FN
ILMN_1233545	-0.874616	0.00282283	LBH	Underexpressed in mouse FP versus FN
ILMN_2770609	-0.605092	0.00284347	IER5L	Underexpressed in mouse FP versus FN
ILMN_2636214	-0.577094	0.00284793	SH3BGRL	Underexpressed in mouse FP versus FN
ILMN_2588882	-0.608964	0.00288292	SLC41A2	Underexpressed in mouse FP versus FN
ILMN_2766253	-0.617983	0.00288999	MBNL1	Underexpressed in mouse FP versus FN
ILMN_2449449	-0.530256	0.00289094	ZFP68	Underexpressed in mouse FP versus FN
ILMN_2774764	-0.746087	0.00290173	CNTNAP4	Underexpressed in mouse FP versus FN
ILMN_2615810	-0.890319	0.00291144	NUDT11	Underexpressed in mouse FP versus FN
ILMN_2776721	-0.555935	0.00293117	GYK	Underexpressed in mouse FP versus FN
ILMN_1258357	-0.709639	0.00293184	DOK3	Underexpressed in mouse FP versus FN
ILMN_1251605	-0.509579	0.0029678	HRASLS	Underexpressed in mouse FP versus FN
ILMN_2647873	-0.516294	0.00300305	NAV1	Underexpressed in mouse FP versus FN
ILMN_2605575	-0.580319	0.00301394	ALG14	Underexpressed in mouse FP versus FN
ILMN_2643495	-1.31194	0.00303757	FEZ1	Underexpressed in mouse FP versus FN
ILMN_1227671	-1.44986	0.00303757	CRABP1	Underexpressed in mouse FP versus FN
ILMN_1230281	-0.61805	0.00304052	OPHN1	Underexpressed in mouse FP versus FN
ILMN_2624108	-0.705114	0.00304224	SFXN3	Underexpressed in mouse FP versus FN
ILMN_1245609	-0.588667	0.00307574	SGPL1	Underexpressed in mouse FP versus FN
ILMN_1240332	-0.609893	0.00312767	ZDHHC14	Underexpressed in mouse FP versus FN
ILMN_1226114	-0.73188	0.00321933	MYH10	Underexpressed in mouse FP versus FN
ILMN_1222592	-0.750677	0.00324411	MFSD9	Underexpressed in mouse FP versus FN
ILMN_2724339	-1.12618	0.00325051	DTNA	Underexpressed in mouse FP versus FN
ILMN_1256371	-1.31858	0.00326822	FEZ1	Underexpressed in mouse FP versus FN
ILMN_2504161	-0.505406	0.00327996	ZFYVE9	Underexpressed in mouse FP versus FN
ILMN_1218592	-1.60835	0.00327996	TES	Underexpressed in mouse FP versus FN
ILMN_2630460	-0.689288	0.00329219	CXCR4	Underexpressed in mouse FP versus FN
ILMN_1254055	-0.583834	0.00329436	EG331392	Underexpressed in mouse FP versus FN
ILMN_1212612	-0.71588	0.00331033	DSCR1L1	Underexpressed in mouse FP versus FN
ILMN_2455192	-0.626332	0.00334325	ZFP68	Underexpressed in mouse FP versus FN
ILMN_2746887	-0.682525	0.00342276	LHFP	Underexpressed in mouse FP versus FN
ILMN_3163581	-0.77576	0.00346738	EN1	Underexpressed in mouse FP versus FN
ILMN_2700797	-0.729212	0.00346738	PPIC	Underexpressed in mouse FP versus FN
ILMN_2729422	-0.832679	0.00346878	ROR2	Underexpressed in mouse FP versus FN
ILMN_1253813	-0.928867	0.00361867	NCKAP1L	Underexpressed in mouse FP versus FN
ILMN_1247930	-0.579003	0.00363428	NQO2	Underexpressed in mouse FP versus FN
ILMN_1216495	-0.574949	0.00372793	DENND2C	Underexpressed in mouse FP versus FN
ILMN_1219184	-0.662467	0.00394873	GATS	Underexpressed in mouse FP versus FN
ILMN_2769311	-1.09995	0.00395579	MXRA8	Underexpressed in mouse FP versus FN
ILMN_2693019	-1.31549	0.00395579	ACPP	Underexpressed in mouse FP versus FN
ILMN_2734034	-0.602132	0.00411441	PRRX2	Underexpressed in mouse FP versus FN
ILMN_1243107	-0.746322	0.00413145	CENTD3	Underexpressed in mouse FP versus FN
ILMN_2704141	-0.820644	0.00418114	DOK1	Underexpressed in mouse FP versus FN
ILMN_2741614	-0.517476	0.00418114	SMO	Underexpressed in mouse FP versus FN
ILMN_2656422	-0.599472	0.00423133	BC028528	Underexpressed in mouse FP versus FN
ILMN_1254031	-0.842839	0.00423133	KLF9	Underexpressed in mouse FP versus FN
ILMN_1237948	-1.43611	0.00423133	TES	Underexpressed in mouse FP versus FN
ILMN_2772998	-0.976373	0.00431049	ENPP2	Underexpressed in mouse FP versus FN
ILMN_2742075	-1.22092	0.00440932	CD14	Underexpressed in mouse FP versus FN
ILMN_1230485	-0.697238	0.00451888	CSF1R	Underexpressed in mouse FP versus FN
ILMN_2759762	-0.914873	0.0045253	STARD10	Underexpressed in mouse FP versus FN
ILMN_2699531	-0.735594	0.0046554	RGS10	Underexpressed in mouse FP versus FN
ILMN_1252283	-0.503819	0.00480379	TULP4	Underexpressed in mouse FP versus FN
ILMN_1219978	-0.534409	0.00484353	APPL2	Underexpressed in mouse FP versus FN
ILMN_2712067	-0.50615	0.00498724	PGD	Underexpressed in mouse FP versus FN
ILMN_1254042	-0.715896	0.00504174	INPP5D	Underexpressed in mouse FP versus FN
ILMN_2760318	-1.34039	0.0050868	C1QTNF3	Underexpressed in mouse FP versus FN
ILMN_2723491	-0.544765	0.0051554	ELOVL1	Underexpressed in mouse FP versus FN
ILMN_3160817	-0.523413	0.00519292	CTSD	Underexpressed in mouse FP versus FN
ILMN_2684577	-0.523225	0.00523397	PCYOX1L	Underexpressed in mouse FP versus FN
ILMN_1241077	-0.5795	0.00524413	HOXB4	Underexpressed in mouse FP versus FN
ILMN_2685023	-0.729816	0.0052637	HMHA1	Underexpressed in mouse FP versus FN
ILMN_1254114	-0.751317	0.0052637	ARTN	Underexpressed in mouse FP versus FN
ILMN_1242767	-0.803802	0.0052819	DOK1	Underexpressed in mouse FP versus FN
ILMN_2731446	-0.917567	0.00530026	SERPIND1	Underexpressed in mouse FP versus FN
ILMN_2700699	-0.494206	0.0053011	LRRC28	Underexpressed in mouse FP versus FN
ILMN_3161780	-0.62553	0.00534081	TMEPAI	Underexpressed in mouse FP versus FN
ILMN_2717514	-0.8022	0.0053729	RBP1	Underexpressed in mouse FP versus FN
ILMN_2731407	-0.592216	0.00540262	GDF3	Underexpressed in mouse FP versus FN
ILMN_1243451	-0.598031	0.00541143	HVCN1	Underexpressed in mouse FP versus FN
ILMN_2665409	-0.828523	0.00549665	NNMT	Underexpressed in mouse FP versus FN
ILMN_2621752	-0.64545	0.00565726	IRF5	Underexpressed in mouse FP versus FN
ILMN_2658687	-0.742247	0.00570328	LTC4S	Underexpressed in mouse FP versus FN
ILMN_2589458	-0.511219	0.00578263	NQO2	Underexpressed in mouse FP versus FN
ILMN_2756486	-1.0075	0.00592049	AQP1	Underexpressed in mouse FP versus FN
ILMN_1234704	-0.675189	0.00593135	C920005C14RIK	Underexpressed in mouse FP versus FN
ILMN_2645439	-0.50035	0.00620829	BMI1	Underexpressed in mouse FP versus FN
ILMN_2734252	-0.71773	0.00625316	HEPH	Underexpressed in mouse FP versus FN
ILMN_1219591	-0.606122	0.0062621	1300014I06RIK	Underexpressed in mouse FP versus FN
ILMN_2494251	-0.760693	0.00656938	TUBA1	Underexpressed in mouse FP versus FN
ILMN_2667384	-0.620137	0.00657227	SLC6A9	Underexpressed in mouse FP versus FN
ILMN_1259388	-0.975169	0.00657592	COL6A1	Underexpressed in mouse FP versus FN
ILMN_1224736	-0.543497	0.0065896	ZMIZ1	Underexpressed in mouse FP versus FN
ILMN_2603570	-0.5444	0.00660338	LEPROT	Underexpressed in mouse FP versus FN
ILMN_1250438	-0.593447	0.00674744	MARCKSL1	Underexpressed in mouse FP versus FN
ILMN_1248099	-1.1234	0.006776	COL16A1	Underexpressed in mouse FP versus FN
ILMN_2707967	-0.617101	0.0069016	MAN2B1	Underexpressed in mouse FP versus FN
ILMN_1255135	-0.498069	0.00692515	RDH10	Underexpressed in mouse FP versus FN
ILMN_2702163	-0.548657	0.00696509	ABCA5	Underexpressed in mouse FP versus FN
ILMN_2522884	-0.824476	0.00697079	9930105H17RIK	Underexpressed in mouse FP versus FN
ILMN_2612255	-0.624061	0.00701954	LYL1	Underexpressed in mouse FP versus FN
ILMN_2600537	-0.51457	0.00719892	SRI	Underexpressed in mouse FP versus FN
ILMN_1249767	-0.959791	0.00722557	THBD	Underexpressed in mouse FP versus FN
ILMN_1235657	-0.720311	0.00724111	RNASE4	Underexpressed in mouse FP versus FN
ILMN_1216475	-0.69707	0.00724687	HOXD9	Underexpressed in mouse FP versus FN
ILMN_2702193	-0.653571	0.00724687	MXRA7	Underexpressed in mouse FP versus FN
ILMN_2649423	-0.499113	0.00729338	CACNA1C	Underexpressed in mouse FP versus FN
ILMN_2768087	-1.06088	0.00733862	COL6A1	Underexpressed in mouse FP versus FN
ILMN_2773191	-0.500283	0.00740296	GNAO1	Underexpressed in mouse FP versus FN
ILMN_1253984	-0.61743	0.00748981	ABCA9	Underexpressed in mouse FP versus FN
ILMN_2592815	-0.817175	0.00771165	GNAI1	Underexpressed in mouse FP versus FN
ILMN_1220688	-0.730966	0.0077462	6330505N24RIK	Underexpressed in mouse FP versus FN
ILMN_2742840	-0.653089	0.00774788	GPR34	Underexpressed in mouse FP versus FN
ILMN_2760621	-0.922931	0.007748	CTRB1	Underexpressed in mouse FP versus FN
ILMN_2680827	-0.548928	0.00783684	IL7R	Underexpressed in mouse FP versus FN
ILMN_2744825	-1.01209	0.00811045	ACTA2	Underexpressed in mouse FP versus FN
ILMN_1244484	-0.885962	0.00811735	ROBO1	Underexpressed in mouse FP versus FN
ILMN_2604457	-0.568662	0.00819534	NEDD4L	Underexpressed in mouse FP versus FN
ILMN_2653132	-0.65624	0.00858707	CLEC7A	Underexpressed in mouse FP versus FN
ILMN_1221274	-0.783964	0.00864587	RAB32	Underexpressed in mouse FP versus FN
ILMN_2772582	-0.577135	0.00868235	SMAD3	Underexpressed in mouse FP versus FN
ILMN_2777769	-0.954842	0.00877843	H2-DMA	Underexpressed in mouse FP versus FN
ILMN_2770429	-0.654996	0.00879509	PLOD2	Underexpressed in mouse FP versus FN
ILMN_2749856	-0.521369	0.00879816	A630038E17RIK	Underexpressed in mouse FP versus FN
ILMN_3162820	-0.568973	0.00879816	ODZ4	Underexpressed in mouse FP versus FN
ILMN_2668463	-0.884503	0.00879816	EMILIN1	Underexpressed in mouse FP versus FN
ILMN_2721748	-0.549964	0.00887684	C85492	Underexpressed in mouse FP versus FN
ILMN_2762083	-0.535504	0.00899492	SYN1	Underexpressed in mouse FP versus FN
ILMN_2743763	-0.887808	0.009063	BCL2A1A	Underexpressed in mouse FP versus FN
ILMN_1232537	-0.657242	0.0092394	LOC632433	Underexpressed in mouse FP versus FN
ILMN_2696714	-0.491378	0.0092394	ACAA2	Underexpressed in mouse FP versus FN
ILMN_2733793	-0.649827	0.00931378	CORO1A	Underexpressed in mouse FP versus FN
ILMN_2638114	-1.46378	0.0093555	PTN	Underexpressed in mouse FP versus FN
ILMN_2775154	-0.718696	0.00939148	CTSH	Underexpressed in mouse FP versus FN
ILMN_1230357	-0.533977	0.00964896	ITPR1	Underexpressed in mouse FP versus FN
ILMN_2635229	-1.33323	0.00965313	THBS2	Underexpressed in mouse FP versus FN
ILMN_2742813	-0.946744	0.00983483	2310002L13RIK	Underexpressed in mouse FP versus FN
ILMN_2687880	-1.5298	0.00990469	COL1A1	Underexpressed in mouse FP versus FN
ILMN_2665307	-0.639468	0.00990469	LOC640067	Underexpressed in mouse FP versus FN
ILMN_2608811	-0.746057	0.00991783	CBR3	Underexpressed in mouse FP versus FN
ILMN_1254523	-0.928723	0.00991958	GSTO1	Underexpressed in mouse FP versus FN
ILMN_2777535	-0.875733	0.00992243	PTPLB	Underexpressed in mouse FP versus FN
ILMN_1234111	-0.547245	0.00996777	VTN	Underexpressed in mouse FP versus FN
ILMN_1245307	-1.18809	0.0100074	FBLN2	Underexpressed in mouse FP versus FN
ILMN_1245118	-0.683107	0.0100553	OTUD7A	Underexpressed in mouse FP versus FN
ILMN_2743013	-0.935115	0.0100763	NCF4	Underexpressed in mouse FP versus FN
ILMN_2618286	-0.615686	0.0100976	AK162044	Underexpressed in mouse FP versus FN
ILMN_2589651	-0.532072	0.0105412	ANPEP	Underexpressed in mouse FP versus FN
ILMN_2753912	-0.650757	0.0107146	PDGFC	Underexpressed in mouse FP versus FN
ILMN_1221805	-1.31906	0.0109597	DTNA	Underexpressed in mouse FP versus FN
ILMN_2712867	-0.626875	0.0110294	TIMP2	Underexpressed in mouse FP versus FN
ILMN_1258636	-0.544325	0.0110683	CADPS	Underexpressed in mouse FP versus FN
ILMN_1225196	-0.935375	0.0110683	TGFB2	Underexpressed in mouse FP versus FN
ILMN_1235133	-0.574247	0.01107	SYN1	Underexpressed in mouse FP versus FN
ILMN_1238198	-0.513651	0.0111013	COL6A1	Underexpressed in mouse FP versus FN
ILMN_3162814	-0.644983	0.0112862	AI747699	Underexpressed in mouse FP versus FN
ILMN_1241151	-0.86249	0.0113599	LRTM1	Underexpressed in mouse FP versus FN
ILMN_1236016	-0.550692	0.0113599	WWTR1	Underexpressed in mouse FP versus FN
ILMN_2633592	-0.503264	0.0114442	TAL1	Underexpressed in mouse FP versus FN
ILMN_1214150	-0.901046	0.0115328	GNG2	Underexpressed in mouse FP versus FN
ILMN_2656021	-0.67938	0.0116833	OSBPL3	Underexpressed in mouse FP versus FN
ILMN_2744398	-0.543354	0.0116833	OSTF1	Underexpressed in mouse FP versus FN
ILMN_2721149	-0.672755	0.0117403	ARL11	Underexpressed in mouse FP versus FN
ILMN_2721929	-0.560498	0.0117403	HAVCR2	Underexpressed in mouse FP versus FN
ILMN_1243593	-0.606046	0.0118357	PCGF5	Underexpressed in mouse FP versus FN
ILMN_1221592	-0.492001	0.0120997	SEC11C	Underexpressed in mouse FP versus FN
ILMN_2609614	-0.641191	0.0123138	SNX10	Underexpressed in mouse FP versus FN
ILMN_1241082	-0.563287	0.0124262	SMO	Underexpressed in mouse FP versus FN
ILMN_2629486	-0.830295	0.0124425	SRPX	Underexpressed in mouse FP versus FN
ILMN_2434472	-0.683343	0.0127294	TPD52L1	Underexpressed in mouse FP versus FN
ILMN_2639642	-0.670718	0.0127895	ARHGEF6	Underexpressed in mouse FP versus FN
ILMN_2656827	-0.542348	0.0129652	BCAT1	Underexpressed in mouse FP versus FN
ILMN_1245994	-0.687603	0.0129835	FLNA	Underexpressed in mouse FP versus FN
ILMN_2486573	-0.943627	0.0132121	VEGFC	Underexpressed in mouse FP versus FN
ILMN_2769777	-0.71822	0.0132661	MSC	Underexpressed in mouse FP versus FN
ILMN_1222246	-0.845241	0.0136813	ADFP	Underexpressed in mouse FP versus FN
ILMN_1227926	-0.581706	0.0137316	FLT1	Underexpressed in mouse FP versus FN
ILMN_2735522	-0.513162	0.0137969	LRP2	Underexpressed in mouse FP versus FN
ILMN_1258629	-1.09229	0.0138354	COL3A1	Underexpressed in mouse FP versus FN
ILMN_1251233	-0.514123	0.0138812	GNG11	Underexpressed in mouse FP versus FN
ILMN_2693922	-0.546015	0.014011	EGFR	Underexpressed in mouse FP versus FN
ILMN_2707107	-0.600443	0.014011	C76566	Underexpressed in mouse FP versus FN
ILMN_2593034	-1.6618	0.0141142	C1QTNF3	Underexpressed in mouse FP versus FN
ILMN_1257855	-0.649264	0.0143069	STARD8	Underexpressed in mouse FP versus FN
ILMN_2681965	-0.868019	0.0145749	CTSC	Underexpressed in mouse FP versus FN
ILMN_2625126	-1.09114	0.0147489	CX3CR1	Underexpressed in mouse FP versus FN
ILMN_1225085	-0.900708	0.0148111	PRKCB1	Underexpressed in mouse FP versus FN
ILMN_2758199	-0.53658	0.0148376	SORD	Underexpressed in mouse FP versus FN
ILMN_1247540	-0.607152	0.0149046	CSPG2	Underexpressed in mouse FP versus FN
ILMN_1217489	-0.533865	0.0149611	LOC622159	Underexpressed in mouse FP versus FN
ILMN_1258560	-0.622597	0.0153363	ROBO4	Underexpressed in mouse FP versus FN
ILMN_1231012	-0.499431	0.0154003	LCP2	Underexpressed in mouse FP versus FN
ILMN_1229340	-0.661803	0.0154465	OTTMUSG00000004461	Underexpressed in mouse FP versus FN
ILMN_1258732	-0.617442	0.0155001	CRYBA4	Underexpressed in mouse FP versus FN
ILMN_1254631	-0.539953	0.0156987	AI481316	Underexpressed in mouse FP versus FN
ILMN_2520250	-0.504824	0.0157411	HSPG2	Underexpressed in mouse FP versus FN
ILMN_1213863	-0.724603	0.0157617	AQP1	Underexpressed in mouse FP versus FN
ILMN_2709891	-0.833537	0.0158746	CLDN1	Underexpressed in mouse FP versus FN
ILMN_2675223	-0.564514	0.0158892	CD33	Underexpressed in mouse FP versus FN
ILMN_2731760	-0.781699	0.016213	MYO1F	Underexpressed in mouse FP versus FN
ILMN_2591731	-0.567591	0.016434	PTPRB	Underexpressed in mouse FP versus FN
ILMN_2625451	-1.08518	0.0165258	ANKRD1	Underexpressed in mouse FP versus FN
ILMN_2640346	-0.71617	0.0165704	P2RY13	Underexpressed in mouse FP versus FN
ILMN_1245964	-0.680378	0.0167664	ABCG1	Underexpressed in mouse FP versus FN
ILMN_1243602	-0.510284	0.0168822	PRKCDBP	Underexpressed in mouse FP versus FN
ILMN_2714796	-0.93688	0.0170825	CORO1A	Underexpressed in mouse FP versus FN
ILMN_1219946	-0.60924	0.0170868	IL10RA	Underexpressed in mouse FP versus FN
ILMN_2726128	-0.502442	0.0171248	HEPH	Underexpressed in mouse FP versus FN
ILMN_2711163	-1.30317	0.017294	CTSK	Underexpressed in mouse FP versus FN
ILMN_2718398	-0.784343	0.01731	HTRA3	Underexpressed in mouse FP versus FN
ILMN_1220975	-0.655098	0.0173182	PTPN22	Underexpressed in mouse FP versus FN
ILMN_1222111	-0.973963	0.0173217	COL15A1	Underexpressed in mouse FP versus FN
ILMN_2738054	-0.582496	0.0173502	PLEKHG2	Underexpressed in mouse FP versus FN
ILMN_2727432	-0.74766	0.0173727	STAB1	Underexpressed in mouse FP versus FN
ILMN_2737463	-0.539927	0.0176665	CCDC88	Underexpressed in mouse FP versus FN
ILMN_2504823	-0.517051	0.0177283	TRIM47	Underexpressed in mouse FP versus FN
ILMN_2705361	-0.547758	0.0178444	HSD17B11	Underexpressed in mouse FP versus FN
ILMN_1254191	-0.705525	0.0178677	LIP1	Underexpressed in mouse FP versus FN
ILMN_2433746	-0.771845	0.0180608	TYROBP	Underexpressed in mouse FP versus FN
ILMN_2625855	-0.859896	0.0182421	2310016C16RIK	Underexpressed in mouse FP versus FN
ILMN_1217969	-0.588486	0.0183516	GPIHBP1	Underexpressed in mouse FP versus FN
ILMN_3160837	-0.697453	0.0186421	HOXB7	Underexpressed in mouse FP versus FN
ILMN_2687586	-0.714688	0.0186926	CXCL16	Underexpressed in mouse FP versus FN
ILMN_2743244	-0.689013	0.0189013	CD86	Underexpressed in mouse FP versus FN
ILMN_1233293	-1.04397	0.0189542	GBP1	Underexpressed in mouse FP versus FN
ILMN_1246024	-0.582774	0.0190445	RNPEP	Underexpressed in mouse FP versus FN
ILMN_2645321	-0.594924	0.0193093	SOX18	Underexpressed in mouse FP versus FN
ILMN_2694960	-0.743816	0.0194488	MSN	Underexpressed in mouse FP versus FN
ILMN_2669912	-0.598636	0.0194959	NRP1	Underexpressed in mouse FP versus FN
ILMN_1237886	-0.590917	0.0195479	ENC1	Underexpressed in mouse FP versus FN
ILMN_2776431	-0.847152	0.0195813	C1QA	Underexpressed in mouse FP versus FN
ILMN_1239724	-0.611964	0.0198069	PSMB1	Underexpressed in mouse FP versus FN
ILMN_2590918	-0.827753	0.0203058	AIM1	Underexpressed in mouse FP versus FN
ILMN_1213698	-0.898869	0.0207661	BCL2A1B	Underexpressed in mouse FP versus FN
ILMN_2659286	-0.925583	0.0208655	PDGFRL	Underexpressed in mouse FP versus FN
ILMN_2624328	-0.49469	0.0210658	ADAMTS7	Underexpressed in mouse FP versus FN
ILMN_1227261	-1.15799	0.0211303	LOX	Underexpressed in mouse FP versus FN
ILMN_2619620	-0.962325	0.0214865	C1QB	Underexpressed in mouse FP versus FN
ILMN_1212907	-0.743126	0.0214865	D430039N05RIK	Underexpressed in mouse FP versus FN
ILMN_1234966	-0.689706	0.0215113	HOXB2	Underexpressed in mouse FP versus FN
ILMN_1241369	-0.878463	0.021758	GPR149	Underexpressed in mouse FP versus FN
ILMN_1225374	-0.60715	0.022062	ARSB	Underexpressed in mouse FP versus FN
ILMN_2720159	-0.515233	0.0220832	PTCHD1	Underexpressed in mouse FP versus FN
ILMN_1226936	-0.707487	0.0222892	UGT1A7C	Underexpressed in mouse FP versus FN
ILMN_1230263	-0.4903	0.0222941	ME2	Underexpressed in mouse FP versus FN
ILMN_2737903	-0.702632	0.0223618	FGD2	Underexpressed in mouse FP versus FN
ILMN_1237670	-0.73364	0.0224228	ENTPD2	Underexpressed in mouse FP versus FN
ILMN_2693495	-0.963789	0.0225218	COL8A1	Underexpressed in mouse FP versus FN
ILMN_2454204	-0.697252	0.0225446	TNFRSF22	Underexpressed in mouse FP versus FN
ILMN_1249941	-1.11208	0.0226376	GDF10	Underexpressed in mouse FP versus FN
ILMN_2700166	-1.17108	0.0227467	CCND2	Underexpressed in mouse FP versus FN
ILMN_2660263	-0.88152	0.022756	BCL2A1B	Underexpressed in mouse FP versus FN
ILMN_1246861	-0.728317	0.0228304	CTSS	Underexpressed in mouse FP versus FN
ILMN_2718843	-0.63361	0.0230368	4632417K18RIK	Underexpressed in mouse FP versus FN
ILMN_2704184	-0.616865	0.0230608	5031439A09RIK	Underexpressed in mouse FP versus FN
ILMN_2746283	-0.675851	0.0231469	MRVI1	Underexpressed in mouse FP versus FN
ILMN_2699052	-1.25665	0.0231482	NRN1	Underexpressed in mouse FP versus FN
ILMN_2473562	-0.574201	0.023171	LAT2	Underexpressed in mouse FP versus FN
ILMN_2774430	-0.751771	0.0232139	NCF2	Underexpressed in mouse FP versus FN
ILMN_2775098	-0.619109	0.0232278	CYB5	Underexpressed in mouse FP versus FN
ILMN_1220166	-0.566581	0.0235105	SLC9A2	Underexpressed in mouse FP versus FN
ILMN_1244147	-0.533589	0.0241109	AK3	Underexpressed in mouse FP versus FN
ILMN_2695181	-0.565073	0.024119	SMTN	Underexpressed in mouse FP versus FN
ILMN_2493826	-0.755349	0.0241475	UGT1A7C	Underexpressed in mouse FP versus FN
ILMN_2777359	-0.687899	0.0247094	SERPINH1	Underexpressed in mouse FP versus FN
ILMN_2769807	-0.563184	0.0248941	LRMP	Underexpressed in mouse FP versus FN
ILMN_2639051	-0.516718	0.0249085	GADL1	Underexpressed in mouse FP versus FN
ILMN_2610609	-0.507251	0.0250486	1810054D07RIK	Underexpressed in mouse FP versus FN
ILMN_2747060	-0.624349	0.0251197	CORO1A	Underexpressed in mouse FP versus FN
ILMN_1214500	-0.594298	0.0251471	RGMA	Underexpressed in mouse FP versus FN
ILMN_2446496	-0.973313	0.0251821	UPP1	Underexpressed in mouse FP versus FN
ILMN_2762109	-1.07236	0.0256228	PKP1	Underexpressed in mouse FP versus FN
ILMN_1219188	-0.631814	0.0256228	AKR1B8	Underexpressed in mouse FP versus FN
ILMN_2695199	-0.770585	0.0258907	ST3GAL6	Underexpressed in mouse FP versus FN
ILMN_2648006	-0.504039	0.026411	GRIA1	Underexpressed in mouse FP versus FN
ILMN_2661340	-0.597855	0.026425	SLCO4A1	Underexpressed in mouse FP versus FN
ILMN_2619528	-0.647811	0.0265587	KLHL6	Underexpressed in mouse FP versus FN
ILMN_2661971	-0.50708	0.0270795	GM2A	Underexpressed in mouse FP versus FN
ILMN_2664660	-0.496288	0.0273027	ALDH5A1	Underexpressed in mouse FP versus FN
ILMN_1240746	-0.67408	0.0273268	MCPT4	Underexpressed in mouse FP versus FN
ILMN_3160769	-0.489447	0.0273268	CD200	Underexpressed in mouse FP versus FN
ILMN_2652456	-0.937551	0.0281435	MYL9	Underexpressed in mouse FP versus FN
ILMN_2645654	-0.765086	0.0283729	ACAN	Underexpressed in mouse FP versus FN
ILMN_1249550	-0.490557	0.0286067	FKBP9	Underexpressed in mouse FP versus FN
ILMN_1252435	-1.02039	0.0291318	TMEM119	Underexpressed in mouse FP versus FN
ILMN_2629582	-0.77023	0.0293417	PLAU	Underexpressed in mouse FP versus FN
ILMN_1216880	-0.852238	0.0297874	EMR1	Underexpressed in mouse FP versus FN
ILMN_2693991	-0.722084	0.0300724	GPR65	Underexpressed in mouse FP versus FN
ILMN_2645662	-0.48556	0.0305976	TMEM86A	Underexpressed in mouse FP versus FN
ILMN_2589164	-0.733744	0.0306425	H2-DMB1	Underexpressed in mouse FP versus FN
ILMN_1219749	-0.660674	0.0306425	TNFRSF22	Underexpressed in mouse FP versus FN
ILMN_2727472	-1.13022	0.0307167	ISL1	Underexpressed in mouse FP versus FN
ILMN_2492500	-0.491064	0.0309728	ZEB1	Underexpressed in mouse FP versus FN
ILMN_1215252	-1.01893	0.0312949	BMP4	Underexpressed in mouse FP versus FN
ILMN_2701631	-0.591826	0.0314231	SPINK2	Underexpressed in mouse FP versus FN
ILMN_2669627	-0.562486	0.0320538	CSPG2	Underexpressed in mouse FP versus FN
ILMN_1239632	-0.652815	0.0331124	NG23	Underexpressed in mouse FP versus FN
ILMN_1229827	-0.58593	0.033843	ST7	Underexpressed in mouse FP versus FN
ILMN_2748402	-0.730537	0.0338609	COL5A1	Underexpressed in mouse FP versus FN
ILMN_2721439	-0.640481	0.0340137	CSRP2	Underexpressed in mouse FP versus FN
ILMN_1242485	-0.496685	0.0341426	PODXL	Underexpressed in mouse FP versus FN
ILMN_1250251	-0.681703	0.0341435	P2RY2	Underexpressed in mouse FP versus FN
ILMN_2723369	-0.952483	0.0342126	NPAL2	Underexpressed in mouse FP versus FN
ILMN_2589256	-0.524509	0.0353542	CENTA2	Underexpressed in mouse FP versus FN
ILMN_1249372	-0.628956	0.0355105	ZBTB20	Underexpressed in mouse FP versus FN
ILMN_1216182	-0.506161	0.035539	2810439F02RIK	Underexpressed in mouse FP versus FN
ILMN_1222543	-0.711313	0.0357164	UGT1A7C	Underexpressed in mouse FP versus FN
ILMN_1235932	-0.89633	0.0357469	PDGFRA	Underexpressed in mouse FP versus FN
ILMN_1237197	-0.567498	0.0358386	NRP1	Underexpressed in mouse FP versus FN
ILMN_2733733	-0.691518	0.0358521	TLR2	Underexpressed in mouse FP versus FN
ILMN_1255033	-0.583661	0.0361422	FBN2	Underexpressed in mouse FP versus FN
ILMN_1234487	-0.59785	0.0361422	ANGPT2	Underexpressed in mouse FP versus FN
ILMN_1243830	-0.690524	0.0365454	PHEX	Underexpressed in mouse FP versus FN
ILMN_1226259	-0.762131	0.0365552	ADAMTS2	Underexpressed in mouse FP versus FN
ILMN_2739760	-1.25433	0.0366964	PRELP	Underexpressed in mouse FP versus FN
ILMN_1248718	-0.808107	0.0367592	CMA2	Underexpressed in mouse FP versus FN
ILMN_2614842	-0.509023	0.0369263	GPIHBP1	Underexpressed in mouse FP versus FN
ILMN_2634235	-0.566474	0.0369574	LRRC33	Underexpressed in mouse FP versus FN
ILMN_2718662	-0.847983	0.037128	MYL9	Underexpressed in mouse FP versus FN
ILMN_2722996	-0.574423	0.0372432	SIRPA	Underexpressed in mouse FP versus FN
ILMN_1248802	-0.609776	0.0373899	GRIA1	Underexpressed in mouse FP versus FN
ILMN_1239843	-0.506415	0.0375046	CLEC7A	Underexpressed in mouse FP versus FN
ILMN_1229458	-0.56544	0.0380067	PRKCB	Underexpressed in mouse FP versus FN
ILMN_3161666	-0.596649	0.0380445	MCC	Underexpressed in mouse FP versus FN
ILMN_1257060	-0.511813	0.0380615	LYPLA3	Underexpressed in mouse FP versus FN
ILMN_1239380	-0.588269	0.0381636	LEPREL2	Underexpressed in mouse FP versus FN
ILMN_1234223	-0.727622	0.0381886	PLD4	Underexpressed in mouse FP versus FN
ILMN_1214850	-0.531898	0.0390012	PAK1	Underexpressed in mouse FP versus FN
ILMN_1219632	-0.548632	0.0390645	MYO1G	Underexpressed in mouse FP versus FN
ILMN_2686132	-0.647111	0.0394301	ADA	Underexpressed in mouse FP versus FN
ILMN_2715840	-0.864612	0.0394439	C1QC	Underexpressed in mouse FP versus FN
ILMN_1242977	-0.610416	0.0394787	HOXB5	Underexpressed in mouse FP versus FN
ILMN_2764309	-0.492025	0.0395084	DUSP14	Underexpressed in mouse FP versus FN
ILMN_1253806	-1.02964	0.0395333	COL1A2	Underexpressed in mouse FP versus FN
ILMN_1224077	-0.667081	0.0397915	VAV1	Underexpressed in mouse FP versus FN
ILMN_1237277	-0.788202	0.0398909	TXNL1	Underexpressed in mouse FP versus FN
ILMN_2711075	-1.2735	0.0402577	MMP9	Underexpressed in mouse FP versus FN
ILMN_2593787	-0.505457	0.0404406	KCNK13	Underexpressed in mouse FP versus FN
ILMN_1253691	-0.517382	0.0405117	B430201A12RIK	Underexpressed in mouse FP versus FN
ILMN_2769884	-0.733751	0.0408029	IGF1	Underexpressed in mouse FP versus FN
ILMN_2615431	-0.95471	0.0408153	1200009O22RIK	Underexpressed in mouse FP versus FN
ILMN_2593694	-0.518823	0.0416008	LRTM1	Underexpressed in mouse FP versus FN
ILMN_2463181	-0.956078	0.0418354	TNC	Underexpressed in mouse FP versus FN
ILMN_1255513	-0.645689	0.0419409	CDR2	Underexpressed in mouse FP versus FN
ILMN_1245354	-0.515375	0.0420484	TLR7	Underexpressed in mouse FP versus FN
ILMN_2758264	-0.642835	0.042515	CYP2S1	Underexpressed in mouse FP versus FN
ILMN_2726005	-0.605921	0.0427982	PLEKHG4	Underexpressed in mouse FP versus FN
ILMN_2744890	-0.523542	0.0432171	GADD45G	Underexpressed in mouse FP versus FN
ILMN_1228535	-0.588406	0.0435934	PMP22	Underexpressed in mouse FP versus FN
ILMN_1221789	-0.492475	0.0438653	OSBPL6	Underexpressed in mouse FP versus FN
ILMN_1227150	-0.531947	0.0440075	SCML4	Underexpressed in mouse FP versus FN
ILMN_2633179	-0.727043	0.0443724	IGH-1A	Underexpressed in mouse FP versus FN
ILMN_1226829	-0.624735	0.0448332	CD93	Underexpressed in mouse FP versus FN
ILMN_1227086	-0.666093	0.0449138	PIK3CG	Underexpressed in mouse FP versus FN
ILMN_1258379	-0.533494	0.0449762	GRASP	Underexpressed in mouse FP versus FN
ILMN_2729103	-0.764175	0.0450165	ADAMTS2	Underexpressed in mouse FP versus FN
ILMN_2631423	-1.20792	0.0451639	H2-AB1	Underexpressed in mouse FP versus FN
ILMN_2663259	-0.552372	0.045205	CLEC7A	Underexpressed in mouse FP versus FN
ILMN_1224855	-0.67859	0.0455268	SAMD9L	Underexpressed in mouse FP versus FN
ILMN_2612283	-0.674911	0.0456486	GATA2	Underexpressed in mouse FP versus FN
ILMN_1253304	-0.826035	0.0473833	STMN2	Underexpressed in mouse FP versus FN
ILMN_1254561	-0.651465	0.0479063	CSF1	Underexpressed in mouse FP versus FN
ILMN_1250704	-0.756126	0.048638	RCSD1	Underexpressed in mouse FP versus FN
ILMN_2728088	-0.593768	0.0489479	CDA	Underexpressed in mouse FP versus FN
ILMN_2664729	-0.568321	0.0490096	PRR6	Underexpressed in mouse FP versus FN
ILMN_1222489	-0.667205	0.0491163	SULF1	Underexpressed in mouse FP versus FN
ILMN_2607675	-1.12145	0.049335	LOC641240	Underexpressed in mouse FP versus FN
ILMN_2502542	-0.509367	0.0495477	UAP1	Underexpressed in mouse FP versus FN
