# Supplementary material for: DNA methylation patterns are influenced by Pax3 :: Foxo1 expression and developmental lineage in rhabdomyosarcoma tumours forming in genetically engineered mouse models
Source: J Pathol. 2025 Jan 15;265(3):316–29. doi: 10.1002/path.6386 (PMC11794984; doi:10.1002/path.6386)
Supplement: Supplementary file 5 — Table S4. Differentially expressed genes in human FP versus FN tumours [file PATH-265-316-s004.xlsx]

## Sheet: Cover page
	DNA methylation patterns are influenced by Pax3::Foxo1 expression and developmental lineage in rhabdomyosarcoma tumours forming in genetically engineered mouse models
	W Sun et al J Pathol https://doi.org/10.1002/path.6386
	Table S4. Differentially expressed genes in human fusion-positive (FP) versus fusion-negative (FN) tumours

## Sheet: Sheet1
Table S4. Differentially expressed genes in human fusion-positive (FP) versus fusion-negative (FN) tumours
	mean.FP.expression	mean.FN.expression	logFC	P.value.adj	Category
A2M-AS1	-0.909737	-1.62851	0.718771	0.0363545	Overexpressed in FP versus FN
AACS	3.525	3.02552	0.499478	0.0239272	Overexpressed in FP versus FN
AAED1	1.56079	0.954925	0.605864	0.000190433	Overexpressed in FP versus FN
AAR2	4.64737	4.1197	0.527667	9.9181e-05	Overexpressed in FP versus FN
AATK	3.17553	2.01224	1.16329	2.20512e-06	Overexpressed in FP versus FN
ABAT	6.23553	3.63896	2.59657	3.69317e-23	Overexpressed in FP versus FN
ABCA7	3.57868	2.4606	1.11809	0.000592984	Overexpressed in FP versus FN
ABCC3	2.015	-0.37403	2.38903	4.31446e-07	Overexpressed in FP versus FN
ABCC5	5.27237	4.47015	0.802219	2.84309e-05	Overexpressed in FP versus FN
ABCG1	4.02632	2.58701	1.4393	1.7786e-10	Overexpressed in FP versus FN
ABLIM1	3.82789	3.28493	0.542969	0.0106719	Overexpressed in FP versus FN
ABLIM2	1.54289	0.627015	0.91588	0.0203912	Overexpressed in FP versus FN
ABP1	-2.91079	-4.30567	1.39488	0.000964053	Overexpressed in FP versus FN
ACAA2	4.95526	4.41119	0.544069	0.0213074	Overexpressed in FP versus FN
ACADL	1.09842	-0.372388	1.47081	0.00401773	Overexpressed in FP versus FN
ACAN	1.87132	0.916567	0.954749	0.0345149	Overexpressed in FP versus FN
ACAT1	5.50763	4.93284	0.574796	3.60561e-05	Overexpressed in FP versus FN
ACAT2	3.96763	3.35493	0.612706	0.000666842	Overexpressed in FP versus FN
ACOT11	2.69	2.02075	0.669254	0.0104889	Overexpressed in FP versus FN
ACOT7	5.24474	4.45672	0.78802	0.000268907	Overexpressed in FP versus FN
ACOX3	3.46816	2.87075	0.597412	9.50469e-05	Overexpressed in FP versus FN
ACSL6	-3.23	-4.23567	1.00567	0.0461314	Overexpressed in FP versus FN
ACSM3	-0.154737	-0.887313	0.732577	0.0413066	Overexpressed in FP versus FN
ACTA1	6.93158	4.12478	2.8068	2.60356e-06	Overexpressed in FP versus FN
ACVR1C	-1.115	-4.10701	2.99201	1.09227e-11	Overexpressed in FP versus FN
ACYP1	4.96789	4.07716	0.890731	2.79661e-07	Overexpressed in FP versus FN
ACYP2	3.04895	2.08925	0.959694	5.22048e-06	Overexpressed in FP versus FN
ADAL	2.23684	1.73896	0.497887	0.00225184	Overexpressed in FP versus FN
ADAM10	4.60211	3.54358	1.05852	4.94048e-11	Overexpressed in FP versus FN
ADAM12	3.20816	2.54776	0.660397	0.0175331	Overexpressed in FP versus FN
ADAMDEC1	-0.0302632	-1.31418	1.28392	0.0183693	Overexpressed in FP versus FN
ADAMTS14	5.33474	2.20507	3.12966	1.68058e-21	Overexpressed in FP versus FN
ADAMTS16	-0.174737	-2.02194	1.8472	6.42693e-05	Overexpressed in FP versus FN
ADAMTS2	3.51474	2.86075	0.653991	0.0145602	Overexpressed in FP versus FN
ADAMTSL1	1.58237	0.365224	1.21714	0.000928067	Overexpressed in FP versus FN
ADAMTSL2	2.63263	1.96672	0.665915	0.0101037	Overexpressed in FP versus FN
ADARB1	3.79105	3.19776	0.593291	0.00263078	Overexpressed in FP versus FN
ADC	2.97789	2.34806	0.629835	0.00594609	Overexpressed in FP versus FN
ADCK3	4.80132	4.23836	0.562958	0.00280005	Overexpressed in FP versus FN
ADCY2	2.02658	0.568209	1.45837	0.000624913	Overexpressed in FP versus FN
ADCYAP1	1.03263	-3.94716	4.9798	4.85409e-10	Overexpressed in FP versus FN
ADK	4.61763	3.98821	0.629423	0.000870339	Overexpressed in FP versus FN
ADORA2A	2.845	1.49851	1.34649	1.25705e-10	Overexpressed in FP versus FN
ADORA2A-AS1	-0.755526	-2.04896	1.29343	2.26265e-07	Overexpressed in FP versus FN
ADRA2A	2.92289	-0.515522	3.43842	9.0232e-16	Overexpressed in FP versus FN
ADRA2C	5.24632	0.483881	4.76244	1.58637e-25	Overexpressed in FP versus FN
ADRB2	-0.0660526	-1.22104	1.15499	0.00637936	Overexpressed in FP versus FN
AFAP1L2	4.00079	2.58224	1.41855	8.62259e-08	Overexpressed in FP versus FN
AGAP11	2.76395	1.80522	0.958723	0.00175078	Overexpressed in FP versus FN
AGBL1	-2.47421	-4.43373	1.95952	5.92852e-06	Overexpressed in FP versus FN
AGBL2	-0.666316	-1.61463	0.948311	0.00883643	Overexpressed in FP versus FN
AGPAT2	4.38237	3.53851	0.843861	0.000150094	Overexpressed in FP versus FN
AGXT	2.45895	-1.16418	3.62313	3.3272e-09	Overexpressed in FP versus FN
AHDC1	4.28026	3.5409	0.739368	3.8227e-05	Overexpressed in FP versus FN
AHRR	0.801842	-1.19075	1.99259	9.637e-08	Overexpressed in FP versus FN
AIRE	-1.92974	-3.52612	1.59638	6.52821e-05	Overexpressed in FP versus FN
AJAP1	-0.326842	-1.69045	1.36361	0.00437319	Overexpressed in FP versus FN
AK5	1.93579	1.37179	0.563998	0.0102006	Overexpressed in FP versus FN
AK7	-2.34263	-3.55925	1.21662	0.000177328	Overexpressed in FP versus FN
AKR1B15	0.882105	-1.47	2.35211	8.69054e-08	Overexpressed in FP versus FN
AKR7A2	4.90184	4.31776	0.584081	0.000246152	Overexpressed in FP versus FN
AKR7A2P1	2.925	2.07224	0.852761	6.68878e-08	Overexpressed in FP versus FN
AKR7A3	1.59711	-0.324627	1.92173	5.43363e-08	Overexpressed in FP versus FN
AKR7L	1.39342	0.145075	1.24835	7.19106e-05	Overexpressed in FP versus FN
ALAD	4.54974	3.52955	1.02018	6.70438e-07	Overexpressed in FP versus FN
ALDH1A3	4.47026	2.70239	1.76788	2.22728e-06	Overexpressed in FP versus FN
ALDH1B1	3.84132	3.11866	0.722659	8.16875e-05	Overexpressed in FP versus FN
ALDH3A2	4.00553	3.37373	0.631795	0.000922858	Overexpressed in FP versus FN
ALDH6A1	1.88737	1.32149	0.565876	3.56718e-05	Overexpressed in FP versus FN
ALDH8A1	0.112105	-0.670299	0.782404	0.00498185	Overexpressed in FP versus FN
ALDOA	9.53	8.84493	0.685075	0.000422348	Overexpressed in FP versus FN
ALG1L9P	-0.808421	-3.42537	2.61695	3.08743e-10	Overexpressed in FP versus FN
ALK	2.97605	-1.25701	4.23307	1.01896e-17	Overexpressed in FP versus FN
ALLC	-1.17132	-2.37836	1.20704	0.0129684	Overexpressed in FP versus FN
ALOX15	2.27316	-1.68075	3.9539	6.41761e-11	Overexpressed in FP versus FN
ALOX5AP	2.20711	1.55149	0.655613	0.0239011	Overexpressed in FP versus FN
AMIGO1	2.57816	1.54328	1.03487	2.29708e-07	Overexpressed in FP versus FN
AMZ1	-0.932895	-3.00657	2.07367	4.84898e-10	Overexpressed in FP versus FN
ANAPC15	5.33895	4.8094	0.529544	0.00283955	Overexpressed in FP versus FN
ANK2	4.39395	3.45134	0.942604	0.000942028	Overexpressed in FP versus FN
ANKRD18B	2.14368	-0.131343	2.27503	9.91122e-11	Overexpressed in FP versus FN
ANKRD2	1.58289	-0.701045	2.28394	8.76563e-05	Overexpressed in FP versus FN
ANKRD23	2.32421	1.52687	0.797345	0.00646559	Overexpressed in FP versus FN
ANKRD29	1.09789	-0.525821	1.62372	0.000641262	Overexpressed in FP versus FN
ANKRD6	3.24947	1.69418	1.55529	4.42875e-07	Overexpressed in FP versus FN
ANKRD65	4.85421	2.91925	1.93496	3.15212e-08	Overexpressed in FP versus FN
ANKS1A	4.32895	3.11343	1.21551	3.15794e-09	Overexpressed in FP versus FN
ANKS1B	2.38974	0.182388	2.20735	3.08743e-10	Overexpressed in FP versus FN
ANKS6	5.05474	3.12612	1.92862	6.04454e-18	Overexpressed in FP versus FN
ANKZF1	5.03526	4.54493	0.490338	0.0211448	Overexpressed in FP versus FN
ANO1	2.45184	1.26597	1.18587	1.5206e-05	Overexpressed in FP versus FN
APBA2	3.78184	3.10627	0.675573	0.00232926	Overexpressed in FP versus FN
APBB1	4.21237	3.69582	0.516548	0.000149677	Overexpressed in FP versus FN
APBB2	3.55368	2.99507	0.55861	0.00544824	Overexpressed in FP versus FN
AQP1	5.43737	4.84701	0.590353	0.00956972	Overexpressed in FP versus FN
AQP3	2.815	1.73448	1.08052	0.00141258	Overexpressed in FP versus FN
ARHGAP22	1.77526	0.786269	0.988995	0.0125028	Overexpressed in FP versus FN
ARHGAP25	4.29553	1.32448	2.97105	2.69432e-17	Overexpressed in FP versus FN
ARHGAP26	4.08237	2.00269	2.07968	1.82698e-11	Overexpressed in FP versus FN
ARHGDIG	3.19947	0.311045	2.88843	4.35745e-12	Overexpressed in FP versus FN
ARHGEF28	0.00552632	-0.718358	0.723885	0.0162611	Overexpressed in FP versus FN
ARHGEF3	3.36	2.66493	0.695075	1.86222e-05	Overexpressed in FP versus FN
ARHGEF4	4.17789	1.01806	3.15984	1.75526e-14	Overexpressed in FP versus FN
ARL3	5.39263	4.25239	1.14024	2.39113e-09	Overexpressed in FP versus FN
ARL6IP6	4.44605	3.92955	0.5165	3.21638e-05	Overexpressed in FP versus FN
ARL8A	4.87605	4.38015	0.495903	0.000489741	Overexpressed in FP versus FN
ARPP21	3.81658	2.42493	1.39165	0.0468812	Overexpressed in FP versus FN
ARRB1	4.26079	2.12955	2.13124	4.35042e-15	Overexpressed in FP versus FN
ARRDC4	2.31553	1.52881	0.78672	5.81399e-05	Overexpressed in FP versus FN
ART3	1.35579	-0.0670149	1.4228	0.00190063	Overexpressed in FP versus FN
ART4	-1.03605	-1.92	0.883947	0.00320084	Overexpressed in FP versus FN
ASB2	3.77316	1.45761	2.31555	7.60883e-10	Overexpressed in FP versus FN
ASIC1	3.65737	2.34284	1.31453	3.63742e-06	Overexpressed in FP versus FN
ASPA	-0.0921053	-1.94119	1.84909	4.1306e-05	Overexpressed in FP versus FN
ASPN	3.95684	2.87657	1.08027	0.0065772	Overexpressed in FP versus FN
ASRGL1	3.60579	2.77672	0.829073	0.00250711	Overexpressed in FP versus FN
ASS1	8.66158	3.31582	5.34576	2.73652e-13	Overexpressed in FP versus FN
ASTN2	3.64895	1.55552	2.09342	8.72132e-14	Overexpressed in FP versus FN
ATG4D	4.22921	3.62552	0.603688	0.00994938	Overexpressed in FP versus FN
ATOH8	4.74184	3.86507	0.876767	0.00150277	Overexpressed in FP versus FN
ATP13A5	-1.96316	-3.50985	1.54669	0.0008148	Overexpressed in FP versus FN
ATP1A3	1.37105	-0.0879104	1.45896	0.0107993	Overexpressed in FP versus FN
ATP2A3	2.46105	1.61552	0.84553	0.0303838	Overexpressed in FP versus FN
ATP2B2	-0.268421	-4.38388	4.11546	2.53141e-12	Overexpressed in FP versus FN
ATP2C2	0.609474	-0.743134	1.35261	0.000309607	Overexpressed in FP versus FN
ATP5H	7.36421	6.82731	0.536897	0.000258664	Overexpressed in FP versus FN
ATP6V0A4	-0.372368	-3.25194	2.87957	1.54201e-08	Overexpressed in FP versus FN
ATP6V0E2-AS1	1.17237	0.211642	0.960727	0.000154073	Overexpressed in FP versus FN
ATP8B4	1.93816	-0.0171642	1.95532	1.62168e-11	Overexpressed in FP versus FN
ATRNL1	0.429474	-1.89761	2.32709	3.56664e-05	Overexpressed in FP versus FN
B3GALT5	-0.253684	-1.47403	1.22035	0.00128034	Overexpressed in FP versus FN
B3GAT1	3.96842	-3.32881	7.29723	2.54324e-30	Overexpressed in FP versus FN
BAG1	5.61184	4.97149	0.64035	2.28009e-05	Overexpressed in FP versus FN
BAIAP2L1	3.76026	1.13373	2.62653	5.91514e-14	Overexpressed in FP versus FN
BASP1	5.83132	4.97597	0.855346	0.011538	Overexpressed in FP versus FN
BBIP1	4.00526	3.40194	0.603323	3.26941e-07	Overexpressed in FP versus FN
BBS12	0.495789	-0.0883582	0.584148	0.000139294	Overexpressed in FP versus FN
BCAM	6.655	5.15358	1.50142	2.9402e-07	Overexpressed in FP versus FN
BCAR1	4.53158	3.94179	0.589788	0.00220727	Overexpressed in FP versus FN
BCL11A	3.63368	2.29612	1.33756	8.32555e-07	Overexpressed in FP versus FN
BCL2L10	-0.976053	-3.18448	2.20842	8.11558e-08	Overexpressed in FP versus FN
BCL2L13	4.20395	3.5509	0.653052	2.28616e-08	Overexpressed in FP versus FN
BCMO1	-1.20368	-2.98746	1.78378	7.84481e-06	Overexpressed in FP versus FN
BDH1	3.39158	1.43358	1.958	4.60174e-11	Overexpressed in FP versus FN
BECN1	4.79947	2.64224	2.15723	0.000736632	Overexpressed in FP versus FN
BEST4	-3.16132	-3.76403	0.602714	0.029301	Overexpressed in FP versus FN
BHLHE22	-0.856316	-2.19194	1.33562	0.00702743	Overexpressed in FP versus FN
BLCAP	7.27921	6.30224	0.976972	0.00177165	Overexpressed in FP versus FN
BMF	4.15658	3.35761	0.798967	1.08973e-06	Overexpressed in FP versus FN
BMP5	3.38579	-2.55343	5.93922	8.24916e-20	Overexpressed in FP versus FN
BMP8A	-0.275	-0.852985	0.577985	0.0280416	Overexpressed in FP versus FN
BMP8B	0.742368	-0.167164	0.909533	0.00212533	Overexpressed in FP versus FN
BNIP3	4.33579	2.96224	1.37355	1.60948e-09	Overexpressed in FP versus FN
BOK	4.23395	3.42149	0.812455	0.00777274	Overexpressed in FP versus FN
BRSK2	4.33447	-1.06209	5.39656	1.93398e-26	Overexpressed in FP versus FN
BSPRY	-2.14789	-3.66045	1.51255	0.00495437	Overexpressed in FP versus FN
BTBD17	-0.661316	-3.25209	2.59077	2.87219e-05	Overexpressed in FP versus FN
BTBD9	2.18658	1.03552	1.15106	6.54654e-06	Overexpressed in FP versus FN
BVES	3.78842	2.63881	1.14962	7.03927e-07	Overexpressed in FP versus FN
BVES-AS1	1.78211	0.566119	1.21599	1.0699e-06	Overexpressed in FP versus FN
BZRAP1	3.94184	1.09791	2.84393	2.43307e-11	Overexpressed in FP versus FN
BZRAP1-AS1	-0.441579	-1.21746	0.775884	0.00357297	Overexpressed in FP versus FN
C10orf71	2.51632	-0.091194	2.60751	2.15119e-16	Overexpressed in FP versus FN
C10orf71-AS1	0.558947	-2.20448	2.76342	2.95891e-12	Overexpressed in FP versus FN
C11orf45	0.996053	-0.415522	1.41158	9.84048e-11	Overexpressed in FP versus FN
C12orf65	4.62895	3.72299	0.905962	7.06134e-08	Overexpressed in FP versus FN
C12orf76	4.07395	3.18045	0.8935	4.40895e-09	Overexpressed in FP versus FN
C14orf132	3.20421	1.76955	1.43466	4.72667e-06	Overexpressed in FP versus FN
C14orf79	2.47053	1.7806	0.689929	3.73868e-05	Overexpressed in FP versus FN
C14orf80	4.23105	3.55522	0.675829	0.00211898	Overexpressed in FP versus FN
C16orf45	5.82605	3.69104	2.13501	3.45394e-20	Overexpressed in FP versus FN
C16orf71	-1.76605	-2.28761	0.521559	0.00968859	Overexpressed in FP versus FN
C16orf93	2.17184	1.51134	0.660499	0.0015198	Overexpressed in FP versus FN
C17orf70	4.65395	4.12806	0.525888	0.00102408	Overexpressed in FP versus FN
C17orf98	-3.15605	-3.95881	0.802753	0.0254314	Overexpressed in FP versus FN
C1orf105	5.09763	4.10119	0.996438	0.0205525	Overexpressed in FP versus FN
C1orf226	0.548158	-0.570597	1.11875	0.000943518	Overexpressed in FP versus FN
C1orf228	1.53158	0.617463	0.914116	0.00397631	Overexpressed in FP versus FN
C1QTNF1	2.95132	1.62612	1.3252	1.12078e-07	Overexpressed in FP versus FN
C1QTNF3	6.23447	4.98731	1.24716	0.000319306	Overexpressed in FP versus FN
C20orf194	3.07263	2.15179	0.920841	1.4089e-10	Overexpressed in FP versus FN
C22orf31	2.13605	0.0058209	2.13023	1.73392e-11	Overexpressed in FP versus FN
C2CD4D	-3.08974	-4.05821	0.968472	0.0238193	Overexpressed in FP versus FN
C2orf82	1.50447	0.949851	0.554623	0.0344055	Overexpressed in FP versus FN
C3orf70	2.85289	0.266269	2.58663	3.89102e-17	Overexpressed in FP versus FN
C5orf38	1.83447	-0.96806	2.80253	1.9428e-06	Overexpressed in FP versus FN
C5orf63	1.83974	1.19881	0.640931	0.00916458	Overexpressed in FP versus FN
C6orf163	-0.267368	-0.992985	0.725617	0.000274726	Overexpressed in FP versus FN
C7orf13	1.94158	1.08612	0.85546	0.017066	Overexpressed in FP versus FN
C8orf34	0.972368	-2.11955	3.09192	9.72388e-12	Overexpressed in FP versus FN
C9orf156	2.46447	1.95194	0.512533	5.28079e-05	Overexpressed in FP versus FN
C9orf163	-1.96711	-2.58821	0.621104	0.0316857	Overexpressed in FP versus FN
C9orf170	-0.0131579	-1.36716	1.35401	1.94221e-07	Overexpressed in FP versus FN
C9orf172	0.182368	-1.80239	1.98476	3.12132e-09	Overexpressed in FP versus FN
C9orf173	-3.30132	-4.04627	0.744953	0.0392251	Overexpressed in FP versus FN
C9orf66	-3.07553	-4.08836	1.01283	0.00339871	Overexpressed in FP versus FN
C9orf72	3.04368	2.37209	0.671595	1.24682e-05	Overexpressed in FP versus FN
C9orf85	3.57868	2.52015	1.05853	1.46367e-09	Overexpressed in FP versus FN
C9orf89	4.74132	4.19119	0.550122	0.000314842	Overexpressed in FP versus FN
CA9	0.472105	-0.579403	1.05151	0.0478306	Overexpressed in FP versus FN
CABLES1	4.46211	2.27164	2.19046	2.44347e-20	Overexpressed in FP versus FN
CABP4	-1.02211	-1.72687	0.70476	0.0402257	Overexpressed in FP versus FN
CACNA1B	-0.0355263	-1.86448	1.82895	0.000769788	Overexpressed in FP versus FN
CACNA1E	-0.985789	-2.4997	1.51391	0.00135689	Overexpressed in FP versus FN
CACNA2D2	3.44474	1.25075	2.19399	1.87923e-07	Overexpressed in FP versus FN
CACNA2D3	3.02632	0.112687	2.91363	3.72712e-12	Overexpressed in FP versus FN
CACNG1	2.23211	0.771343	1.46076	0.0210295	Overexpressed in FP versus FN
CACNG2	-3.29553	-4.18896	0.893429	0.00673312	Overexpressed in FP versus FN
CACNG6	3.02895	1.30254	1.72641	0.00024277	Overexpressed in FP versus FN
CADM2	3.30526	1.91522	1.39004	2.04311e-06	Overexpressed in FP versus FN
CADM3	-0.698158	-2.52388	1.82572	0.00476382	Overexpressed in FP versus FN
CADPS	-0.170263	-1.90045	1.73018	0.00463231	Overexpressed in FP versus FN
CALCR	-0.481316	-3.97597	3.49465	3.0914e-11	Overexpressed in FP versus FN
CALHM1	-3.82763	-4.79537	0.967742	0.000371113	Overexpressed in FP versus FN
CALHM2	4.02105	3.17224	0.848814	2.19001e-06	Overexpressed in FP versus FN
CAMK1D	1.46342	0.785821	0.6776	0.0198381	Overexpressed in FP versus FN
CAMKK1	2.70289	1.89343	0.809462	1.68545e-05	Overexpressed in FP versus FN
CAMSAP3	-0.146842	-3.77164	3.6248	3.66636e-10	Overexpressed in FP versus FN
CAPN11	-0.602895	-1.65403	1.05114	0.00199749	Overexpressed in FP versus FN
CAPN3	3.44553	2.2509	1.19463	4.29798e-05	Overexpressed in FP versus FN
CARD11	-0.674737	-1.51567	0.840935	0.022005	Overexpressed in FP versus FN
CARHSP1	6.36474	5.76	0.604737	1.33292e-05	Overexpressed in FP versus FN
CASC1	-1.91579	-2.49985	0.584061	0.0255373	Overexpressed in FP versus FN
CASC2	-0.858947	-1.39209	0.533142	0.00831375	Overexpressed in FP versus FN
CASC5	3.01737	2.5197	0.497667	0.0384773	Overexpressed in FP versus FN
CASP9	4.23579	3.50343	0.732357	1.6352e-05	Overexpressed in FP versus FN
CASZ1	4.12632	2.83746	1.28885	9.86396e-08	Overexpressed in FP versus FN
CATSPER2	1.35632	0.345075	1.01124	0.000174003	Overexpressed in FP versus FN
CATSPER2P1	1.11974	0.570448	0.549289	0.00232855	Overexpressed in FP versus FN
CATSPERG	1.13474	-0.0595522	1.19429	0.000123325	Overexpressed in FP versus FN
CBFA2T3	3.29658	1.73985	1.55673	4.89187e-08	Overexpressed in FP versus FN
CBLN1	1.43605	-2.16612	3.60217	4.01154e-09	Overexpressed in FP versus FN
CBLN2	2.10737	-1.68925	3.79662	1.48279e-10	Overexpressed in FP versus FN
CBWD1	4.935	4.17045	0.764552	1.08147e-09	Overexpressed in FP versus FN
CBWD5	5.085	4.26	0.825	8.77519e-09	Overexpressed in FP versus FN
CBWD6	5.04342	4.18851	0.854914	1.93006e-09	Overexpressed in FP versus FN
CCDC103	-0.0576316	-1.51179	1.45416	6.85995e-10	Overexpressed in FP versus FN
CCDC13-AS1	-2.81947	-3.35836	0.538885	0.0416508	Overexpressed in FP versus FN
CCDC154	3.255	0.0802985	3.1747	1.11507e-18	Overexpressed in FP versus FN
CCDC162P	0.420526	-0.481791	0.902317	0.0335536	Overexpressed in FP versus FN
CCDC3	5.60026	3.26866	2.33161	3.08503e-18	Overexpressed in FP versus FN
CCDC40	3.47	1.80866	1.66134	9.87584e-13	Overexpressed in FP versus FN
CCDC53	4.28368	3.79209	0.491595	0.000114306	Overexpressed in FP versus FN
CCDC62	-1.67158	-2.58433	0.912749	9.71931e-05	Overexpressed in FP versus FN
CCL27	-1.47816	-3.16343	1.68527	6.029e-05	Overexpressed in FP versus FN
CCNA1	0.283421	-0.776269	1.05969	0.0120738	Overexpressed in FP versus FN
CCNDBP1	4.12184	3.21597	0.905872	1.32221e-09	Overexpressed in FP versus FN
CCP110	2.93579	2.21701	0.718775	8.40329e-06	Overexpressed in FP versus FN
CCSER2	3.12184	2.56537	0.556469	0.000782844	Overexpressed in FP versus FN
CD151	7.32974	6.71925	0.610483	0.000321618	Overexpressed in FP versus FN
CD163L1	2.56368	0.343731	2.21995	5.24936e-08	Overexpressed in FP versus FN
CD1D	-0.153947	-0.803731	0.649784	0.0171444	Overexpressed in FP versus FN
CD247	1.05921	0.416418	0.642793	0.0375469	Overexpressed in FP versus FN
CD28	0.320263	-0.406269	0.726532	0.0039797	Overexpressed in FP versus FN
CD47	4.76789	3.52433	1.24357	1.65566e-08	Overexpressed in FP versus FN
CD5L	-0.552632	-1.30403	0.751398	0.038196	Overexpressed in FP versus FN
CD79B	3.68526	0.69806	2.9872	5.22376e-14	Overexpressed in FP versus FN
CD82	6.35237	5.4206	0.931771	7.4879e-05	Overexpressed in FP versus FN
CD8B	1.79579	-1.70851	3.5043	2.10684e-12	Overexpressed in FP versus FN
CD9	6.37132	5.65134	0.719973	0.00317767	Overexpressed in FP versus FN
CDC14B	2.95553	2.06313	0.892392	3.70431e-06	Overexpressed in FP versus FN
CDC37L1	2.39026	1.84463	0.545636	3.12998e-05	Overexpressed in FP versus FN
CDC42EP3	4.89184	4.02239	0.869454	2.66997e-06	Overexpressed in FP versus FN
CDH1	1.61289	-0.916866	2.52976	6.59357e-06	Overexpressed in FP versus FN
CDH13	3.97526	3.42522	0.550039	0.0364046	Overexpressed in FP versus FN
CDH15	7.10053	6.11164	0.988885	7.61786e-07	Overexpressed in FP versus FN
CDH19	-2.51921	-4.90313	2.38392	7.801e-05	Overexpressed in FP versus FN
CDH20	1.45026	-1.7706	3.22086	1.94049e-08	Overexpressed in FP versus FN
CDH22	-1.01553	-3.50657	2.49104	4.1077e-08	Overexpressed in FP versus FN
CDH3	4.84421	0.585522	4.25869	1.04733e-23	Overexpressed in FP versus FN
CDH4	0.715263	-1.23254	1.9478	0.00060009	Overexpressed in FP versus FN
CDH6	-0.350789	-1.05716	0.706375	0.005491	Overexpressed in FP versus FN
CDH7	0.809474	-0.531642	1.34112	0.0115806	Overexpressed in FP versus FN
CDH8	-0.247368	-2.0106	1.76323	0.00200446	Overexpressed in FP versus FN
CDHR1	0.617368	-3.12642	3.74379	3.17706e-13	Overexpressed in FP versus FN
CDHR3	1.74211	0.998955	0.74315	0.027495	Overexpressed in FP versus FN
CDHR5	-1.48421	-2.67612	1.19191	0.0113511	Overexpressed in FP versus FN
CDK14	4.00684	3.39925	0.607588	0.000588955	Overexpressed in FP versus FN
CDK2AP1	8.43711	7.03403	1.40308	5.85845e-10	Overexpressed in FP versus FN
CDK5R1	2.77421	2.20179	0.572419	0.0450988	Overexpressed in FP versus FN
CDKL2	-2.89421	-4.68328	1.78907	3.49668e-05	Overexpressed in FP versus FN
CDR2L	2.40868	1.64045	0.768236	2.65136e-05	Overexpressed in FP versus FN
CDRT15	0.960526	-0.724179	1.68471	1.40379e-09	Overexpressed in FP versus FN
CDRT15P1	0.736579	-1.02731	1.76389	2.48343e-10	Overexpressed in FP versus FN
CEACAM16	-0.0897368	-1.8491	1.75937	3.73567e-05	Overexpressed in FP versus FN
CEACAM19	2.88421	2.08299	0.801225	0.0264096	Overexpressed in FP versus FN
CEBPA	0.288947	-1.21239	1.50134	0.0108274	Overexpressed in FP versus FN
CELA2A	0.428947	-3.28269	3.71163	1.9264e-16	Overexpressed in FP versus FN
CELA2B	4.84105	-2.12	6.96105	1.43943e-27	Overexpressed in FP versus FN
CELF3	-1.735	-3.47537	1.74037	0.0195998	Overexpressed in FP versus FN
CEND1	0.263158	-1.48119	1.74435	1.35558e-08	Overexpressed in FP versus FN
CENPBD1	1.67868	1.11866	0.560027	0.00180943	Overexpressed in FP versus FN
CEP104	3.65553	2.94433	0.711198	2.11553e-06	Overexpressed in FP versus FN
CEP128	1.95342	1.3997	0.55372	0.000810606	Overexpressed in FP versus FN
CEP68	3.33132	2.72149	0.609823	4.65202e-07	Overexpressed in FP versus FN
CEP97	2.01974	1.39478	0.624961	1.58533e-05	Overexpressed in FP versus FN
CERCAM	4.79316	4.09821	0.694949	0.0111043	Overexpressed in FP versus FN
CERS4	3.96368	3.30358	0.660102	0.00132015	Overexpressed in FP versus FN
CES4A	0.530526	-0.156716	0.687243	0.0413096	Overexpressed in FP versus FN
CGNL1	1.72132	1.04448	0.676838	0.00885134	Overexpressed in FP versus FN
CHADL	2.585	0.12597	2.45903	7.19823e-10	Overexpressed in FP versus FN
CHD7	5.54	3.9397	1.6003	2.38465e-11	Overexpressed in FP versus FN
CHFR	3.30158	2.57522	0.726355	0.000307211	Overexpressed in FP versus FN
CHGA	1.15974	-2.19179	3.35153	8.28768e-06	Overexpressed in FP versus FN
CHGB	-0.215526	-2.34478	2.12925	0.0023182	Overexpressed in FP versus FN
CHL1	-1.11237	-1.94104	0.828676	0.0184717	Overexpressed in FP versus FN
CHRD	5.16658	3.85239	1.31419	2.04399e-07	Overexpressed in FP versus FN
CHRDL1	2.17605	1.22881	0.947247	0.0188827	Overexpressed in FP versus FN
CHRFAM7A	0.181316	-1.43433	1.61564	4.2957e-06	Overexpressed in FP versus FN
CHRNA3	-0.0273684	-1.45403	1.42666	0.00188959	Overexpressed in FP versus FN
CHRNA7	-0.0605263	-1.70522	1.6447	3.67522e-05	Overexpressed in FP versus FN
CHRNB1	5.89947	5.41403	0.485444	0.0398976	Overexpressed in FP versus FN
CHRNB2	-1.83026	-3.47851	1.64824	0.0113123	Overexpressed in FP versus FN
CHRND	6.65526	5.98433	0.670935	0.00575004	Overexpressed in FP versus FN
CHRNE	0.615263	-0.826418	1.44168	6.73674e-05	Overexpressed in FP versus FN
CHST15	3.12842	2.39597	0.732451	0.000286531	Overexpressed in FP versus FN
CHST8	3.96105	-0.671343	4.6324	3.21586e-16	Overexpressed in FP versus FN
CHST9	1.13553	-2.47045	3.60597	2.44586e-10	Overexpressed in FP versus FN
CHURC1-FNTB	2.32132	1.77104	0.550271	0.0289473	Overexpressed in FP versus FN
CILP2	3.45526	0.354627	3.10064	1.24897e-16	Overexpressed in FP versus FN
CISD1	4.36184	3.8206	0.541245	0.00173377	Overexpressed in FP versus FN
CKB	8.21026	7.51149	0.698771	0.0288474	Overexpressed in FP versus FN
CKMT2	2.48316	1.12209	1.36107	0.00370708	Overexpressed in FP versus FN
CLDN5	3.20711	2.37687	0.83024	0.0468966	Overexpressed in FP versus FN
CLDND2	1.94789	0.652687	1.29521	7.45736e-07	Overexpressed in FP versus FN
CLEC14A	2.82316	2.0503	0.772859	0.00882381	Overexpressed in FP versus FN
CLEC18A	0.658158	-0.290448	0.948606	0.00130247	Overexpressed in FP versus FN
CLEC18B	1.60632	0.69806	0.908256	0.00293749	Overexpressed in FP versus FN
CLEC18C	0.785789	-0.351194	1.13698	0.00019689	Overexpressed in FP versus FN
CLGN	0.513684	-2.02806	2.54174	2.61644e-08	Overexpressed in FP versus FN
CLSTN2	1.96447	1.31299	0.651489	0.040231	Overexpressed in FP versus FN
CMTM4	3.19684	2.47313	0.723708	5.04217e-05	Overexpressed in FP versus FN
CNIH2	3.42184	2.66776	0.754081	0.00804262	Overexpressed in FP versus FN
CNPY1	-0.978158	-3.35612	2.37796	3.85057e-05	Overexpressed in FP versus FN
CNR1	5.24605	-3.51284	8.75889	1.82375e-37	Overexpressed in FP versus FN
CNTD1	-0.262632	-1.37672	1.11408	0.00527227	Overexpressed in FP versus FN
CNTN4	-0.490789	-1.7291	1.23832	0.00662856	Overexpressed in FP versus FN
CNTNAP3	2.55789	-0.905075	3.46297	5.01095e-16	Overexpressed in FP versus FN
CNTNAP3B	1.72053	-0.843881	2.56441	2.12009e-13	Overexpressed in FP versus FN
COBL	4.18974	3.63552	0.554214	0.0243392	Overexpressed in FP versus FN
COBLL1	1.35737	0.334328	1.02304	0.00693017	Overexpressed in FP versus FN
COL10A1	0.723947	-0.670149	1.3941	0.00285706	Overexpressed in FP versus FN
COL18A1	6.89895	6.27179	0.627156	0.00204163	Overexpressed in FP versus FN
COL18A1-AS1	-1.73737	-4.47731	2.73995	4.92866e-10	Overexpressed in FP versus FN
COL8A1	1.625	0.55597	1.06903	0.0126827	Overexpressed in FP versus FN
COLQ	2.94868	1.96791	0.980774	2.72303e-05	Overexpressed in FP versus FN
COMP	2.11921	0.0338806	2.08533	0.0060614	Overexpressed in FP versus FN
COMTD1	2.15421	1.20567	0.948539	0.000278957	Overexpressed in FP versus FN
COQ3	3.03026	2.49552	0.534741	0.000221315	Overexpressed in FP versus FN
COQ4	4.63079	3.97791	0.652879	5.29121e-06	Overexpressed in FP versus FN
COQ9	5.28184	4.67104	0.610797	2.91444e-05	Overexpressed in FP versus FN
CORO7-PAM16	-2.06395	-3.04015	0.976202	0.00651919	Overexpressed in FP versus FN
CORT	0.02	-0.728806	0.748806	0.00024277	Overexpressed in FP versus FN
COTL1	5.36737	4.87313	0.494234	0.0427432	Overexpressed in FP versus FN
COX10	3.075	2.27343	0.801567	2.01127e-06	Overexpressed in FP versus FN
COX11	4.72237	4.13104	0.591324	2.19979e-07	Overexpressed in FP versus FN
COX5A	7.16789	6.65418	0.513716	0.00537319	Overexpressed in FP versus FN
COX7A1	5.58053	3.50731	2.07321	6.04158e-10	Overexpressed in FP versus FN
COX7A2L	7.00447	6.48552	0.518951	0.000987729	Overexpressed in FP versus FN
CPA5	6.35895	0.938358	5.42059	8.90323e-18	Overexpressed in FP versus FN
CPB2-AS1	-1.94158	-2.75045	0.808869	0.0132396	Overexpressed in FP versus FN
CPD	2.55184	1.93388	0.617962	0.000109943	Overexpressed in FP versus FN
CPEB3	-0.492895	-1.09567	0.602777	0.00444914	Overexpressed in FP versus FN
CPN2	-2.74816	-4.44194	1.69378	7.33262e-07	Overexpressed in FP versus FN
CPNE2	4.34184	3.68463	0.657215	0.000658086	Overexpressed in FP versus FN
CPNE4	-2.605	-3.35194	0.74694	0.0413106	Overexpressed in FP versus FN
CPNE9	-1.60368	-3.31836	1.71467	0.000182043	Overexpressed in FP versus FN
CPO	-3.05079	-3.97343	0.922643	0.00507499	Overexpressed in FP versus FN
CPPED1	3.03921	1.46612	1.57309	5.85944e-14	Overexpressed in FP versus FN
CPT1B	4.09921	3.45791	0.6413	0.0477354	Overexpressed in FP versus FN
CPXM2	1.14842	-0.243582	1.392	0.00672409	Overexpressed in FP versus FN
CR1L	-0.944737	-1.66239	0.717651	0.0192439	Overexpressed in FP versus FN
CRAT	3.02395	2.31209	0.711858	0.00694724	Overexpressed in FP versus FN
CRELD1	4.64868	4.05657	0.592117	0.00157736	Overexpressed in FP versus FN
CRHR1	-2.00474	-3.69493	1.69019	0.00411	Overexpressed in FP versus FN
CRIP2	7.34289	6.15075	1.19215	1.359e-06	Overexpressed in FP versus FN
CRMP1	6.19526	3.65164	2.54362	1.68701e-13	Overexpressed in FP versus FN
CRNDE	4.92158	4.06209	0.859489	2.58159e-05	Overexpressed in FP versus FN
CRYAB	6.89447	5.55179	1.34268	0.00189306	Overexpressed in FP versus FN
CRYBA2	-1.00184	-3.37164	2.3698	6.34906e-05	Overexpressed in FP versus FN
CRYM-AS1	-2.71711	-3.93701	1.21991	0.000205481	Overexpressed in FP versus FN
CSMD1	1.63263	-0.367463	2.00009	2.00781e-05	Overexpressed in FP versus FN
CSPG5	0.952895	-0.281343	1.23424	0.000274853	Overexpressed in FP versus FN
CSRNP2	4.75895	3.96224	0.796709	1.64958e-06	Overexpressed in FP versus FN
CSRP3	2.49605	0.751194	1.74486	0.0169541	Overexpressed in FP versus FN
CST2	-0.446053	-2.20179	1.75574	0.0048691	Overexpressed in FP versus FN
CTBP2	4.70526	4.03627	0.668995	4.26037e-09	Overexpressed in FP versus FN
CTH	0.482895	-0.229254	0.712148	1.5483e-05	Overexpressed in FP versus FN
CTIF	4.14447	3.62478	0.519698	0.00219532	Overexpressed in FP versus FN
CTNNB1	7.07632	6.45418	0.622137	4.08486e-06	Overexpressed in FP versus FN
CTNND2	1.06895	-0.794776	1.86372	0.00010927	Overexpressed in FP versus FN
CUBN	-0.673421	-1.98209	1.30867	1.49042e-08	Overexpressed in FP versus FN
CUL9	4.42026	3.92403	0.496233	0.0252077	Overexpressed in FP versus FN
CUX2	-0.574211	-3.02806	2.45385	3.32566e-06	Overexpressed in FP versus FN
CXXC5	5.15816	4.61836	0.5398	0.00124434	Overexpressed in FP versus FN
CYB561	3.99237	1.76985	2.22252	7.3895e-16	Overexpressed in FP versus FN
CYB5R1	5.97526	5.28806	0.687203	0.0080839	Overexpressed in FP versus FN
CYGB	2.97526	2.28881	0.686457	0.0163852	Overexpressed in FP versus FN
CYP2D6	0.375526	-0.604328	0.979855	0.00274337	Overexpressed in FP versus FN
DAG1	5.84474	4.79433	1.05041	1.4594e-06	Overexpressed in FP versus FN
DAND5	-3.09868	-4.1594	1.06072	0.0146064	Overexpressed in FP versus FN
DAPK1	5.19868	3.35284	1.84585	2.5178e-12	Overexpressed in FP versus FN
DAPL1	3.26211	-1.94881	5.21091	1.93494e-17	Overexpressed in FP versus FN
DARS	6.27	5.75836	0.511642	1.0387e-05	Overexpressed in FP versus FN
DBC1	1.45921	-3.43627	4.89548	1.50791e-19	Overexpressed in FP versus FN
DBH	1.34921	-0.0737313	1.42294	0.000187291	Overexpressed in FP versus FN
DBH-AS1	3.56895	0.997612	2.57134	1.20417e-11	Overexpressed in FP versus FN
DBNDD1	4.10368	2.69313	1.41055	2.83827e-07	Overexpressed in FP versus FN
DCAF11	4.63526	4.13179	0.503472	8.16728e-05	Overexpressed in FP versus FN
DCC	-1.31605	-4.07537	2.75932	2.58943e-07	Overexpressed in FP versus FN
DCLK1	3.18526	2.25	0.935263	0.00135408	Overexpressed in FP versus FN
DCTN2	7.05763	6.53239	0.525244	0.029754	Overexpressed in FP versus FN
DCTN3	5.65763	5.1391	0.518527	0.000520508	Overexpressed in FP versus FN
DDHD1	2.62053	1.9494	0.671123	0.000227751	Overexpressed in FP versus FN
DDO	-2.97895	-3.83806	0.859112	0.0167018	Overexpressed in FP versus FN
DEGS2	0.516842	-1.28224	1.79908	1.85148e-06	Overexpressed in FP versus FN
DENND3	2.70316	2.0694	0.633755	0.00685541	Overexpressed in FP versus FN
DFFB	3.04895	2.08507	0.963873	1.05895e-07	Overexpressed in FP versus FN
DHCR24	3.07421	2.21493	0.859285	0.00544824	Overexpressed in FP versus FN
DHFR	3.75289	2.74403	1.00886	3.84908e-08	Overexpressed in FP versus FN
DHTKD1	2.83605	2.31194	0.524112	0.000686901	Overexpressed in FP versus FN
DHX32	3.66605	3.07388	0.592172	2.46136e-06	Overexpressed in FP versus FN
DIO2	2.69079	-0.00447761	2.69527	8.53661e-10	Overexpressed in FP versus FN
DIP2A	4.42158	3.90627	0.51531	0.00774174	Overexpressed in FP versus FN
DISC1	2.295	1.11776	1.17724	2.57141e-05	Overexpressed in FP versus FN
DISP1	3.18789	2.04701	1.14088	1.65186e-07	Overexpressed in FP versus FN
DKK3	4.65579	3.96716	0.688625	0.00423205	Overexpressed in FP versus FN
DLEU7	-0.678684	-3.09746	2.41878	1.95004e-09	Overexpressed in FP versus FN
DLGAP1-AS1	4.41368	3.08657	1.32712	2.39113e-09	Overexpressed in FP versus FN
DLGAP1-AS2	4.31316	2.43134	1.88181	3.44674e-11	Overexpressed in FP versus FN
DLGAP2	1.70868	-4.00567	5.71436	4.98567e-23	Overexpressed in FP versus FN
DLK2	3.20474	0.425075	2.77966	1.71478e-06	Overexpressed in FP versus FN
DLL1	4.46763	3.07836	1.38927	1.248e-09	Overexpressed in FP versus FN
DLX1	1.22658	-1.11269	2.33927	1.48304e-05	Overexpressed in FP versus FN
DMPK	7.13184	6.41791	0.713932	0.00147552	Overexpressed in FP versus FN
DMRT2	4.30816	1.56075	2.74741	4.42218e-12	Overexpressed in FP versus FN
DMRTA2	1.10237	-4.57194	5.67431	1.01373e-15	Overexpressed in FP versus FN
DNAH17	1.54711	0.469851	1.07725	1.59829e-05	Overexpressed in FP versus FN
DNAH5	-1.59842	-4.62597	3.02755	4.4626e-16	Overexpressed in FP versus FN
DNAH9	-0.892105	-1.99791	1.10581	0.0042769	Overexpressed in FP versus FN
DNAI1	-1.61342	-3.57761	1.96419	9.09352e-05	Overexpressed in FP versus FN
DNAJB5	3.42842	1.93194	1.49648	2.26619e-11	Overexpressed in FP versus FN
DNAJB7	-1.64368	-2.25985	0.616167	0.0345506	Overexpressed in FP versus FN
DNAJC22	-1.54053	-2.36119	0.820668	0.0494433	Overexpressed in FP versus FN
DNASE1L2	1.23053	-0.308657	1.53918	1.09147e-06	Overexpressed in FP versus FN
DND1	-1.32842	-2.18716	0.858743	0.0197622	Overexpressed in FP versus FN
DNER	0.152105	-2.18328	2.33539	0.000750848	Overexpressed in FP versus FN
DNMBP	3.11921	2.14776	0.971449	1.0609e-08	Overexpressed in FP versus FN
DNPH1	4.87526	4.32701	0.548248	0.00526215	Overexpressed in FP versus FN
DOCK5	1.28211	0.291194	0.990911	0.0156495	Overexpressed in FP versus FN
DOCK8	1.48947	0.0598507	1.42962	2.43488e-06	Overexpressed in FP versus FN
DOCK9	5.82711	4.82761	0.999493	1.57745e-05	Overexpressed in FP versus FN
DOK7	5.12816	3.57866	1.5495	6.64868e-08	Overexpressed in FP versus FN
DPF3	-0.139211	-2.01851	1.8793	2.06031e-06	Overexpressed in FP versus FN
DPP6	2.35526	-0.508209	2.86347	1.44741e-09	Overexpressed in FP versus FN
DPP7	6.16711	5.61134	0.555762	0.0105178	Overexpressed in FP versus FN
DPY19L2	2.54079	1.44761	1.09318	0.0186591	Overexpressed in FP versus FN
DRAXIN	0.957368	-0.467313	1.42468	0.000836405	Overexpressed in FP versus FN
DSCAM	-0.100789	-3.35149	3.2507	1.59805e-07	Overexpressed in FP versus FN
DST	6.12079	5.39851	0.722282	1.17915e-05	Overexpressed in FP versus FN
DTWD1	4.30605	3.20313	1.10292	1.85263e-12	Overexpressed in FP versus FN
DTX3	6.32868	4.79493	1.53376	3.18306e-06	Overexpressed in FP versus FN
DUSP26	4.20658	2.02358	2.183	7.2106e-08	Overexpressed in FP versus FN
DUT	6.45237	5.94119	0.511174	0.000919981	Overexpressed in FP versus FN
DYRK1B	4.36553	3.60716	0.758362	4.86821e-06	Overexpressed in FP versus FN
DYSF	3.67895	2.95313	0.725813	0.00360734	Overexpressed in FP versus FN
DZIP3	3.28711	2.58269	0.704419	1.64821e-07	Overexpressed in FP versus FN
EBF1	2.28079	0.821045	1.45974	1.07561e-05	Overexpressed in FP versus FN
EBF4	4.43632	2.3397	2.09661	7.4815e-08	Overexpressed in FP versus FN
ECHS1	6.21447	5.22657	0.987907	1.22051e-07	Overexpressed in FP versus FN
ECI2	5.16816	4.66821	0.499949	0.000683506	Overexpressed in FP versus FN
EDC4	6.22579	5.41075	0.815043	6.23727e-07	Overexpressed in FP versus FN
EDF1	8.72974	8.12388	0.605856	0.000167565	Overexpressed in FP versus FN
EDN2	0.533421	-2.30627	2.83969	2.84107e-08	Overexpressed in FP versus FN
EDN3	5.76921	2.36597	3.40324	9.39401e-13	Overexpressed in FP versus FN
EEF1A2	3.61789	0.313134	3.30476	1.82296e-07	Overexpressed in FP versus FN
EEF2K	3.98368	2.91493	1.06876	5.56918e-11	Overexpressed in FP versus FN
EFCAB5	-1.47763	-2.72284	1.2452	2.14696e-05	Overexpressed in FP versus FN
EFCAB7	2.32579	1.74851	0.577282	4.12879e-06	Overexpressed in FP versus FN
EFHD2	6.15921	5.35955	0.799658	8.41635e-05	Overexpressed in FP versus FN
EFNB2	3.21474	2.55493	0.659811	0.00889352	Overexpressed in FP versus FN
EGFL8	3.35342	2.42627	0.927152	0.000188663	Overexpressed in FP versus FN
EHHADH	1.215	0.163582	1.05142	6.98809e-07	Overexpressed in FP versus FN
ELAVL2	3.08237	1.22881	1.85356	1.06727e-06	Overexpressed in FP versus FN
ELAVL3	-1.64158	-3.49836	1.85678	0.0232809	Overexpressed in FP versus FN
ELL3	0.161579	-0.521343	0.682922	0.0305349	Overexpressed in FP versus FN
ELMO1	5.40079	3.76433	1.63646	7.75573e-15	Overexpressed in FP versus FN
ELOVL2	2.86158	-0.142985	3.00456	6.58868e-15	Overexpressed in FP versus FN
EMC9	5.87079	4.78448	1.08631	4.1011e-09	Overexpressed in FP versus FN
ENDOG	3.95553	2.7194	1.23612	1.1927e-09	Overexpressed in FP versus FN
ENGASE	4.94684	3.76179	1.18505	6.25704e-08	Overexpressed in FP versus FN
ENKD1	3.31026	2.6106	0.699666	0.000317517	Overexpressed in FP versus FN
ENO3	8.89605	7.02194	1.87411	4.62074e-13	Overexpressed in FP versus FN
ENOSF1	4.65947	3.61343	1.04604	2.6864e-05	Overexpressed in FP versus FN
ENPP1	1.81079	0.92597	0.884819	0.00205217	Overexpressed in FP versus FN
ENPP6	2.34895	1.03478	1.31417	0.0249161	Overexpressed in FP versus FN
ENTPD8	-0.492368	-1.68045	1.18808	0.00954959	Overexpressed in FP versus FN
EPAS1	4.37684	3.17239	1.20445	2.39797e-08	Overexpressed in FP versus FN
EPB41L4B	1.07816	-1.06716	2.14532	2.84149e-08	Overexpressed in FP versus FN
EPB42	-2.22711	-2.81015	0.583044	0.0205871	Overexpressed in FP versus FN
EPHA5	-2.58026	-4.41403	1.83377	0.00179853	Overexpressed in FP versus FN
EPHA7	1.93895	0.183582	1.75537	4.04248e-05	Overexpressed in FP versus FN
EPHA8	2.37237	-4.76851	7.14088	8.16017e-21	Overexpressed in FP versus FN
EPHB1	2.56316	0.841791	1.72137	1.69761e-07	Overexpressed in FP versus FN
EPM2A	1.55316	0.601194	0.951964	1.13595e-09	Overexpressed in FP versus FN
EPX	-2.49947	-4.07791	1.57844	1.06037e-08	Overexpressed in FP versus FN
ERI2	3.14974	2.57403	0.575707	3.02568e-05	Overexpressed in FP versus FN
ERICH1-AS1	-2.03684	-3.78731	1.75047	5.34961e-05	Overexpressed in FP versus FN
ERMN	-1.10105	-3.26075	2.15969	2.10508e-06	Overexpressed in FP versus FN
ERRFI1	5.24711	3.35627	1.89084	8.65336e-09	Overexpressed in FP versus FN
ESPN	0.115789	-0.744478	0.860267	0.0315033	Overexpressed in FP versus FN
ESPNP	1.87158	0.530448	1.34113	0.000294003	Overexpressed in FP versus FN
ETFB	5.56474	4.92313	0.641603	0.00047847	Overexpressed in FP versus FN
ETS2	3.66105	3.1491	0.511948	0.00550874	Overexpressed in FP versus FN
EVA1C	1.82737	0.546716	1.28065	7.63386e-06	Overexpressed in FP versus FN
EVC	2.42632	1.91	0.516316	0.00901393	Overexpressed in FP versus FN
EXOC3L1	3.82079	1.27403	2.54676	2.12009e-10	Overexpressed in FP versus FN
EXTL1	1.58605	-0.679254	2.26531	8.13017e-11	Overexpressed in FP versus FN
EYA2	5.37842	4.02328	1.35514	2.67188e-05	Overexpressed in FP versus FN
F12	0.576842	-1.13478	1.71162	4.27037e-05	Overexpressed in FP versus FN
F2	-3.92684	-4.56657	0.639725	0.0382918	Overexpressed in FP versus FN
FAAH	2.24763	1.72209	0.525542	0.0359741	Overexpressed in FP versus FN
FAHD1	3.46237	2.94672	0.515652	8.20471e-06	Overexpressed in FP versus FN
FAHD2CP	3.97974	3.45731	0.522423	0.00265876	Overexpressed in FP versus FN
FAM107A	2.96263	-0.629552	3.59218	5.16741e-12	Overexpressed in FP versus FN
FAM110A	4.44684	3.05254	1.3943	2.9612e-06	Overexpressed in FP versus FN
FAM134B	1.275	0.327761	0.947239	0.0134152	Overexpressed in FP versus FN
FAM138C	-3.19395	-4.15433	0.960381	0.0280416	Overexpressed in FP versus FN
FAM13A-AS1	0.886842	0.317313	0.569529	0.0357328	Overexpressed in FP versus FN
FAM151B	0.887895	-0.990746	1.87864	4.33735e-18	Overexpressed in FP versus FN
FAM155A	-0.0581579	-1.97328	1.91513	0.000646653	Overexpressed in FP versus FN
FAM163A	0.662105	-2.82179	3.4839	1.91624e-10	Overexpressed in FP versus FN
FAM163B	0.0789474	-1.27776	1.35671	0.00617761	Overexpressed in FP versus FN
FAM166A	-2.70763	-3.24209	0.534458	0.0228415	Overexpressed in FP versus FN
FAM174B	4.16711	3.33209	0.835016	1.3177e-05	Overexpressed in FP versus FN
FAM179B	2.65132	2.11149	0.539823	5.58465e-05	Overexpressed in FP versus FN
FAM189A1	0.994211	-1.51015	2.50436	2.78463e-08	Overexpressed in FP versus FN
FAM189A2	2.46842	0.293582	2.17484	5.7004e-08	Overexpressed in FP versus FN
FAM196A	1.325	-1.62597	2.95097	2.37124e-14	Overexpressed in FP versus FN
FAM19A5	3.00658	2.22851	0.778071	0.0112608	Overexpressed in FP versus FN
FAM213A	5.67211	4.87299	0.79912	1.13694e-06	Overexpressed in FP versus FN
FAM218A	0.353947	-0.310149	0.664097	0.0271386	Overexpressed in FP versus FN
FAM219B	4.76816	4.22075	0.547412	0.00015941	Overexpressed in FP versus FN
FAM222A	3.38605	2.01657	1.36949	8.67201e-08	Overexpressed in FP versus FN
FAM227B	2.58237	1.56194	1.02043	1.08075e-07	Overexpressed in FP versus FN
FAM46A	1.68368	0.712239	0.971445	0.000490949	Overexpressed in FP versus FN
FAM47E	1.99395	0.68806	1.30589	5.29743e-06	Overexpressed in FP versus FN
FAM49A	2.70868	1.41104	1.29764	1.87015e-07	Overexpressed in FP versus FN
FAM63B	2.14184	0.710896	1.43095	1.01373e-15	Overexpressed in FP versus FN
FAM64A	5.30684	4.30522	1.00162	1.21175e-05	Overexpressed in FP versus FN
FAM65B	4.00105	2.96328	1.03777	4.85868e-06	Overexpressed in FP versus FN
FAM65C	1.86447	-0.204328	2.0688	4.69003e-08	Overexpressed in FP versus FN
FAM69A	1.72632	1.05179	0.674525	0.000759364	Overexpressed in FP versus FN
FAM73B	3.94079	3.37985	0.560939	0.000270441	Overexpressed in FP versus FN
FAM81A	2.52763	-2.05567	4.5833	2.42933e-22	Overexpressed in FP versus FN
FAM83G	-0.538947	-1.35045	0.8115	0.00481147	Overexpressed in FP versus FN
FAM89A	4.65789	2.69164	1.96625	5.27183e-14	Overexpressed in FP versus FN
FAM95B1	0.0678947	-0.855672	0.923566	0.0315829	Overexpressed in FP versus FN
FAN1	3.90684	2.98866	0.918185	1.77857e-08	Overexpressed in FP versus FN
FANK1	0.816842	-0.619851	1.43669	3.21735e-09	Overexpressed in FP versus FN
FAR2	3.79526	2.05104	1.74422	3.70105e-10	Overexpressed in FP versus FN
FAXC	1.01132	-0.0185075	1.02982	0.0182912	Overexpressed in FP versus FN
FBLN7	2.08895	1.14776	0.941186	0.000643803	Overexpressed in FP versus FN
FBN3	4.55921	3.01358	1.54563	0.000421287	Overexpressed in FP versus FN
FBXL16	0.848684	-0.879851	1.72853	0.000633234	Overexpressed in FP versus FN
FBXL2	2.54842	1.62955	0.918869	2.62542e-06	Overexpressed in FP versus FN
FBXO10	4.49184	3.75552	0.73632	2.24665e-06	Overexpressed in FP versus FN
FBXO16	2.03158	0.898358	1.13322	1.19004e-05	Overexpressed in FP versus FN
FBXW12	-2.66316	-3.6009	0.937738	0.000245097	Overexpressed in FP versus FN
FBXW4	4.34237	3.64552	0.696846	2.09644e-07	Overexpressed in FP versus FN
FBXW4P1	-0.968421	-1.51567	0.547251	0.0122892	Overexpressed in FP versus FN
FCRLA	4.63816	-2.80358	7.44174	6.38634e-26	Overexpressed in FP versus FN
FCRLB	0.670526	-2.3591	3.02963	1.66514e-13	Overexpressed in FP versus FN
FGF12	0.141053	-0.953731	1.09478	0.000425204	Overexpressed in FP versus FN
FGF14	0.0192105	-1.66701	1.68623	0.000362529	Overexpressed in FP versus FN
FGF8	5.15737	-0.259104	5.41647	1.4137e-21	Overexpressed in FP versus FN
FGFR2	4.32105	-0.590896	4.91195	1.22929e-20	Overexpressed in FP versus FN
FGFR3	3.41132	-0.190149	3.60147	1.50353e-14	Overexpressed in FP versus FN
FGFR4	8.50763	7.11224	1.39539	1.47703e-07	Overexpressed in FP versus FN
FGGY	3.91737	2.72119	1.19617	1.60578e-05	Overexpressed in FP versus FN
FHAD1	0.45	-0.43597	0.88597	0.00795306	Overexpressed in FP versus FN
FHL2	5.14605	4.54522	0.600829	0.0176814	Overexpressed in FP versus FN
FIBCD1	1.10553	-4.35284	5.45836	7.56299e-16	Overexpressed in FP versus FN
FIGN	-0.968684	-2.0503	1.08161	0.0470087	Overexpressed in FP versus FN
FITM1	6.95947	5.23	1.72947	6.80877e-10	Overexpressed in FP versus FN
FLII	6.76605	6.10119	0.664859	0.0207847	Overexpressed in FP versus FN
FLNB	4.57368	3.90925	0.66443	0.00241635	Overexpressed in FP versus FN
FLOT1	6.33842	5.75627	0.582152	1.7286e-06	Overexpressed in FP versus FN
FLOT2	4.76263	4.25761	0.50502	0.000220393	Overexpressed in FP versus FN
FLVCR2	3.40842	1.8506	1.55782	1.81227e-08	Overexpressed in FP versus FN
FLYWCH1	3.89316	3.40194	0.491218	0.00593695	Overexpressed in FP versus FN
FNDC5	8.08789	7.28284	0.805059	0.000967685	Overexpressed in FP versus FN
FOXC2	0.587895	-2.18284	2.77073	4.711e-12	Overexpressed in FP versus FN
FOXD3	0.631579	-2.02433	2.65591	4.93201e-06	Overexpressed in FP versus FN
FOXD4	1.45632	-0.668209	2.12452	5.27215e-13	Overexpressed in FP versus FN
FOXD4L1	0.867368	-0.556418	1.42379	0.000108747	Overexpressed in FP versus FN
FOXD4L4	0.276579	-2.10552	2.3821	2.44586e-10	Overexpressed in FP versus FN
FOXD4L5	0.0186842	-2.36881	2.38749	1.48279e-10	Overexpressed in FP versus FN
FOXD4L6	1.76579	-1.7594	3.52519	3.94534e-15	Overexpressed in FP versus FN
FOXF1	3.96105	-1.9291	5.89016	8.42769e-30	Overexpressed in FP versus FN
FOXL1	-0.0173684	-2.20552	2.18815	4.28467e-12	Overexpressed in FP versus FN
FOXN2	3.24711	2.60463	0.642478	4.09461e-05	Overexpressed in FP versus FN
FOXO1	3.76684	3.18448	0.582364	0.00164952	Overexpressed in FP versus FN
FOXS1	1.99263	0.882388	1.11024	0.000459402	Overexpressed in FP versus FN
FPGS	5.06947	4.33687	0.732608	3.63389e-07	Overexpressed in FP versus FN
FPGT-TNNI3K	-2.03605	-2.5497	0.513649	0.0418816	Overexpressed in FP versus FN
FRMD3	2.66789	1.55761	1.11028	1.09393e-05	Overexpressed in FP versus FN
FRMPD1	4.14737	2.73373	1.41364	1.58475e-09	Overexpressed in FP versus FN
FRY	2.69737	1.97522	0.722145	0.0101982	Overexpressed in FP versus FN
FSCN1	7.59895	6.9694	0.629544	0.00045975	Overexpressed in FP versus FN
FSCN2	-0.232895	-0.900746	0.667852	0.00192281	Overexpressed in FP versus FN
FSD2	0.502632	0.0058209	0.496811	0.0448984	Overexpressed in FP versus FN
FSTL4	0.684737	-0.596567	1.2813	0.000713568	Overexpressed in FP versus FN
FURIN	4.13026	3.26522	0.865039	1.33241e-05	Overexpressed in FP versus FN
FUT3	1.38342	-2.03179	3.41521	3.82219e-09	Overexpressed in FP versus FN
GAA	5.75605	4.6197	1.13635	9.77878e-08	Overexpressed in FP versus FN
GABBR2	-2.63842	-4.1609	1.52247	0.00206615	Overexpressed in FP versus FN
GAD1	2.32684	-0.209851	2.53669	6.19191e-08	Overexpressed in FP versus FN
GADD45A	5.20474	4.04269	1.16205	2.09127e-08	Overexpressed in FP versus FN
GADD45G	6.04368	3.77955	2.26413	7.02778e-14	Overexpressed in FP versus FN
GALT	5.04184	4.26821	0.773633	8.10105e-07	Overexpressed in FP versus FN
GANC	2.47763	1.90403	0.573602	2.03532e-06	Overexpressed in FP versus FN
GAS2L1	3.53105	2.61	0.921053	0.017438	Overexpressed in FP versus FN
GATA2	2.02105	0.838358	1.18269	9.72897e-05	Overexpressed in FP versus FN
GBP1P1	1.03026	0.32597	0.704293	0.0188256	Overexpressed in FP versus FN
GBP2	4.51184	2.63552	1.87632	2.03247e-09	Overexpressed in FP versus FN
GBX2	1.67079	-0.349701	2.02049	3.27024e-06	Overexpressed in FP versus FN
GCA	2.93421	1.1897	1.74451	1.14597e-06	Overexpressed in FP versus FN
GCAT	3.12211	1.97776	1.14434	2.56998e-07	Overexpressed in FP versus FN
GDF10	-0.138158	-3.15672	3.01856	9.8576e-09	Overexpressed in FP versus FN
GDPD1	0.143158	-0.66806	0.811218	0.00885134	Overexpressed in FP versus FN
GJD4	1.59947	-0.958955	2.55843	8.84559e-09	Overexpressed in FP versus FN
GKAP1	3.27921	2.21731	1.0619	3.60064e-07	Overexpressed in FP versus FN
GLB1L2	1.42684	-0.329552	1.75639	2.40359e-05	Overexpressed in FP versus FN
GLB1L3	-2.04184	-4.36463	2.32278	1.79348e-05	Overexpressed in FP versus FN
GLDN	-1.26184	-2.48358	1.22174	0.00515232	Overexpressed in FP versus FN
GMIP	3.81579	2.0297	1.78609	1.16999e-15	Overexpressed in FP versus FN
GMPR	4.63895	2.54194	2.09701	6.84629e-14	Overexpressed in FP versus FN
GNAO1	1.11184	-0.440746	1.55259	0.00300149	Overexpressed in FP versus FN
GNB5	2.81816	2.14776	0.670397	7.80917e-06	Overexpressed in FP versus FN
GNE	2.71184	2.1891	0.522738	1.38678e-05	Overexpressed in FP versus FN
GNG13	-2.75237	-3.86552	1.11315	0.000342682	Overexpressed in FP versus FN
GNG3	-0.253158	-0.866716	0.613559	0.00405862	Overexpressed in FP versus FN
GNG4	3.31816	1.0409	2.27726	1.23331e-05	Overexpressed in FP versus FN
GNRH2	-0.0671053	-1.63373	1.56663	1.36353e-06	Overexpressed in FP versus FN
GOLGA2P5	2.02395	0.450597	1.57335	2.89127e-08	Overexpressed in FP versus FN
GOLGA6L7P	-0.414211	-4.37537	3.96116	4.35663e-16	Overexpressed in FP versus FN
GOLGA7B	0.575789	-0.698209	1.274	0.0151761	Overexpressed in FP versus FN
GOLGA8H	-2.37053	-3.45896	1.08843	3.07852e-05	Overexpressed in FP versus FN
GOLGA8J	-2.60368	-3.2294	0.625719	0.029754	Overexpressed in FP versus FN
GOLGA8K	-2.43	-3.44612	1.01612	0.00036847	Overexpressed in FP versus FN
GOLGA8N	-0.498421	-1.09731	0.598892	0.0358396	Overexpressed in FP versus FN
GOLGA8R	-0.738421	-1.36239	0.623967	0.0313634	Overexpressed in FP versus FN
GOLGA8T	-2.19316	-2.93791	0.744753	0.00878046	Overexpressed in FP versus FN
GPD1L	2.67289	1.76821	0.904686	3.09515e-05	Overexpressed in FP versus FN
GPHN	4.01763	3.36985	0.647781	0.000113559	Overexpressed in FP versus FN
GPR137C	0.543947	-0.0213433	0.565291	0.0101622	Overexpressed in FP versus FN
GPR153	4.82316	3.7197	1.10346	1.83671e-06	Overexpressed in FP versus FN
GPR17	-0.991316	-2.09836	1.10704	0.00548559	Overexpressed in FP versus FN
GPR62	-1.81763	-2.92522	1.10759	0.00419199	Overexpressed in FP versus FN
GPR83	-0.929211	-3.02134	2.09213	2.64607e-06	Overexpressed in FP versus FN
GPRC5A	1.42184	-1.01328	2.43513	9.95669e-11	Overexpressed in FP versus FN
GPRC5D	-1.485	-3.96851	2.48351	2.49111e-11	Overexpressed in FP versus FN
GPSM1	5.09132	4.49	0.601316	0.00566685	Overexpressed in FP versus FN
GRAP2	-1.61526	-2.60731	0.99205	0.00677183	Overexpressed in FP versus FN
GREM1	3.52763	-2.25881	5.78644	1.44781e-19	Overexpressed in FP versus FN
GRHPR	5.93711	5.31149	0.625613	8.54646e-06	Overexpressed in FP versus FN
GRIK1-AS1	-1.21895	-3.13119	1.91225	7.26812e-08	Overexpressed in FP versus FN
GRIK2	-1.15605	-3.42239	2.26634	0.00039322	Overexpressed in FP versus FN
GRIN1	0.274737	-4.13761	4.41235	1.32494e-07	Overexpressed in FP versus FN
GRIN2C	-1.40658	-2.2594	0.852824	0.0357533	Overexpressed in FP versus FN
GRIP1	2.58105	-0.223284	2.80434	9.79231e-09	Overexpressed in FP versus FN
GRK4	2.51316	1.90284	0.610322	1.44974e-05	Overexpressed in FP versus FN
GRM2	2.15237	-0.950299	3.10267	1.22238e-07	Overexpressed in FP versus FN
GRM6	-0.667105	-3.10119	2.43409	2.72262e-12	Overexpressed in FP versus FN
GSG1L	3.09105	0.642388	2.44866	3.857e-08	Overexpressed in FP versus FN
GSTT2B	2.16289	1.50612	0.656775	0.0476499	Overexpressed in FP versus FN
GUSBP2	4.45105	3.17507	1.27598	0.00220676	Overexpressed in FP versus FN
GYPC	6.48579	4.58955	1.89624	9.03263e-07	Overexpressed in FP versus FN
H1FX-AS1	1.99289	1.2509	0.741999	0.00507292	Overexpressed in FP versus FN
H2AFY2	5.37921	4.61373	0.765479	0.000278243	Overexpressed in FP versus FN
HAAO	4.38789	2.65164	1.73625	8.56718e-05	Overexpressed in FP versus FN
HAMP	-0.195789	-1.24955	1.05376	0.0113069	Overexpressed in FP versus FN
HAS3	-0.332895	-1.16179	0.828896	0.016397	Overexpressed in FP versus FN
HAUS3	3.12816	2.62806	0.500098	5.38601e-07	Overexpressed in FP versus FN
HAVCR1P1	-0.505789	-1.59	1.08421	8.20471e-06	Overexpressed in FP versus FN
HAVCR2	1.96447	1.06433	0.900145	0.00074662	Overexpressed in FP versus FN
HCG11	0.77	0.08	0.69	0.0109755	Overexpressed in FP versus FN
HDAC11	4.29316	2.84254	1.45062	7.12317e-13	Overexpressed in FP versus FN
HDAC11-AS1	-2.11868	-3.2106	1.09191	0.000420367	Overexpressed in FP versus FN
HDAC5	5.98237	4.38015	1.60222	1.05535e-13	Overexpressed in FP versus FN
HDHD3	2.80211	2.25209	0.550016	0.00803591	Overexpressed in FP versus FN
HECTD2	3.18526	2.18597	0.999293	3.77843e-05	Overexpressed in FP versus FN
HERC2P10	1.42658	0.904328	0.522251	0.00788517	Overexpressed in FP versus FN
HERC2P2	5.04368	4.46522	0.57846	0.0190521	Overexpressed in FP versus FN
HERC2P3	3.94789	3.37119	0.576701	0.0362961	Overexpressed in FP versus FN
HERC2P9	5.03842	4.49328	0.545137	0.0103426	Overexpressed in FP versus FN
HES2	-1.00053	-3.63537	2.63485	1.82409e-07	Overexpressed in FP versus FN
HES6	7.41526	6.2906	1.12467	0.0001379	Overexpressed in FP versus FN
HGFAC	1.47763	0.493134	0.984497	0.00168568	Overexpressed in FP versus FN
HHATL	2.20342	1.06836	1.13506	0.00498523	Overexpressed in FP versus FN
HID1	3.30579	0.721791	2.584	9.74973e-12	Overexpressed in FP versus FN
HIGD1A	5.15632	4.6606	0.495719	0.000192949	Overexpressed in FP versus FN
HILS1	3.25658	2.41269	0.843892	0.00172858	Overexpressed in FP versus FN
HIP1R	5.05579	3.94239	1.1134	0.0010824	Overexpressed in FP versus FN
HIRIP3	3.54632	3.0297	0.516614	0.00115971	Overexpressed in FP versus FN
HK1	4.62921	3.87134	0.757867	7.08684e-07	Overexpressed in FP versus FN
HLF	0.108158	-0.906119	1.01428	0.00746948	Overexpressed in FP versus FN
HLX	4.23737	3.06134	1.17603	6.70435e-08	Overexpressed in FP versus FN
HMCN1	1.73263	0.87791	0.854721	0.0290147	Overexpressed in FP versus FN
HOGA1	0.375263	-4.10134	4.47661	7.60457e-12	Overexpressed in FP versus FN
HOMER2	3.27079	2.56731	0.703476	0.00157736	Overexpressed in FP versus FN
HPCAL1	4.42526	3.7397	0.685562	0.000755115	Overexpressed in FP versus FN
HPN	-1.1	-3.23209	2.13209	9.20061e-05	Overexpressed in FP versus FN
HR	3.74447	0.821194	2.92328	2.03247e-09	Overexpressed in FP versus FN
HRASLS	2.31263	0.926866	1.38577	0.000922701	Overexpressed in FP versus FN
HRASLS5	-0.416842	-1.46672	1.04987	0.00791924	Overexpressed in FP versus FN
HRH1	0.481053	-0.415821	0.896874	0.00800183	Overexpressed in FP versus FN
HRH3	1.59447	-1.71627	3.31074	5.00164e-07	Overexpressed in FP versus FN
HS1BP3	3.43289	2.59045	0.842447	2.11727e-06	Overexpressed in FP versus FN
HS3ST3A1	1.91947	0.662836	1.25664	0.00708069	Overexpressed in FP versus FN
HS3ST3B1	2.60605	0.710299	1.89575	9.08108e-06	Overexpressed in FP versus FN
HSD17B7	2.65605	1.79731	0.858739	8.16498e-08	Overexpressed in FP versus FN
HSD3B7	3.02947	2.24015	0.789324	0.00183809	Overexpressed in FP versus FN
HSF4	5.38447	4.51836	0.866115	0.0106547	Overexpressed in FP versus FN
HSPA1B	4.97316	4.21731	0.755844	0.0481835	Overexpressed in FP versus FN
HSPB2-C11orf52	5.88763	4.10433	1.7833	3.06856e-06	Overexpressed in FP versus FN
HSPB7	2.25921	0.68597	1.57324	0.0041095	Overexpressed in FP versus FN
HSPG2	7.06132	5.82881	1.23251	1.12691e-07	Overexpressed in FP versus FN
HTRA3	4.34921	3.6209	0.728315	0.0076673	Overexpressed in FP versus FN
HYDIN	0.370263	-1.70672	2.07698	2.6672e-07	Overexpressed in FP versus FN
HYLS1	1.47526	0.54209	0.933174	0.00365162	Overexpressed in FP versus FN
IAH1	5.67211	4.64985	1.02225	5.6345e-12	Overexpressed in FP versus FN
IDE	3.05632	2.19	0.866316	1.36353e-06	Overexpressed in FP versus FN
IDNK	2.36184	1.53925	0.822588	0.000169533	Overexpressed in FP versus FN
IFI16	4.51737	3.54955	0.967816	0.00683022	Overexpressed in FP versus FN
IFI27L2	4.385	3.82657	0.558433	0.0148658	Overexpressed in FP versus FN
IFITM10	2.50605	0.160299	2.34575	8.53661e-10	Overexpressed in FP versus FN
IFT140	3.09132	2.10582	0.985495	1.48634e-05	Overexpressed in FP versus FN
IFT74	2.59868	1.97209	0.626595	1.86191e-05	Overexpressed in FP versus FN
IFT81	3.36947	2.66164	0.707832	7.60236e-06	Overexpressed in FP versus FN
IGFBPL1	1.29026	-0.495821	1.78608	7.74901e-06	Overexpressed in FP versus FN
IGLL3P	-0.865789	-1.98373	1.11794	0.026895	Overexpressed in FP versus FN
IGSF21	3.06079	-1.4397	4.50049	2.06292e-17	Overexpressed in FP versus FN
IGSF5	0.692632	-1.3006	1.99323	1.50685e-10	Overexpressed in FP versus FN
IL17RD	3.75579	3.14313	0.612655	0.0191687	Overexpressed in FP versus FN
IL21R	1.49579	-0.298955	1.79474	3.25634e-06	Overexpressed in FP versus FN
IL4R	4.84132	3.43507	1.40624	8.28375e-09	Overexpressed in FP versus FN
IL6R	0.575263	-0.490746	1.06601	1.56994e-05	Overexpressed in FP versus FN
IMPA2	5.49632	4.85328	0.643032	0.000719331	Overexpressed in FP versus FN
INMT	0.621053	-0.530149	1.1512	0.00295469	Overexpressed in FP versus FN
INPP1	3.67684	2.95388	0.722962	0.00317291	Overexpressed in FP versus FN
INPP5D	1.88132	1.21149	0.669823	0.0456815	Overexpressed in FP versus FN
INPPL1	7.88237	7.24836	0.63401	0.000769143	Overexpressed in FP versus FN
INS-IGF2	1.14632	-2.89687	4.04318	1.09617e-11	Overexpressed in FP versus FN
INSM1	1.06316	-1.26836	2.33152	4.86689e-06	Overexpressed in FP versus FN
IPCEF1	-0.750789	-2.01328	1.26249	0.000121067	Overexpressed in FP versus FN
IQCA1	0.461053	-0.510746	0.971799	0.0478984	Overexpressed in FP versus FN
IQCD	0.338947	-0.766716	1.10566	6.2162e-09	Overexpressed in FP versus FN
IQCG	3.43868	1.82418	1.61451	1.17079e-07	Overexpressed in FP versus FN
IQCH	-0.687632	-1.30388	0.616249	0.00363883	Overexpressed in FP versus FN
IRAK1BP1	1.16605	0.209851	0.956202	9.58225e-07	Overexpressed in FP versus FN
IRAK3	2.59421	0.307313	2.2869	8.3378e-08	Overexpressed in FP versus FN
IRX1	2.10763	-2.83403	4.94166	8.94511e-14	Overexpressed in FP versus FN
IRX2	1.73368	-1.30806	3.04174	2.47213e-08	Overexpressed in FP versus FN
IRX3	4.20289	2.54284	1.66006	9.13446e-09	Overexpressed in FP versus FN
IRX5	1.33816	0.52403	0.814128	0.0014271	Overexpressed in FP versus FN
ISCA1	3.68211	3.08254	0.599568	1.4809e-07	Overexpressed in FP versus FN
ISL1	1.53342	0.0241791	1.50924	0.0173773	Overexpressed in FP versus FN
ISLR2	0.856579	-0.164776	1.02136	0.0286595	Overexpressed in FP versus FN
ISOC1	3.66553	3.17701	0.488511	0.0182423	Overexpressed in FP versus FN
ITGBL1	2.70289	0.541791	2.1611	4.07581e-06	Overexpressed in FP versus FN
ITIH3	0.544211	-0.553582	1.09779	0.000531748	Overexpressed in FP versus FN
ITIH4	4.04684	2.31015	1.73669	1.3185e-07	Overexpressed in FP versus FN
ITIH4-AS1	-1.92211	-3.41403	1.49192	0.000944589	Overexpressed in FP versus FN
ITIH5	3.31605	1.83776	1.47829	0.00250443	Overexpressed in FP versus FN
ITPKA	-0.170789	-0.719104	0.548315	0.0391795	Overexpressed in FP versus FN
ITPKB	3.26447	2.22119	1.04328	2.43646e-07	Overexpressed in FP versus FN
IVD	4.76842	4.23687	0.531555	1.74346e-05	Overexpressed in FP versus FN
IZUMO4	1.75421	0.670896	1.08332	3.0515e-05	Overexpressed in FP versus FN
JAG2	4.32289	3.7006	0.622298	0.0209791	Overexpressed in FP versus FN
JAKMIP1	0.422368	-2.51164	2.93401	3.53664e-10	Overexpressed in FP versus FN
JAKMIP2	3.59184	0.245672	3.34617	7.32264e-16	Overexpressed in FP versus FN
JAKMIP3	-0.360526	-3.2703	2.90977	8.19263e-11	Overexpressed in FP versus FN
JARID2	3.83974	2.75687	1.08287	7.75573e-15	Overexpressed in FP versus FN
JPH3	-1.21526	-3.29731	2.08205	0.00121851	Overexpressed in FP versus FN
KANK1	3.90658	2.30373	1.60285	2.60703e-11	Overexpressed in FP versus FN
KANK4	4.99421	2.75104	2.24317	1.50375e-09	Overexpressed in FP versus FN
KANSL1-AS1	1.77658	1.14134	0.635236	0.0173383	Overexpressed in FP versus FN
KAT2B	2.13842	1.39746	0.740958	4.86547e-05	Overexpressed in FP versus FN
KBTBD12	-0.909737	-3.09299	2.18325	6.25119e-05	Overexpressed in FP versus FN
KBTBD8	0.100789	-1.05687	1.15766	9.76148e-08	Overexpressed in FP versus FN
KCNAB2	2.55079	2.05493	0.495864	0.0181951	Overexpressed in FP versus FN
KCNC1	0.844737	-0.494478	1.33921	0.00157281	Overexpressed in FP versus FN
KCND3	3.31605	-0.591642	3.90769	2.42951e-29	Overexpressed in FP versus FN
KCNG2	1.86737	-0.100149	1.96752	1.52023e-08	Overexpressed in FP versus FN
KCNG3	-0.627632	-1.90627	1.27864	6.05459e-05	Overexpressed in FP versus FN
KCNH3	1.95474	-0.184627	2.13936	5.56246e-06	Overexpressed in FP versus FN
KCNH8	-2.83553	-4.16896	1.33343	0.00940556	Overexpressed in FP versus FN
KCNIP1	3.55289	-0.325522	3.87842	8.08929e-15	Overexpressed in FP versus FN
KCNIP4	2.71447	-1.08045	3.79492	6.08261e-15	Overexpressed in FP versus FN
KCNJ12	1.17395	-0.571642	1.74559	5.05806e-06	Overexpressed in FP versus FN
KCNJ13	-3.72184	-4.5594	0.837561	0.0159995	Overexpressed in FP versus FN
KCNJ5	3.75658	-0.797015	4.55359	7.25561e-33	Overexpressed in FP versus FN
KCNK12	-2.82211	-3.6191	0.796999	0.0356085	Overexpressed in FP versus FN
KCNK2	-0.396842	-1.85507	1.45823	0.0046927	Overexpressed in FP versus FN
KCNMA1	3.61158	2.62224	0.98934	6.81938e-06	Overexpressed in FP versus FN
KCNN3	2.68	1.04418	1.63582	5.50422e-11	Overexpressed in FP versus FN
KCNS3	3.85316	2.90478	0.948382	4.6058e-05	Overexpressed in FP versus FN
KCNT1	-0.836053	-2.48746	1.65141	0.00540842	Overexpressed in FP versus FN
KCTD2	3.72895	3.23149	0.497455	1.16559e-05	Overexpressed in FP versus FN
KDM4A-AS1	2.26053	1.74328	0.517243	0.0257605	Overexpressed in FP versus FN
KDM4C	3.10842	2.16463	0.943794	1.94773e-08	Overexpressed in FP versus FN
KDM8	2.46184	1.56269	0.899156	1.37499e-10	Overexpressed in FP versus FN
KDR	2.17868	1.52075	0.657938	0.00257048	Overexpressed in FP versus FN
KIAA0368	5.34737	4.8591	0.488264	4.05955e-05	Overexpressed in FP versus FN
KIAA0556	3.25026	2.21284	1.03743	3.72912e-07	Overexpressed in FP versus FN
KIAA0895	0.721579	-0.641343	1.36292	6.10094e-06	Overexpressed in FP versus FN
KIAA0895L	5.385	4.42731	0.957687	7.13222e-05	Overexpressed in FP versus FN
KIAA0922	4.33605	3.7809	0.555157	0.000241364	Overexpressed in FP versus FN
KIAA1217	3.54211	2.92463	0.617478	0.00345583	Overexpressed in FP versus FN
KIAA1257	-2.285	-3.20299	0.917985	0.00444635	Overexpressed in FP versus FN
KIAA1407	0.411842	-0.0762687	0.488111	0.0403813	Overexpressed in FP versus FN
KIAA1549L	-0.906316	-1.77433	0.868013	0.020394	Overexpressed in FP versus FN
KIAA1614	5.59737	2.28478	3.31259	7.54327e-22	Overexpressed in FP versus FN
KIAA1715	3.05	2.43119	0.618806	6.60819e-05	Overexpressed in FP versus FN
KIAA1841	3.86947	3.3506	0.518877	0.000254301	Overexpressed in FP versus FN
KIAA1958	0.622632	0.0468657	0.575766	0.000643252	Overexpressed in FP versus FN
KIF13A	3.37895	2.88881	0.490141	0.0005515	Overexpressed in FP versus FN
KIF17	1.85105	0.652388	1.19866	5.89729e-05	Overexpressed in FP versus FN
KIF19	3.68816	-0.182985	3.87114	2.44999e-12	Overexpressed in FP versus FN
KIF26A	2.79842	2.05433	0.744093	0.00245918	Overexpressed in FP versus FN
KIF27	2.14947	1.65343	0.496041	0.00564222	Overexpressed in FP versus FN
KIRREL3	2.61421	-0.938358	3.55257	1.44832e-14	Overexpressed in FP versus FN
KLF13	4.78737	3.9603	0.82707	2.20174e-06	Overexpressed in FP versus FN
KLF15	0.0528947	-1.43224	1.48513	5.22554e-05	Overexpressed in FP versus FN
KLF7	3.04632	1.67851	1.36781	3.66177e-11	Overexpressed in FP versus FN
KLF9	2.16921	1.40582	0.76339	0.00478112	Overexpressed in FP versus FN
KLHDC9	0.316579	-2.61	2.92658	1.41169e-11	Overexpressed in FP versus FN
KLHL11	0.933684	0.280896	0.652789	0.00590515	Overexpressed in FP versus FN
KLHL29	4.08684	2.84299	1.24386	3.61911e-10	Overexpressed in FP versus FN
KLHL40	3.67684	1.87761	1.79923	2.46566e-05	Overexpressed in FP versus FN
KRBA2	0.742368	-0.0201493	0.762518	0.0015224	Overexpressed in FP versus FN
KRBOX1	1.89132	0.414925	1.47639	0.0117509	Overexpressed in FP versus FN
KREMEN1	5.24211	4.55149	0.690613	0.000475572	Overexpressed in FP versus FN
KREMEN2	4.80421	4.08299	0.721225	0.047211	Overexpressed in FP versus FN
KRT17	2.63289	-0.319403	2.9523	7.38447e-06	Overexpressed in FP versus FN
KRT80	2.11	-0.205672	2.31567	2.55155e-08	Overexpressed in FP versus FN
KRTAP5-1	-2.36132	-3.63522	1.27391	0.0128964	Overexpressed in FP versus FN
KY	0.290526	-1.58194	1.87247	0.00221518	Overexpressed in FP versus FN
L3MBTL1	2.43026	1.72866	0.701606	0.0387304	Overexpressed in FP versus FN
LAD1	1.80211	0.714328	1.08778	0.000883478	Overexpressed in FP versus FN
LAMA1	3.63158	1.35925	2.27233	1.38593e-09	Overexpressed in FP versus FN
LAMA5	6.61105	5.87851	0.732545	0.0225657	Overexpressed in FP versus FN
LAMB3	2.01974	0.0907463	1.92899	1.23258e-06	Overexpressed in FP versus FN
LAMP5	0.469474	-0.84403	1.3135	0.00878049	Overexpressed in FP versus FN
LCN10	-1.19211	-2.30418	1.11207	0.015605	Overexpressed in FP versus FN
LCN8	-2.03947	-3.81716	1.77769	0.000565097	Overexpressed in FP versus FN
LDB3	3.46553	2.25149	1.21403	0.0153854	Overexpressed in FP versus FN
LDHAL6B	-3.58421	-4.53881	0.954595	0.00297968	Overexpressed in FP versus FN
LDHD	-0.226579	-1.93299	1.70641	1.45931e-07	Overexpressed in FP versus FN
LDLRAD2	1.32263	-0.089403	1.41203	4.86888e-06	Overexpressed in FP versus FN
LGALS7	-0.0865789	-2.42851	2.34193	9.72856e-05	Overexpressed in FP versus FN
LGALS7B	0.155526	-2.16522	2.32075	0.000284605	Overexpressed in FP versus FN
LHFPL3	-1.47237	-3.48582	2.01345	0.000475572	Overexpressed in FP versus FN
LHX1	1.17974	-3.36552	4.54526	3.56766e-13	Overexpressed in FP versus FN
LHX4	0.0523684	-0.712687	0.765055	0.0161675	Overexpressed in FP versus FN
LINC00092	-0.939737	-2.98433	2.04459	6.49949e-08	Overexpressed in FP versus FN
LINC00094	2.68842	2.00716	0.681257	3.27024e-06	Overexpressed in FP versus FN
LINC00163	-2.46789	-3.94478	1.47688	0.000607169	Overexpressed in FP versus FN
LINC00202-1	2.18579	1.24925	0.936536	0.0465437	Overexpressed in FP versus FN
LINC00240	-0.694474	-3.09015	2.39568	1.43802e-07	Overexpressed in FP versus FN
LINC00313	0.391842	-0.975672	1.36751	1.3582e-05	Overexpressed in FP versus FN
LINC00319	0.127368	-1.87493	2.00229	1.95431e-07	Overexpressed in FP versus FN
LINC00472	1.36737	-0.24	1.60737	2.63075e-07	Overexpressed in FP versus FN
LINC00482	0.860526	-0.517463	1.37799	0.00314942	Overexpressed in FP versus FN
LINC00545	5.34789	2.59388	2.75401	1.764e-07	Overexpressed in FP versus FN
LINC00588	2.61763	-1.74343	4.36106	2.99693e-17	Overexpressed in FP versus FN
LINC00589	-3.29447	-4.4203	1.12582	0.00136204	Overexpressed in FP versus FN
LINC00595	-1.52237	-3.13463	1.61226	1.89679e-05	Overexpressed in FP versus FN
LINC00659	-2.49763	-4.52985	2.03222	1.51554e-07	Overexpressed in FP versus FN
LINC00689	3.46237	-1.29746	4.75983	4.09303e-20	Overexpressed in FP versus FN
LINGO1	2.89342	1.93507	0.958346	0.00358877	Overexpressed in FP versus FN
LINGO3	-2.06526	-3.36149	1.29623	0.000645839	Overexpressed in FP versus FN
LIPC	-2.03026	-3.26328	1.23302	0.000417498	Overexpressed in FP versus FN
LIPG	3.26789	-0.295821	3.56372	9.12208e-17	Overexpressed in FP versus FN
LMO4	5.90658	4.96134	0.945236	4.6531e-08	Overexpressed in FP versus FN
LMX1B	2.00421	-1.23015	3.23436	7.13902e-13	Overexpressed in FP versus FN
LPAR2	6.32474	4.0203	2.30444	2.72131e-17	Overexpressed in FP versus FN
LPL	1.51526	0.200896	1.31437	2.83163e-05	Overexpressed in FP versus FN
LPO	-3.08316	-4.60403	1.52087	7.72933e-05	Overexpressed in FP versus FN
LPPR1	2.67342	-0.272836	2.94626	1.58601e-10	Overexpressed in FP versus FN
LPPR4	-0.577105	-1.2291	0.651999	0.0469374	Overexpressed in FP versus FN
LRFN5	1.80816	0.342239	1.46592	0.000393429	Overexpressed in FP versus FN
LRP2BP	0.898158	-0.0804478	0.978606	0.000281301	Overexpressed in FP versus FN
LRRC10B	3.87789	-1.6503	5.52819	2.32071e-36	Overexpressed in FP versus FN
LRRC14B	0.0897368	-1.56537	1.65511	0.00228013	Overexpressed in FP versus FN
LRRC20	3.31474	2.69537	0.619364	0.00606838	Overexpressed in FP versus FN
LRRC4	1.85447	0.769552	1.08492	0.0411047	Overexpressed in FP versus FN
LRRC48	1.82368	1.17224	0.651445	0.000540974	Overexpressed in FP versus FN
LRRC49	2.35605	1.56866	0.787396	1.42321e-07	Overexpressed in FP versus FN
LRRC61	3.15763	1.90284	1.2548	0.00204097	Overexpressed in FP versus FN
LRRC73	-1.80368	-3.37597	1.57229	6.56236e-07	Overexpressed in FP versus FN
LRRFIP2	5.455	4.18224	1.27276	3.57287e-12	Overexpressed in FP versus FN
LRSAM1	2.86632	2.29343	0.572883	0.00064578	Overexpressed in FP versus FN
LSP1	6.55632	5.67851	0.877808	0.000492849	Overexpressed in FP versus FN
LSP1P3	0.0142105	-0.944776	0.958987	0.000537725	Overexpressed in FP versus FN
LSS	5.16289	4.34597	0.816925	4.98851e-05	Overexpressed in FP versus FN
LTBP2	3.67316	2.70478	0.968382	0.000633054	Overexpressed in FP versus FN
LTK	3.49579	1.31522	2.18057	2.16295e-09	Overexpressed in FP versus FN
MAB21L1	2.04447	-0.392985	2.43746	3.3972e-06	Overexpressed in FP versus FN
MACROD1	6.25579	5.52582	0.729969	0.000818679	Overexpressed in FP versus FN
MAD1L1	5.12158	4.62239	0.499191	0.0164898	Overexpressed in FP versus FN
MAD2L1	4.92342	4.33239	0.591033	0.00341659	Overexpressed in FP versus FN
MAD2L2	6.04316	5.4503	0.592859	0.00139592	Overexpressed in FP versus FN
MAF	3.53447	2.78149	0.752981	0.000261616	Overexpressed in FP versus FN
MAFA	2.34447	0.334627	2.00985	1.60903e-06	Overexpressed in FP versus FN
MAGI1	4.08974	2.71866	1.37108	9.4626e-13	Overexpressed in FP versus FN
MAGI2	0.248947	-0.48403	0.732977	0.0036127	Overexpressed in FP versus FN
MAL	1.22474	-1.51045	2.73518	1.10337e-06	Overexpressed in FP versus FN
MAMDC4	2.95921	2.17806	0.781151	0.00774484	Overexpressed in FP versus FN
MAMSTR	6.21605	5.39015	0.825903	0.000529287	Overexpressed in FP versus FN
MAN1C1	4.57026	2.92806	1.6422	4.89754e-11	Overexpressed in FP versus FN
MANEA-AS1	-0.855789	-1.55866	0.702867	0.00127598	Overexpressed in FP versus FN
MANEAL	1.14368	-0.0840299	1.22771	0.0103464	Overexpressed in FP versus FN
MAP1LC3B	4.23789	3.73149	0.506402	0.00161526	Overexpressed in FP versus FN
MAP1LC3B2	3.22816	2.70851	0.51965	0.00367213	Overexpressed in FP versus FN
MAP3K13	3.39947	2.60313	0.796339	0.000588265	Overexpressed in FP versus FN
MAP3K5	0.907895	0.0867164	0.821178	0.00177684	Overexpressed in FP versus FN
MAP6	4.38289	0.56209	3.82081	9.17023e-19	Overexpressed in FP versus FN
MAP6D1	4.11316	2.72299	1.39017	1.058e-05	Overexpressed in FP versus FN
MAPK8IP3	5.67816	5.11881	0.559352	0.015933	Overexpressed in FP versus FN
MAPT	0.431579	-0.450448	0.882027	0.0497427	Overexpressed in FP versus FN
MARK2P9	-3.38289	-4.35209	0.969195	0.00031525	Overexpressed in FP versus FN
MARVELD3	-1.48474	-2.57164	1.0869	0.00260715	Overexpressed in FP versus FN
MAST2	4.78184	4.11687	0.664976	0.00234028	Overexpressed in FP versus FN
MBNL2	3.71605	3.17284	0.543217	0.00600792	Overexpressed in FP versus FN
MCF2L-AS1	0.439737	-0.701642	1.14138	0.00196625	Overexpressed in FP versus FN
MCF2L2	-0.708684	-2.20582	1.49714	6.52376e-05	Overexpressed in FP versus FN
MCHR1	2.90816	-1.27507	4.18323	1.89584e-20	Overexpressed in FP versus FN
MDGA1	2.56184	1.26373	1.29811	8.6161e-05	Overexpressed in FP versus FN
MED13L	4.12921	3.42194	0.70727	0.000112076	Overexpressed in FP versus FN
MED9	3.82816	3.04239	0.78577	3.3272e-09	Overexpressed in FP versus FN
MEDAG	4.57079	1.96567	2.60512	6.69132e-12	Overexpressed in FP versus FN
MEG3	10.0018	7.95866	2.04319	0.00108361	Overexpressed in FP versus FN
MEG8	2.90526	1.75522	1.15004	0.020826	Overexpressed in FP versus FN
MEGF10	5.49895	4.32701	1.17193	7.10848e-09	Overexpressed in FP versus FN
MEGF9	1.38868	0.888806	0.499878	0.0039927	Overexpressed in FP versus FN
MEIS3	2.99842	2.06284	0.935585	0.0440659	Overexpressed in FP versus FN
MEOX1	4.27447	1.91866	2.35582	1.23073e-13	Overexpressed in FP versus FN
MET	3.74579	2.66716	1.07863	0.000942309	Overexpressed in FP versus FN
MFAP5	2.10395	0.944776	1.15917	0.0320361	Overexpressed in FP versus FN
MFSD10	6.24316	5.19254	1.05062	1.22235e-07	Overexpressed in FP versus FN
MFSD2A	3.055	2.05791	0.99709	0.00270978	Overexpressed in FP versus FN
MFSD2B	-2.06	-2.64821	0.588209	0.0258731	Overexpressed in FP versus FN
MGLL	3.35868	2.64851	0.710177	0.000188401	Overexpressed in FP versus FN
MIAT	0.986579	-0.237761	1.22434	0.045294	Overexpressed in FP versus FN
MICAL1	6.585	5.13433	1.45067	7.85564e-09	Overexpressed in FP versus FN
MIMT1	2.88	0.452836	2.42716	1.14281e-13	Overexpressed in FP versus FN
MIR181A2HG	2.29711	1.57731	0.719792	0.00110077	Overexpressed in FP versus FN
MIR210HG	3.59342	2.64045	0.952973	0.000233321	Overexpressed in FP versus FN
MIR497HG	2.73368	0.219254	2.51443	5.25377e-13	Overexpressed in FP versus FN
MKRN7P	-0.995789	-3.95582	2.96003	1.73305e-10	Overexpressed in FP versus FN
MKS1	3.92289	3.28687	0.636029	9.54898e-06	Overexpressed in FP versus FN
MLH3	3.92079	3.1106	0.810192	0.00010355	Overexpressed in FP versus FN
MLXIP	4.48316	3.73239	0.75077	0.000163743	Overexpressed in FP versus FN
MLYCD	3.12316	1.89925	1.2239	2.94792e-11	Overexpressed in FP versus FN
MME	1.36684	-0.666866	2.03371	0.000355605	Overexpressed in FP versus FN
MMP24	-1.45895	-3.28642	1.82747	0.00135114	Overexpressed in FP versus FN
MMP24-AS1	4.25868	3.54343	0.715251	0.00012035	Overexpressed in FP versus FN
MMP3	-1.48763	-2.91433	1.4267	0.00654073	Overexpressed in FP versus FN
MN1	3.22237	2.12507	1.09729	5.19308e-05	Overexpressed in FP versus FN
MOBP	-2.29342	-3.48403	1.19061	0.00692259	Overexpressed in FP versus FN
MOK	3.21974	2.39955	0.820185	1.73931e-05	Overexpressed in FP versus FN
MORN4	2.60789	1.30358	1.30431	1.57812e-06	Overexpressed in FP versus FN
MPC1	5.145	4.39149	0.753507	2.06121e-05	Overexpressed in FP versus FN
MPHOSPH9	4.35368	3.84985	0.503833	0.0105118	Overexpressed in FP versus FN
MPO	2.55211	-0.594478	3.14658	9.25061e-13	Overexpressed in FP versus FN
MPP7	-0.147105	-1.96567	1.81857	2.14683e-05	Overexpressed in FP versus FN
MPPED2	3.99632	2.87627	1.12005	0.000880518	Overexpressed in FP versus FN
MPRIP	6.63684	5.9606	0.676245	3.14635e-07	Overexpressed in FP versus FN
MPST	5.24316	4.71194	0.531218	0.00633797	Overexpressed in FP versus FN
MPV17L	0.355789	-1.2606	1.61639	2.34313e-08	Overexpressed in FP versus FN
MREG	2.07789	0.946418	1.13148	6.11663e-07	Overexpressed in FP versus FN
MRPL23-AS1	1.06684	-0.476866	1.54371	1.87627e-06	Overexpressed in FP versus FN
MRPL41	5.05711	4.06313	0.993971	1.68779e-06	Overexpressed in FP versus FN
MRPL50	2.99921	2.47836	0.520852	2.44683e-06	Overexpressed in FP versus FN
MRPS25	5.54342	5.05731	0.486108	0.000894242	Overexpressed in FP versus FN
MSGN1	-1.05263	-1.97746	0.924831	0.0197397	Overexpressed in FP versus FN
MSI1	2.38211	1.61015	0.771956	0.0306656	Overexpressed in FP versus FN
MSI2	4.78368	3.79194	0.991744	8.95029e-11	Overexpressed in FP versus FN
MSRB1	3.90737	3.22597	0.681398	0.000154651	Overexpressed in FP versus FN
MTERFD3	4.92632	4.06776	0.858555	1.44924e-06	Overexpressed in FP versus FN
MTHFS	3.76737	3.05388	0.713488	2.73995e-05	Overexpressed in FP versus FN
MTHFSD	3.27737	2.78373	0.493637	0.000108606	Overexpressed in FP versus FN
MTMR10	3.00053	2.47015	0.530377	3.66973e-05	Overexpressed in FP versus FN
MTMR4	3.98184	3.42985	0.551991	1.79946e-05	Overexpressed in FP versus FN
MTMR7	3.30053	1.0503	2.25023	8.52257e-13	Overexpressed in FP versus FN
MTRNR2L4	-3.65289	-4.65119	0.998299	0.00632887	Overexpressed in FP versus FN
MTUS2	3.01184	1.15313	1.85871	3.04635e-06	Overexpressed in FP versus FN
MUC4	2.12105	-1.97955	4.1006	1.86011e-13	Overexpressed in FP versus FN
MUSTN1	6.53474	3.12537	3.40936	7.17364e-16	Overexpressed in FP versus FN
MVD	4.58421	3.94701	0.637196	7.36021e-05	Overexpressed in FP versus FN
MXD3	5.41895	4.50746	0.911485	4.76615e-05	Overexpressed in FP versus FN
MXD4	5.02553	4.24881	0.77672	2.1388e-07	Overexpressed in FP versus FN
MXI1	3.80579	3.18463	0.621163	2.18281e-05	Overexpressed in FP versus FN
MXRA7	5.05263	4.36269	0.689945	0.000207778	Overexpressed in FP versus FN
MYB	1.28763	-0.725821	2.01345	4.39419e-09	Overexpressed in FP versus FN
MYBL1	0.638421	0.0935821	0.544839	0.0206842	Overexpressed in FP versus FN
MYBPHL	3.60895	2.14866	1.46029	0.0026083	Overexpressed in FP versus FN
MYCN	5.52184	3.11836	2.40348	2.42529e-12	Overexpressed in FP versus FN
MYCNOS	2.89368	0.379254	2.51443	8.87463e-12	Overexpressed in FP versus FN
MYH14	2.365	1.16328	1.20172	0.0134934	Overexpressed in FP versus FN
MYL2	2.52579	-0.968955	3.49474	1.97524e-05	Overexpressed in FP versus FN
MYL4	8.05737	6.34866	1.70871	2.13512e-06	Overexpressed in FP versus FN
MYL9	6.17921	5.62761	0.551599	0.0454314	Overexpressed in FP versus FN
MYLIP	5.09289	3.33925	1.75364	5.26685e-18	Overexpressed in FP versus FN
MYLK-AS1	1.62316	0.541194	1.08196	1.59145e-07	Overexpressed in FP versus FN
MYLK3	-1.50658	-2.74761	1.24103	0.00330536	Overexpressed in FP versus FN
MYLK4	4.20184	1.99746	2.20438	2.70772e-10	Overexpressed in FP versus FN
MYO15A	1.45895	0.0456716	1.41328	0.00209042	Overexpressed in FP versus FN
MYO16	0.553158	-0.657313	1.21047	0.0172323	Overexpressed in FP versus FN
MYO18A	6.39395	4.93687	1.45708	0.0155312	Overexpressed in FP versus FN
MYO18B	5.57658	3.6006	1.97598	1.6251e-11	Overexpressed in FP versus FN
MYO1A	-1.43342	-3.2991	1.86568	0.000792149	Overexpressed in FP versus FN
MYO1D	2.12789	1.51463	0.613268	0.00747022	Overexpressed in FP versus FN
MYO1E	4.57553	2.58507	1.99045	4.20711e-22	Overexpressed in FP versus FN
MYO7B	5.24868	2.25045	2.99824	4.78377e-09	Overexpressed in FP versus FN
MYOD1	7.20368	5.69582	1.50786	2.62542e-06	Overexpressed in FP versus FN
MYOG	8.97053	7.66552	1.305	2.71177e-06	Overexpressed in FP versus FN
MYOZ2	3.49579	1.49254	2.00325	0.000361507	Overexpressed in FP versus FN
MYT1	-1.15395	-3.63627	2.48232	0.000675122	Overexpressed in FP versus FN
MYT1L	-0.444211	-1.39657	0.952357	0.00854109	Overexpressed in FP versus FN
MYZAP	0.0563158	-0.875672	0.931987	0.0368574	Overexpressed in FP versus FN
N4BP2L1	2.97158	2.39716	0.574415	0.00513941	Overexpressed in FP versus FN
N4BP3	3.62789	2.73836	0.889537	8.72579e-06	Overexpressed in FP versus FN
NACA	11.0018	10.2672	0.734678	1.96442e-05	Overexpressed in FP versus FN
NACA2	5.54053	4.61612	0.924407	0.000163743	Overexpressed in FP versus FN
NACAD	2.42921	1.12985	1.29936	8.62044e-09	Overexpressed in FP versus FN
NANOS1	3.46316	1.6703	1.79286	6.98363e-08	Overexpressed in FP versus FN
NAPA-AS1	0.905	0.355224	0.549776	0.00767637	Overexpressed in FP versus FN
NAT14	5.83105	4.76731	1.06374	4.22159e-09	Overexpressed in FP versus FN
NAT8L	1.175	-1.21015	2.38515	5.22711e-09	Overexpressed in FP versus FN
NAV1	3.89763	3.22224	0.675393	0.000767553	Overexpressed in FP versus FN
NAV2	3.74816	2.76194	0.986218	0.000137962	Overexpressed in FP versus FN
NBEAP1	-2.18974	-3.42254	1.2328	0.0267281	Overexpressed in FP versus FN
NBPF1	6.90158	6.03313	0.868445	0.000118279	Overexpressed in FP versus FN
NBR2	1.46211	0.875672	0.586434	0.000458982	Overexpressed in FP versus FN
NCOA1	5.62842	4.89746	0.730958	4.26736e-05	Overexpressed in FP versus FN
NDUFB10	6.32132	5.82179	0.499525	0.00186188	Overexpressed in FP versus FN
NDUFB6	5.12053	4.60269	0.51784	0.000963253	Overexpressed in FP versus FN
NDUFS5	8.06316	7.34746	0.715695	0.000695065	Overexpressed in FP versus FN
NEBL	0.885789	-0.810597	1.69639	0.000203791	Overexpressed in FP versus FN
NEK8	1.57158	1.03821	0.53337	0.00493409	Overexpressed in FP versus FN
NELL1	4.77974	0.807761	3.97198	7.71502e-16	Overexpressed in FP versus FN
NET1	6.17921	5.50836	0.670852	0.000190846	Overexpressed in FP versus FN
NEU4	5.14158	1.99582	3.14576	3.43228e-11	Overexpressed in FP versus FN
NEURL	2.68395	1.38299	1.30096	6.58351e-05	Overexpressed in FP versus FN
NFATC2	1.92895	-0.285075	2.21402	1.46959e-11	Overexpressed in FP versus FN
NFIC	3.97474	3.34045	0.634289	0.00653143	Overexpressed in FP versus FN
NFKB1	3.29184	2.6397	0.652141	2.56449e-05	Overexpressed in FP versus FN
NGEF	1.24789	-0.607463	1.85536	3.14935e-05	Overexpressed in FP versus FN
NGFR	5.70184	4.4106	1.29125	0.00015645	Overexpressed in FP versus FN
NHLH1	3.68816	-0.965075	4.65323	5.33691e-31	Overexpressed in FP versus FN
NHLRC1	-0.213947	-1.9403	1.72635	5.28762e-08	Overexpressed in FP versus FN
NIPA1	1.86342	0.0658209	1.7976	2.48881e-09	Overexpressed in FP versus FN
NKAIN1	4.61132	1.83104	2.78027	2.5454e-16	Overexpressed in FP versus FN
NLGN1	0.321316	-1.23791	1.55923	0.000655313	Overexpressed in FP versus FN
NME1-NME2	7.50842	6.85522	0.653197	0.037357	Overexpressed in FP versus FN
NME9	-0.547632	-1.12537	0.577742	0.0404622	Overexpressed in FP versus FN
NMRK1	4.76895	2.03672	2.73223	1.65482e-20	Overexpressed in FP versus FN
NMU	2.21868	-0.0495522	2.26824	2.65709e-06	Overexpressed in FP versus FN
NNT	5.16263	4.49582	0.666811	2.4506e-06	Overexpressed in FP versus FN
NOL3	5.34974	4.12821	1.22153	1.03029e-07	Overexpressed in FP versus FN
NOS1AP	-1.36737	-2.21866	0.851288	0.0256095	Overexpressed in FP versus FN
NOTCH1	4.02526	3.32343	0.70183	1.86191e-05	Overexpressed in FP versus FN
NOXO1	0.747105	-1.85627	2.60337	1.83425e-13	Overexpressed in FP versus FN
NPC1	4.52105	3.87851	0.642545	2.33028e-06	Overexpressed in FP versus FN
NPHP4	2.30895	1.64104	0.667903	0.00143891	Overexpressed in FP versus FN
NPNT	4.97184	4.10224	0.869603	0.00497166	Overexpressed in FP versus FN
NPPA	3.33579	-1.08119	4.41698	6.20374e-15	Overexpressed in FP versus FN
NPY	2.74684	0.694776	2.05207	0.0436699	Overexpressed in FP versus FN
NRCAM	4.55632	1.44269	3.11363	2.49349e-19	Overexpressed in FP versus FN
NRG1	0.922105	-0.523284	1.44539	0.000824149	Overexpressed in FP versus FN
NRG3	-1.47632	-3.61731	2.141	6.65985e-05	Overexpressed in FP versus FN
NRL	0.371053	-0.413731	0.784784	1.44785e-05	Overexpressed in FP versus FN
NRN1	6.13447	2.93134	3.20313	3.69317e-23	Overexpressed in FP versus FN
NRN1L	0.575526	-0.738209	1.31374	4.33514e-06	Overexpressed in FP versus FN
NRTN	3.87842	-0.140597	4.01902	4.29385e-16	Overexpressed in FP versus FN
NSMCE1	5.86658	5.24104	0.625534	0.000138093	Overexpressed in FP versus FN
NSUN6	3.31605	2.40627	0.909784	5.66836e-07	Overexpressed in FP versus FN
NSUN7	-0.567895	-1.6009	1.033	0.00593695	Overexpressed in FP versus FN
NTN5	5.265	-0.798657	6.06366	2.15092e-20	Overexpressed in FP versus FN
NTRK3	2.91921	0.167463	2.75175	2.55155e-08	Overexpressed in FP versus FN
NTSR1	-0.0586842	-3.0397	2.98102	1.62091e-09	Overexpressed in FP versus FN
NUDT14	5.29132	4.58896	0.702361	0.00141228	Overexpressed in FP versus FN
NUDT16	2.47658	1.80687	0.669713	0.00313193	Overexpressed in FP versus FN
NUDT16L1	4.65158	4.00433	0.647251	2.13392e-06	Overexpressed in FP versus FN
NUDT6	2.05474	1.54806	0.506677	0.000935627	Overexpressed in FP versus FN
NUDT7	1.48289	0.436269	1.04663	0.000753481	Overexpressed in FP versus FN
NUP210	3.04026	2.36851	0.671756	0.0120651	Overexpressed in FP versus FN
NUP210P1	-1.20789	-1.98731	0.779419	0.0290113	Overexpressed in FP versus FN
NXPE3	2.73474	1.81269	0.92205	6.92492e-08	Overexpressed in FP versus FN
OAT	4.58658	3.86134	0.725236	1.92089e-05	Overexpressed in FP versus FN
OCIAD2	4.335	3.14418	1.19082	0.000256945	Overexpressed in FP versus FN
OCLN	1.81553	0.888806	0.92672	0.00467977	Overexpressed in FP versus FN
ODF2L	3.95158	3.24836	0.703221	9.08024e-05	Overexpressed in FP versus FN
OGFRL1	2.38053	1.82851	0.552019	0.00423932	Overexpressed in FP versus FN
OLFML2A	4.70526	3.42194	1.28332	2.10227e-07	Overexpressed in FP versus FN
OLFML2B	7.00816	5.24119	1.76696	1.71433e-11	Overexpressed in FP versus FN
OPRD1	-0.372368	-2.64463	2.27226	5.53162e-05	Overexpressed in FP versus FN
ORC6	4.64053	3.88448	0.756049	0.000158631	Overexpressed in FP versus FN
OSCP1	1.99605	1.37657	0.619485	0.00219532	Overexpressed in FP versus FN
OSGIN1	1.12105	-1.37731	2.49837	5.90487e-11	Overexpressed in FP versus FN
OSTF1	3.44105	2.4606	0.980456	6.67289e-09	Overexpressed in FP versus FN
OTOG	-0.175	-4.10746	3.93246	9.24899e-20	Overexpressed in FP versus FN
OTOP1	-3.15974	-4.38791	1.22817	1.50505e-05	Overexpressed in FP versus FN
OTUD1	2.03763	1.46343	0.574199	0.0082242	Overexpressed in FP versus FN
OTUD7A	0.323684	-0.290597	0.614281	0.00437085	Overexpressed in FP versus FN
OXER1	4.04974	1.76358	2.28615	1.79415e-05	Overexpressed in FP versus FN
OXTR	1.47184	0.778955	0.692887	0.00265314	Overexpressed in FP versus FN
P2RX1	0.704474	-0.729552	1.43403	6.35144e-05	Overexpressed in FP versus FN
P2RX5	2.43026	1.07567	1.35459	0.000824699	Overexpressed in FP versus FN
P2RX6	4.52395	1.21821	3.30574	1.8886e-15	Overexpressed in FP versus FN
P2RX6P	0.283684	-2.63343	2.91712	1.06021e-08	Overexpressed in FP versus FN
P2RY2	-1.29763	-2.96373	1.6661	0.000103002	Overexpressed in FP versus FN
P4HA3	0.738947	0.106866	0.632082	0.0429424	Overexpressed in FP versus FN
PACS2	6.05789	5.40179	0.656104	0.000193906	Overexpressed in FP versus FN
PAIP2B	0.349474	-0.636716	0.98619	9.98397e-06	Overexpressed in FP versus FN
PAK3	0.770526	-0.822388	1.59291	1.23085e-06	Overexpressed in FP versus FN
PALM2	1.68658	0.809701	0.876877	0.000935627	Overexpressed in FP versus FN
PAQR4	3.69237	2.90537	0.786995	0.000575665	Overexpressed in FP versus FN
PARP6	5.47605	4.92209	0.553963	0.00285769	Overexpressed in FP versus FN
PAX2	3.27763	-1.37627	4.6539	3.73162e-13	Overexpressed in FP versus FN
PAX3	1.87684	-1.3397	3.21654	1.07062e-06	Overexpressed in FP versus FN
PBK	4.33211	2.86045	1.47166	2.50114e-10	Overexpressed in FP versus FN
PBX4	4.89658	2.47463	2.42195	1.76956e-15	Overexpressed in FP versus FN
PCBD1	5.55763	5.01448	0.543154	0.00147239	Overexpressed in FP versus FN
PCBP4	6.83789	5.86448	0.973417	4.67804e-05	Overexpressed in FP versus FN
PCDH17	1.12	0.184478	0.935522	0.0145219	Overexpressed in FP versus FN
PCDHB15	1.23789	0.642537	0.595357	0.0104357	Overexpressed in FP versus FN
PCDHB18	-0.621053	-1.20313	0.582082	0.0156925	Overexpressed in FP versus FN
PCDHB5	2.16816	0.237164	1.93099	1.47728e-07	Overexpressed in FP versus FN
PCDHB8	-0.279211	-1.16179	0.882581	0.00236783	Overexpressed in FP versus FN
PCDHGA1	-1.10895	-1.7291	0.620157	0.00994938	Overexpressed in FP versus FN
PCDHGA11	-0.832895	-2.37552	1.54263	7.09586e-07	Overexpressed in FP versus FN
PCDHGA12	-0.448421	-0.941194	0.492773	0.0467045	Overexpressed in FP versus FN
PCDHGA3	-1.24816	-1.99299	0.744827	0.00589951	Overexpressed in FP versus FN
PCDHGA5	-0.393684	-1.47269	1.079	1.65186e-07	Overexpressed in FP versus FN
PCDHGA6	0.741053	-0.556269	1.29732	1.03925e-08	Overexpressed in FP versus FN
PCDHGA7	-0.250263	-1.19269	0.942423	0.000663389	Overexpressed in FP versus FN
PCDHGB1	-0.670789	-1.62552	0.954733	0.0209293	Overexpressed in FP versus FN
PCDHGB3	-0.835526	-2.03955	1.20403	8.82212e-06	Overexpressed in FP versus FN
PCDHGB4	-0.588947	-1.91254	1.32359	4.49644e-08	Overexpressed in FP versus FN
PCDHGB6	0.00842105	-0.614627	0.623048	0.0071884	Overexpressed in FP versus FN
PCDHGB7	0.600526	-0.462985	1.06351	0.000108674	Overexpressed in FP versus FN
PCDHGB8P	-2.64579	-4.14672	1.50093	7.09586e-07	Overexpressed in FP versus FN
PCK2	2.74395	2.05433	0.689619	0.000261844	Overexpressed in FP versus FN
PCP4	3.36579	0.100149	3.26564	7.68464e-09	Overexpressed in FP versus FN
PCSK2	-0.614737	-3.15299	2.53825	0.000456907	Overexpressed in FP versus FN
PCSK6	3.93474	1.64537	2.28936	5.87862e-15	Overexpressed in FP versus FN
PCSK9	-0.561579	-2.3694	1.80782	0.000159254	Overexpressed in FP versus FN
PCYT2	3.63763	2.65463	0.983005	0.0106312	Overexpressed in FP versus FN
PDE2A	3.21816	1.77761	1.44055	1.0759e-05	Overexpressed in FP versus FN
PDE6B	1.89605	1.18582	0.710232	0.0063355	Overexpressed in FP versus FN
PDE9A	3.16316	2.47104	0.692113	0.00119555	Overexpressed in FP versus FN
PDIA2	3.59605	1.15493	2.44113	3.13748e-07	Overexpressed in FP versus FN
PDXP	4.43763	3.72403	0.713602	0.000108914	Overexpressed in FP versus FN
PDZD2	1.96842	0.650149	1.31827	1.71423e-05	Overexpressed in FP versus FN
PDZK1	0.520526	-1.28284	1.80336	1.82101e-06	Overexpressed in FP versus FN
PDZK1P1	-0.112105	-1.51612	1.40401	5.97872e-05	Overexpressed in FP versus FN
PDZRN3	5.55868	3.79015	1.76853	1.84834e-12	Overexpressed in FP versus FN
PEBP1	7.16211	6.54239	0.619717	0.00121951	Overexpressed in FP versus FN
PECR	2.57395	2.0494	0.524544	0.000109803	Overexpressed in FP versus FN
PEG3	6.77263	4.95209	1.82054	7.61048e-14	Overexpressed in FP versus FN
PELI2	1.58026	0.253731	1.32653	6.68299e-07	Overexpressed in FP versus FN
PEX11A	1.245	-0.298806	1.54381	1.05925e-07	Overexpressed in FP versus FN
PEX11G	1.01921	0.0489552	0.970255	7.95951e-06	Overexpressed in FP versus FN
PFKP	4.35579	2.79478	1.56101	1.97985e-06	Overexpressed in FP versus FN
PFN1	9.45526	8.59672	0.858547	5.15797e-07	Overexpressed in FP versus FN
PFN1P2	1.08184	0.572687	0.509156	0.0217951	Overexpressed in FP versus FN
PGBD5	5.33763	3.58522	1.75241	4.53862e-13	Overexpressed in FP versus FN
PGF	5.48474	4.97015	0.514588	0.0284803	Overexpressed in FP versus FN
PGM5	4.02763	2.44015	1.58748	3.93128e-08	Overexpressed in FP versus FN
PGM5-AS1	0.674211	-0.315224	0.989434	0.00123899	Overexpressed in FP versus FN
PGM5P2	2.43079	1.33269	1.0981	0.000185619	Overexpressed in FP versus FN
PHF11	3.55	2.64537	0.904627	0.0010716	Overexpressed in FP versus FN
PHF17	3.73263	2.86612	0.866512	2.76881e-09	Overexpressed in FP versus FN
PHPT1	6.65342	6.15358	0.499839	0.00391884	Overexpressed in FP versus FN
PI4KAP1	5.46211	4.86493	0.59718	0.0147784	Overexpressed in FP versus FN
PI4KAP2	5.6	5.01403	0.58597	0.00625706	Overexpressed in FP versus FN
PID1	2.36368	1.67821	0.685475	0.0425299	Overexpressed in FP versus FN
PIFO	-0.0357895	-1.16328	1.12749	0.0259861	Overexpressed in FP versus FN
PIP5K1B	-0.577632	-2.1706	1.59297	4.11455e-06	Overexpressed in FP versus FN
PIPOX	6.40053	0.280448	6.12008	1.48781e-27	Overexpressed in FP versus FN
PITPNA-AS1	4.37974	3.73657	0.64317	7.7177e-05	Overexpressed in FP versus FN
PITPNM2	1.925	0.995373	0.929627	7.38076e-05	Overexpressed in FP versus FN
PITPNM3	5.73553	1.45164	4.28388	2.25356e-32	Overexpressed in FP versus FN
PITRM1	5.90289	4.56701	1.33588	9.38713e-12	Overexpressed in FP versus FN
PITRM1-AS1	-0.76	-1.97194	1.21194	0.000116804	Overexpressed in FP versus FN
PKD2L1	-0.248947	-1.87612	1.62717	0.000689234	Overexpressed in FP versus FN
PKDCC	7.03263	6.31194	0.720691	0.0163077	Overexpressed in FP versus FN
PKIB	2.35079	0.426567	1.92422	2.49974e-05	Overexpressed in FP versus FN
PKM	9.095	8.46	0.635	3.22147e-06	Overexpressed in FP versus FN
PKMYT1	5.07737	4.23761	0.839756	0.000439026	Overexpressed in FP versus FN
PKN3	3.79658	2.52851	1.26807	9.16603e-08	Overexpressed in FP versus FN
PKP1	4.53868	-0.463433	5.00212	4.11151e-12	Overexpressed in FP versus FN
PKP4	4.37132	3.83045	0.540868	0.00015941	Overexpressed in FP versus FN
PLA1A	-1.02053	-1.92522	0.904698	0.0298473	Overexpressed in FP versus FN
PLA2G4D	-0.0352632	-2.5506	2.51533	3.68222e-05	Overexpressed in FP versus FN
PLA2G5	-0.239474	-2.51761	2.27814	2.02021e-06	Overexpressed in FP versus FN
PLCD4	3.50263	2.78104	0.721587	0.0322155	Overexpressed in FP versus FN
PLCH2	1.28763	0.112836	1.1748	0.0093493	Overexpressed in FP versus FN
PLEKHA4	4.79974	3.6194	1.18033	0.000535603	Overexpressed in FP versus FN
PLEKHG1	0.910263	0.316119	0.594144	0.0297998	Overexpressed in FP versus FN
PLEKHG4B	3.32	-0.608955	3.92896	1.03373e-16	Overexpressed in FP versus FN
PLEKHH1	3.23605	0.912687	2.32337	8.09213e-11	Overexpressed in FP versus FN
PLIN1	-2.10974	-3.60045	1.49071	0.00219384	Overexpressed in FP versus FN
PLIN4	0.544211	-1.43448	1.97869	1.68007e-06	Overexpressed in FP versus FN
PLIN5	1.43132	-0.650448	2.08176	3.28031e-07	Overexpressed in FP versus FN
PLN	0.203158	-1.03313	1.23629	0.000410113	Overexpressed in FP versus FN
PLS1	-0.835263	-2.86373	2.02847	4.16643e-07	Overexpressed in FP versus FN
PLXDC1	4.54079	3.77716	0.763625	0.00104209	Overexpressed in FP versus FN
PLXNB1	4.90526	4.37955	0.525711	0.0494563	Overexpressed in FP versus FN
PM20D2	3.18158	2.46373	0.717848	2.31757e-05	Overexpressed in FP versus FN
PNPLA7	1.28868	0.482537	0.806147	0.0253574	Overexpressed in FP versus FN
PNRC1	5.04368	4.44313	0.60055	5.73548e-06	Overexpressed in FP versus FN
PODXL	4.88368	2.81448	2.06921	3.86944e-14	Overexpressed in FP versus FN
POLE3	5.07526	4.51104	0.564218	8.48742e-05	Overexpressed in FP versus FN
POLG2	4.61921	3.65328	0.965927	4.63136e-08	Overexpressed in FP versus FN
POLN	1.10868	0.0386567	1.07003	3.57038e-06	Overexpressed in FP versus FN
POMT1	4.51868	3.9597	0.558983	0.00105601	Overexpressed in FP versus FN
POMT2	4.87184	4.10507	0.766767	8.80526e-06	Overexpressed in FP versus FN
POPDC3	5.41553	4.0197	1.39582	1.97977e-08	Overexpressed in FP versus FN
POR	6.47	5.24851	1.22149	1.14744e-12	Overexpressed in FP versus FN
POU4F1	3.975	0.539851	3.43515	4.57116e-07	Overexpressed in FP versus FN
PPAP2A	5.71132	4.41418	1.29714	8.29179e-11	Overexpressed in FP versus FN
PPARG	1.55763	0.52403	1.0336	2.90559e-06	Overexpressed in FP versus FN
PPARGC1A	1.47316	-0.29194	1.7651	0.000165057	Overexpressed in FP versus FN
PPDPF	7.65737	6.73806	0.919309	4.09975e-06	Overexpressed in FP versus FN
PPFIA2	-0.00868421	-1.23881	1.23012	0.0133813	Overexpressed in FP versus FN
PPFIA4	5.52842	4.46955	1.05887	0.000111606	Overexpressed in FP versus FN
PPIP5K1	1.24868	0.288507	0.960177	4.78717e-06	Overexpressed in FP versus FN
PPL	-0.0513158	-1.15552	1.10421	0.017471	Overexpressed in FP versus FN
PPM1H	2.84526	0.000746269	2.84452	2.24722e-17	Overexpressed in FP versus FN
PPOX	4.50553	3.87642	0.629108	0.000466827	Overexpressed in FP versus FN
PPP1R13B	3.13263	2.20985	0.922781	6.14488e-05	Overexpressed in FP versus FN
PPP1R14A	3.67289	2.05	1.62289	4.26318e-05	Overexpressed in FP versus FN
PPP1R14B	6.805	6.10791	0.69709	0.000286879	Overexpressed in FP versus FN
PPP1R16B	0.927632	-0.598955	1.52659	2.86514e-05	Overexpressed in FP versus FN
PPP1R3B	3.05947	2.47119	0.58828	0.00324463	Overexpressed in FP versus FN
PPP3CA	4.17553	3.53179	0.643735	7.07886e-05	Overexpressed in FP versus FN
PPP4R1L	1.33895	0.516567	0.82238	0.00284062	Overexpressed in FP versus FN
PRCD	1.94447	0.960597	0.983877	0.00197672	Overexpressed in FP versus FN
PRELP	0.5	-0.561045	1.06104	0.0282442	Overexpressed in FP versus FN
PRIMA1	0.104474	-0.702985	0.807459	0.0204692	Overexpressed in FP versus FN
PRKAG2	3.44	2.05522	1.38478	2.26315e-12	Overexpressed in FP versus FN
PRKAG2-AS1	2.87421	-0.171791	3.046	1.97902e-18	Overexpressed in FP versus FN
PRKAG3	1.27158	-0.884925	2.1565	6.91697e-05	Overexpressed in FP versus FN
PRKAR1B	4.67368	4.06657	0.607117	0.000749794	Overexpressed in FP versus FN
PRKAR2B	1.89368	-0.865821	2.75951	3.21735e-09	Overexpressed in FP versus FN
PRKCA	0.628684	-0.36806	0.996744	0.00976641	Overexpressed in FP versus FN
PRKCDBP	3.79553	2.66418	1.13135	0.000758869	Overexpressed in FP versus FN
PRODH	2.16526	0.841194	1.32407	0.00287379	Overexpressed in FP versus FN
PROX1	3.34737	1.58881	1.75856	1.41258e-10	Overexpressed in FP versus FN
PROX1-AS1	0.715	-0.613284	1.32828	3.92494e-07	Overexpressed in FP versus FN
PRPH2	-0.160263	-1.12284	0.962573	0.0008148	Overexpressed in FP versus FN
PRR14	4.11605	3.51343	0.60262	0.00221325	Overexpressed in FP versus FN
PRR7	1.58132	0.882985	0.698331	0.0382869	Overexpressed in FP versus FN
PRSS23	4.88289	4.39746	0.485432	0.0310227	Overexpressed in FP versus FN
PRSS53	1.79684	1.10119	0.695648	0.0157225	Overexpressed in FP versus FN
PRTG	0.445	-1.41134	1.85634	0.000120005	Overexpressed in FP versus FN
PSEN2	5.855	4.66313	1.19187	2.68812e-08	Overexpressed in FP versus FN
PSMB7	7.29237	6.78045	0.511921	0.000142726	Overexpressed in FP versus FN
PSME1	7.12237	6.45448	0.667891	2.66051e-05	Overexpressed in FP versus FN
PSME3	4.40711	2.65254	1.75457	0.00625473	Overexpressed in FP versus FN
PTCHD4	-0.574474	-2.80552	2.23105	1.04327e-06	Overexpressed in FP versus FN
PTGES3L	3.38474	1.80627	1.57847	1.11339e-06	Overexpressed in FP versus FN
PTGES3L-AARSD1	0.483158	-1.23955	1.72271	8.62661e-07	Overexpressed in FP versus FN
PTGIS	3.36342	2.60254	0.760884	0.0389459	Overexpressed in FP versus FN
PTGR1	4.81658	3.83209	0.984489	4.11785e-06	Overexpressed in FP versus FN
PTK6	0.228158	-2.70463	2.93278	1.38181e-08	Overexpressed in FP versus FN
PTPDC1	2.52	1.88716	0.632836	2.80241e-05	Overexpressed in FP versus FN
PTPN18	4.49658	3.86104	0.635534	0.0042949	Overexpressed in FP versus FN
PTPRF	4.28526	3.39537	0.88989	5.58801e-06	Overexpressed in FP versus FN
PTPRO	1.43	-0.292836	1.72284	7.24191e-07	Overexpressed in FP versus FN
PTPRT	2.23632	-1.78627	4.02258	1.20896e-10	Overexpressed in FP versus FN
PVRL1	5.54447	4.70448	0.839996	0.000188474	Overexpressed in FP versus FN
PVRL4	-2.07947	-3.17851	1.09903	0.00803143	Overexpressed in FP versus FN
PWWP2B	3.05368	2.30313	0.75055	4.10288e-05	Overexpressed in FP versus FN
PXDN	6.425	5.75925	0.665746	0.0010877	Overexpressed in FP versus FN
QDPR	5.86395	3.92687	1.93708	1.50541e-16	Overexpressed in FP versus FN
QPCTL	2.34921	1.78254	0.566673	0.00329995	Overexpressed in FP versus FN
QPRT	4.66474	3.84552	0.819214	6.15137e-05	Overexpressed in FP versus FN
QSOX2	4.28895	2.82388	1.46507	3.37704e-11	Overexpressed in FP versus FN
RAB11FIP4	1.75263	0.398209	1.35442	2.57144e-06	Overexpressed in FP versus FN
RAB26	0.885263	-0.116418	1.00168	0.0055369	Overexpressed in FP versus FN
RABL6	5.78684	4.93582	0.851021	1.28426e-07	Overexpressed in FP versus FN
RAD18	2.52368	1.9694	0.554281	0.00128205	Overexpressed in FP versus FN
RAD51	3.71368	3.17313	0.54055	0.0101019	Overexpressed in FP versus FN
RALGAPA2	3.09658	2.41761	0.678967	4.3396e-05	Overexpressed in FP versus FN
RALGDS	5.465	4.83866	0.626343	0.000499923	Overexpressed in FP versus FN
RANGRF	4.63237	4.09955	0.532816	0.000197261	Overexpressed in FP versus FN
RAP1GAP2	4.43474	1.15224	3.2825	9.60159e-16	Overexpressed in FP versus FN
RAPGEF1	5.15711	3.9909	1.16621	1.48158e-11	Overexpressed in FP versus FN
RAPGEF4	1.93	0.124328	1.80567	3.66703e-06	Overexpressed in FP versus FN
RAPH1	3.57053	2.37403	1.1965	6.9871e-09	Overexpressed in FP versus FN
RASD1	5.09947	2.53194	2.56753	1.53434e-11	Overexpressed in FP versus FN
RASL10A	3.40868	1.00642	2.40227	5.07208e-14	Overexpressed in FP versus FN
RASSF10	2.06684	-2.55224	4.61908	7.17364e-16	Overexpressed in FP versus FN
RASSF4	7.705	5.86821	1.83679	1.49617e-10	Overexpressed in FP versus FN
RASSF5	2.565	1.75164	0.813358	0.0167693	Overexpressed in FP versus FN
RBFOX3	1.465	-0.830299	2.2953	7.11664e-08	Overexpressed in FP versus FN
RBM38	5.08211	4.54209	0.540016	0.00188423	Overexpressed in FP versus FN
RBP1	7.43289	6.3906	1.0423	0.000102316	Overexpressed in FP versus FN
RBP3	-4.07947	-4.75687	0.677392	0.0389513	Overexpressed in FP versus FN
RCCD1	3.48947	2.87015	0.619324	0.00658074	Overexpressed in FP versus FN
REC8	5.23632	2.98328	2.25303	6.44032e-05	Overexpressed in FP versus FN
REEP2	3.42316	2.78254	0.640621	0.0303566	Overexpressed in FP versus FN
RELN	0.639211	-1.61075	2.24996	0.000559657	Overexpressed in FP versus FN
REPIN1	6.12263	5.61821	0.504423	0.000576772	Overexpressed in FP versus FN
REPS1	4.96789	4.4506	0.517298	0.000720922	Overexpressed in FP versus FN
RFX3	1.50763	0.828507	0.679124	1.94319e-05	Overexpressed in FP versus FN
RGR	5.08842	2.63791	2.45051	1.83778e-09	Overexpressed in FP versus FN
RGS17	0.661579	-1.0297	1.69128	5.54394e-11	Overexpressed in FP versus FN
RGS9	-2.14184	-2.93627	0.794427	0.0308314	Overexpressed in FP versus FN
RHBDL1	1.81421	0.792239	1.02197	0.00476225	Overexpressed in FP versus FN
RHEBL1	2.70237	1.59701	1.10535	9.36786e-05	Overexpressed in FP versus FN
RHOU	4.35974	3.49269	0.86705	0.00160472	Overexpressed in FP versus FN
RIC3	1.205	-0.316866	1.52187	0.000236225	Overexpressed in FP versus FN
RIMBP3	-0.585789	-1.5791	0.993315	0.00392219	Overexpressed in FP versus FN
RIMBP3B	-0.689474	-1.66746	0.977989	0.0041432	Overexpressed in FP versus FN
RIMBP3C	-0.780789	-1.77149	0.990703	0.00358211	Overexpressed in FP versus FN
RIMKLB	5.37579	4.88746	0.488327	0.0117732	Overexpressed in FP versus FN
RIPK4	-0.93	-1.94194	1.01194	0.0257272	Overexpressed in FP versus FN
RMST	2.99184	0.475821	2.51602	3.61045e-06	Overexpressed in FP versus FN
RNASEK-C17orf49	1.46526	0.966269	0.498995	0.00690569	Overexpressed in FP versus FN
RNF11	4.83895	4.34672	0.492231	0.00055706	Overexpressed in FP versus FN
RNF150	3.05553	0.888507	2.16702	2.32807e-13	Overexpressed in FP versus FN
RNF152	1.13026	0.23806	0.892203	0.000228923	Overexpressed in FP versus FN
RNF165	4.085	2.76925	1.31575	2.96428e-09	Overexpressed in FP versus FN
RNF167	6.13263	5.57731	0.555318	9.33727e-06	Overexpressed in FP versus FN
RNPEPL1	4.38658	3.72836	0.658221	0.00028828	Overexpressed in FP versus FN
ROGDI	4.74158	3.36358	1.378	3.51414e-13	Overexpressed in FP versus FN
ROPN1L	-2.63342	-3.46478	0.831355	0.00577896	Overexpressed in FP versus FN
RORC	1.11105	-0.804478	1.91553	9.94394e-06	Overexpressed in FP versus FN
RPAIN	5.19947	4.65821	0.541265	8.80526e-06	Overexpressed in FP versus FN
RPL13	10.7363	10.1178	0.618555	0.00306725	Overexpressed in FP versus FN
RPL23	10.4361	9.86478	0.571277	0.000371958	Overexpressed in FP versus FN
RPL23P8	8.63684	7.76552	0.87132	0.0022428	Overexpressed in FP versus FN
RPL26	-0.575	-1.81881	1.24381	2.54236e-05	Overexpressed in FP versus FN
RPL29	10.6426	9.90925	0.733378	0.00161217	Overexpressed in FP versus FN
RPL34	8.50868	7.8309	0.677789	0.000168016	Overexpressed in FP versus FN
RPL35	9.92921	9.25687	0.672345	0.000559739	Overexpressed in FP versus FN
RPL38	11.3697	10.8603	0.509438	0.00278657	Overexpressed in FP versus FN
RPL3L	0.661316	-2.79328	3.4546	5.39744e-13	Overexpressed in FP versus FN
RPRML	0.353158	-2.7203	3.07346	5.88286e-09	Overexpressed in FP versus FN
RPS15A	9.09816	8.53925	0.558904	0.00152325	Overexpressed in FP versus FN
RPS24	11.0684	10.5772	0.491257	0.00461293	Overexpressed in FP versus FN
RPS27L	7.00316	6.4	0.603158	0.00127779	Overexpressed in FP versus FN
RPS6	11.6092	10.7703	0.838912	6.93497e-06	Overexpressed in FP versus FN
RPS6KA1	2.58579	1.85015	0.73564	0.000183225	Overexpressed in FP versus FN
RRAD	1.26895	-0.117612	1.38656	0.00196943	Overexpressed in FP versus FN
RRAGA	5.44289	4.71209	0.730805	9.77877e-09	Overexpressed in FP versus FN
RRAGD	3.41868	2.75881	0.659878	0.00270804	Overexpressed in FP versus FN
RRN3P1	3.48974	2.93164	0.558095	0.000388902	Overexpressed in FP versus FN
RSPH1	-1.57921	-2.6897	1.11049	0.00312791	Overexpressed in FP versus FN
RTN4RL1	-0.386316	-1.10821	0.721893	0.0189678	Overexpressed in FP versus FN
RUNX2	3.08342	0.902687	2.18073	1.65138e-09	Overexpressed in FP versus FN
RWDD3	4.56158	4.00552	0.556057	0.000630965	Overexpressed in FP versus FN
RWDD4	2.10211	1.37776	0.724344	1.51607e-08	Overexpressed in FP versus FN
RYR1	6.97079	6.09881	0.871984	0.0131522	Overexpressed in FP versus FN
RYR3	2.44632	0.624328	1.82199	0.000462161	Overexpressed in FP versus FN
S100A1	3.04737	1.23716	1.8102	0.000203791	Overexpressed in FP versus FN
S100A6	7.73289	6.97254	0.760357	0.0144255	Overexpressed in FP versus FN
S100B	2.29289	-1.01925	3.31215	9.11887e-07	Overexpressed in FP versus FN
S1PR1	3.04474	1.47164	1.5731	7.28472e-09	Overexpressed in FP versus FN
SAMD11	2.54658	1.50045	1.04613	0.00839915	Overexpressed in FP versus FN
SAMD15	-1.61737	-2.44015	0.822781	0.00149164	Overexpressed in FP versus FN
SARDH	3.19632	0.981343	2.21497	4.03419e-14	Overexpressed in FP versus FN
SATB2	1.77895	0.345373	1.43357	0.000129745	Overexpressed in FP versus FN
SBK2	2.39237	0.678806	1.71356	0.000524272	Overexpressed in FP versus FN
SCAMP5	3.26553	1.67463	1.5909	2.2713e-05	Overexpressed in FP versus FN
SCARA5	1.92447	-0.331343	2.25582	9.00912e-06	Overexpressed in FP versus FN
SCARB1	5.25974	4.62164	0.638095	0.00652269	Overexpressed in FP versus FN
SCD5	3.31263	2.75582	0.556811	0.00987084	Overexpressed in FP versus FN
SCG2	0.560526	-0.517313	1.07784	0.00872858	Overexpressed in FP versus FN
SCN1B	1.80237	1.21985	0.582518	0.0430688	Overexpressed in FP versus FN
SCN4A	3.52632	0.0913433	3.43497	2.35223e-15	Overexpressed in FP versus FN
SCT	4.36895	1.16239	3.20656	3.22473e-08	Overexpressed in FP versus FN
SCUBE1	2.30316	-0.942687	3.24584	5.43143e-14	Overexpressed in FP versus FN
SDK1	2.30211	0.254478	2.04763	2.06658e-12	Overexpressed in FP versus FN
SEBOX	-1.60921	-2.13672	0.527506	0.0334081	Overexpressed in FP versus FN
SEC1P	1.40658	-3.00507	4.41165	1.45513e-15	Overexpressed in FP versus FN
SEC31B	2.74789	2.25582	0.492074	0.0428634	Overexpressed in FP versus FN
SECISBP2L	2.97211	2.44687	0.52524	0.00010046	Overexpressed in FP versus FN
SECTM1	2.13842	1.1797	0.95872	0.0049171	Overexpressed in FP versus FN
SEL1L3	5.81053	3.51836	2.29217	3.17619e-22	Overexpressed in FP versus FN
SEMA5A	2.19237	0.279552	1.91282	1.55778e-08	Overexpressed in FP versus FN
SEMA6B	5.84895	5.05642	0.792529	0.000197631	Overexpressed in FP versus FN
SEMA6C	5.69816	4.95433	0.74383	0.00102088	Overexpressed in FP versus FN
SEMA7A	1.47105	0.697015	0.774038	0.00109621	Overexpressed in FP versus FN
SERP2	0.638158	-0.184328	0.822486	0.0303564	Overexpressed in FP versus FN
SESN1	4.16026	3.42881	0.731457	3.35002e-06	Overexpressed in FP versus FN
SESN2	2.00474	1.51164	0.493095	0.0167571	Overexpressed in FP versus FN
SETDB2	1.66842	0.966418	0.702003	8.71582e-07	Overexpressed in FP versus FN
SEZ6	4.36868	-0.844328	5.21301	3.7953e-12	Overexpressed in FP versus FN
SEZ6L	1.13211	-1.99328	3.12539	2.95379e-08	Overexpressed in FP versus FN
SFMBT1	1.40895	0.659552	0.749395	2.40313e-05	Overexpressed in FP versus FN
SFMBT2	2.03895	0.683731	1.35522	1.5261e-06	Overexpressed in FP versus FN
SFRP4	3.19842	2.00612	1.1923	0.0167164	Overexpressed in FP versus FN
SFTPD	-0.186842	-1.90194	1.7151	8.8228e-09	Overexpressed in FP versus FN
SFXN4	4.33132	3.74045	0.590868	0.000426269	Overexpressed in FP versus FN
SGK1	4.94842	3.83776	1.11066	0.000692672	Overexpressed in FP versus FN
SGMS1	3.57316	1.49313	2.08002	1.53588e-13	Overexpressed in FP versus FN
SGSM2	5.09895	4.48776	0.611186	0.000498361	Overexpressed in FP versus FN
SGTA	6.40105	5.79433	0.606724	6.63804e-05	Overexpressed in FP versus FN
SH2D5	4.06395	-0.152836	4.21678	8.7325e-19	Overexpressed in FP versus FN
SH3BGR	4.97737	3.84836	1.12901	0.000167538	Overexpressed in FP versus FN
SH3BP4	3.43816	2.91388	0.524277	0.00572179	Overexpressed in FP versus FN
SH3GL2	-1.90447	-3.91209	2.00762	7.80917e-06	Overexpressed in FP versus FN
SH3GLB1	5.44342	4.57194	0.871481	7.49796e-11	Overexpressed in FP versus FN
SH3TC2	-1.08921	-2.29104	1.20183	0.0209622	Overexpressed in FP versus FN
SHB	3.66526	2.55896	1.10631	2.4224e-11	Overexpressed in FP versus FN
SHD	7.38684	6.43881	0.948036	0.000184713	Overexpressed in FP versus FN
SHISA9	-0.0694737	-2.15269	2.08321	0.00119323	Overexpressed in FP versus FN
SHPK	1.91368	1.17269	0.740998	0.00350212	Overexpressed in FP versus FN
SIRT4	2.14263	1.20731	0.935318	1.76897e-09	Overexpressed in FP versus FN
SKOR1	-0.208421	-1.73104	1.52262	3.66973e-05	Overexpressed in FP versus FN
SKP2	6.54895	5.57776	0.971186	1.18284e-07	Overexpressed in FP versus FN
SLC16A10	2.93289	0.642239	2.29066	1.15896e-16	Overexpressed in FP versus FN
SLC18A1	1.77	-2.32597	4.09597	1.45717e-11	Overexpressed in FP versus FN
SLC22A3	1.96763	0.200149	1.76748	0.0001615	Overexpressed in FP versus FN
SLC22A31	-0.0421053	-0.908507	0.866402	0.0213661	Overexpressed in FP versus FN
SLC24A3	4.04053	2.55791	1.48262	8.95831e-11	Overexpressed in FP versus FN
SLC24A4	0.807105	-1.90955	2.71666	8.36553e-11	Overexpressed in FP versus FN
SLC25A29	6.83053	4.33209	2.49844	1.78942e-19	Overexpressed in FP versus FN
SLC25A30-AS1	-3.13289	-3.9794	0.846508	0.0194099	Overexpressed in FP versus FN
SLC25A34	3.17526	1.47821	1.69705	1.69051e-12	Overexpressed in FP versus FN
SLC25A4	4.55658	4.06507	0.491504	0.0239409	Overexpressed in FP versus FN
SLC25A47	-3.31737	-5.01269	1.69532	4.63136e-08	Overexpressed in FP versus FN
SLC25A51	2.58079	1.92149	0.659297	1.38775e-09	Overexpressed in FP versus FN
SLC27A2	-2.73763	-4.08134	1.34371	0.029408	Overexpressed in FP versus FN
SLC27A6	0.42	-2.8	3.22	1.0031e-05	Overexpressed in FP versus FN
SLC29A4	3.76526	3.20403	0.561233	0.0294638	Overexpressed in FP versus FN
SLC2A5	1.59421	0.878806	0.715405	0.0392597	Overexpressed in FP versus FN
SLC35F1	-1.13684	-3.56507	2.42823	6.2832e-09	Overexpressed in FP versus FN
SLC35G2	2.41553	1.27627	1.13926	2.41547e-07	Overexpressed in FP versus FN
SLC38A1	5.34184	4.34149	1.00035	1.20927e-07	Overexpressed in FP versus FN
SLC38A6	4.25184	3.42358	0.82826	4.70171e-07	Overexpressed in FP versus FN
SLC3A1	-1.87895	-2.68	0.801053	0.0187944	Overexpressed in FP versus FN
SLC43A2	2.30816	1.47239	0.83577	0.00168428	Overexpressed in FP versus FN
SLC45A1	0.52	-0.936866	1.45687	5.4119e-08	Overexpressed in FP versus FN
SLC46A3	2.26	0.839403	1.4206	6.07394e-09	Overexpressed in FP versus FN
SLC4A11	2.23579	0.235821	1.99997	3.16025e-07	Overexpressed in FP versus FN
SLC51B	-0.624737	-2.52164	1.8969	3.12994e-05	Overexpressed in FP versus FN
SLC5A2	0.08	-1.18821	1.26821	9.85086e-06	Overexpressed in FP versus FN
SLC6A1	0.212105	-0.753433	0.965538	0.0319222	Overexpressed in FP versus FN
SLC6A17	-1.52211	-3.80015	2.27804	1.62708e-05	Overexpressed in FP versus FN
SLC6A3	2.15316	-2.67299	4.82614	1.46647e-09	Overexpressed in FP versus FN
SLC7A4	0.323947	-2.97448	3.29842	2.71877e-12	Overexpressed in FP versus FN
SLC7A7	4.60395	3.4206	1.18335	2.22536e-07	Overexpressed in FP versus FN
SLCO3A1	2.735	1.10358	1.63142	1.44741e-09	Overexpressed in FP versus FN
SLX1A	3.82263	3.20119	0.621438	0.042147	Overexpressed in FP versus FN
SLX1A-SULT1A3	2.90842	2.12373	0.78469	0.0381426	Overexpressed in FP versus FN
SMARCA5-AS1	-1.50184	-2.71493	1.21308	0.000111877	Overexpressed in FP versus FN
SMCR5	-2.08289	-3.73	1.64711	2.92928e-06	Overexpressed in FP versus FN
SMPDL3A	4.13658	2.89672	1.23986	5.87637e-08	Overexpressed in FP versus FN
SMTNL2	2.91342	1.42119	1.49223	1.9542e-05	Overexpressed in FP versus FN
SMYD4	2.34526	1.85582	0.489442	0.00010521	Overexpressed in FP versus FN
SNAI1	4.57658	2.39642	2.18016	4.19311e-16	Overexpressed in FP versus FN
SNAPC3	3.60263	3.11582	0.486811	6.02312e-05	Overexpressed in FP versus FN
SNED1	2.67263	1.64567	1.02696	0.0029509	Overexpressed in FP versus FN
SNORA81	-0.577632	-1.91269	1.33505	0.0239272	Overexpressed in FP versus FN
SNRNP25	4.79	4.30254	0.487463	0.00191359	Overexpressed in FP versus FN
SNTG1	0.137368	-0.838358	0.975727	0.0480062	Overexpressed in FP versus FN
SNTG2	2.47553	0.145672	2.32985	3.21735e-09	Overexpressed in FP versus FN
SNX25	1.99632	1.20403	0.792286	1.26966e-05	Overexpressed in FP versus FN
SNX29	1.90632	1.28313	0.623181	0.000335556	Overexpressed in FP versus FN
SORBS1	3.11684	1.54672	1.57013	5.13171e-09	Overexpressed in FP versus FN
SORCS1	2.41947	-2.1903	4.60977	2.06292e-17	Overexpressed in FP versus FN
SOX13	4.215	3.24015	0.974851	0.00127713	Overexpressed in FP versus FN
SOX30	-3.15447	-4.17537	1.0209	0.00349336	Overexpressed in FP versus FN
SOX5	0.563158	-2.13313	2.69629	2.54143e-09	Overexpressed in FP versus FN
SOX8	6.93	5.30328	1.62672	1.49419e-10	Overexpressed in FP versus FN
SP5	0.590526	-1.66776	2.25829	0.00818887	Overexpressed in FP versus FN
SPAG7	6.22368	5.57254	0.651147	1.53958e-06	Overexpressed in FP versus FN
SPAG8	0.980789	-0.325373	1.30616	6.48634e-08	Overexpressed in FP versus FN
SPATA13	2.43553	1.18761	1.24791	1.58308e-07	Overexpressed in FP versus FN
SPATA18	0.569474	-1.13134	1.70082	1.12975e-06	Overexpressed in FP versus FN
SPATS2L	8.24263	6.92164	1.32099	1.89336e-13	Overexpressed in FP versus FN
SPEF2	1.94184	0.83403	1.10781	0.00322509	Overexpressed in FP versus FN
SPINT2	4.94474	2.29388	2.65086	6.31509e-11	Overexpressed in FP versus FN
SPIRE2	2.35526	1.64537	0.70989	0.0465076	Overexpressed in FP versus FN
SPN	-0.417368	-1.80134	1.38397	0.000239656	Overexpressed in FP versus FN
SPOCD1	-2.00526	-3.16358	1.15832	0.00135689	Overexpressed in FP versus FN
SPOCK3	1.85579	-0.586866	2.44266	0.000123325	Overexpressed in FP versus FN
SPPL2B	6.03184	5.51851	0.513335	0.00988265	Overexpressed in FP versus FN
SPRN	2.05421	1.42194	0.63227	0.000573501	Overexpressed in FP versus FN
SPSB4	4.90921	3.67985	1.22936	2.18598e-06	Overexpressed in FP versus FN
SPTBN5	1.59737	0.837761	0.759607	0.0281477	Overexpressed in FP versus FN
SRD5A1	2.82079	2.15224	0.668551	2.62542e-06	Overexpressed in FP versus FN
SREBF1	5.17368	4.13299	1.0407	1.93834e-06	Overexpressed in FP versus FN
SREBF2	5.30474	4.80104	0.503692	0.00106174	Overexpressed in FP versus FN
SRP14	7.94579	7.4294	0.516386	0.000534252	Overexpressed in FP versus FN
SRR	2.68816	2.0703	0.617859	0.000166827	Overexpressed in FP versus FN
SSC5D	3.81211	1.5494	2.2627	1.0707e-08	Overexpressed in FP versus FN
SSH2	4.17184	2.68194	1.4899	1.01896e-17	Overexpressed in FP versus FN
SSTR1	-0.537632	-3.24567	2.70804	1.96062e-05	Overexpressed in FP versus FN
SSTR5	3.39	-1.55224	4.94224	4.37341e-22	Overexpressed in FP versus FN
SSTR5-AS1	2.32763	-2.60612	4.93375	1.23053e-21	Overexpressed in FP versus FN
SSUH2	0.0176316	-0.737164	0.754796	0.00145451	Overexpressed in FP versus FN
ST20	2.67789	1.58299	1.09491	0.000317517	Overexpressed in FP versus FN
ST3GAL5	4.87711	4.20403	0.673075	0.000239645	Overexpressed in FP versus FN
ST3GAL6-AS1	-2.73289	-3.53224	0.799344	0.0152395	Overexpressed in FP versus FN
ST6GAL2	2.66474	1.35358	1.31115	2.59388e-05	Overexpressed in FP versus FN
ST7-AS1	1.53474	0.816269	0.718468	0.00240114	Overexpressed in FP versus FN
ST8SIA1	3.58026	2.7903	0.789965	0.0027454	Overexpressed in FP versus FN
STAC3	8.05974	6.33194	1.7278	9.42519e-06	Overexpressed in FP versus FN
STARD9	2.875	2.22507	0.649925	0.00254953	Overexpressed in FP versus FN
STBD1	0.895526	-0.0746269	0.970153	0.000170094	Overexpressed in FP versus FN
STC2	4.82763	4.07284	0.754796	0.00118657	Overexpressed in FP versus FN
STK32C	5.24263	3.37418	1.86845	2.76346e-12	Overexpressed in FP versus FN
STMN1	8.95842	8.44851	0.509914	0.00558681	Overexpressed in FP versus FN
STMN2	1.57368	-3.43701	5.0107	4.96567e-07	Overexpressed in FP versus FN
STMN4	-1.36632	-3.19149	1.82518	0.00623255	Overexpressed in FP versus FN
STOX2	1.67711	0.742388	0.934717	6.46984e-07	Overexpressed in FP versus FN
STPG1	0.209474	-0.63194	0.841414	0.019395	Overexpressed in FP versus FN
STRC	-1.89895	-2.82209	0.923142	0.00519466	Overexpressed in FP versus FN
STX11	1.01921	-0.106567	1.12578	0.000170094	Overexpressed in FP versus FN
STX2	3.56237	3.04672	0.515652	0.00251154	Overexpressed in FP versus FN
STXBP1	2.83553	2.31836	0.517168	0.0371444	Overexpressed in FP versus FN
STXBP6	2.66816	0.908358	1.7598	0.000698379	Overexpressed in FP versus FN
SULF1	5.40974	4.64328	0.766453	0.000935764	Overexpressed in FP versus FN
SULF2	7.11605	5.82985	1.2862	1.74673e-09	Overexpressed in FP versus FN
SUMO1P1	-2.26105	-4.67701	2.41596	5.86844e-06	Overexpressed in FP versus FN
SUN2	5.99158	5.08075	0.910833	1.62518e-06	Overexpressed in FP versus FN
SUPT3H	3.75553	2.56478	1.19075	1.95331e-08	Overexpressed in FP versus FN
SUSD1	2.04842	1.42134	0.627078	4.87219e-05	Overexpressed in FP versus FN
SUSD5	0.268158	-0.520597	0.788755	0.0235004	Overexpressed in FP versus FN
SV2B	-0.867895	-2.58537	1.71748	0.00110641	Overexpressed in FP versus FN
SYN2	3.76658	0.654478	3.1121	1.37369e-15	Overexpressed in FP versus FN
SYNDIG1	2.60289	-0.449851	3.05275	5.03261e-13	Overexpressed in FP versus FN
SYNE2	4.48553	3.67537	0.810153	3.39181e-06	Overexpressed in FP versus FN
SYNGR3	-0.203421	-1.97284	1.76941	1.95171e-06	Overexpressed in FP versus FN
SYNJ1	1.86947	1.32881	0.540668	0.0130602	Overexpressed in FP versus FN
SYT17	3.16816	1.16567	2.00249	6.35406e-10	Overexpressed in FP versus FN
SYT3	-1.24184	-3.52194	2.2801	0.000641639	Overexpressed in FP versus FN
SYT8	2.77737	1.40433	1.37304	0.0050015	Overexpressed in FP versus FN
SYT9	-2.92526	-3.92552	1.00026	0.0346274	Overexpressed in FP versus FN
TACR2	-2.10921	-3.18582	1.07661	1.58533e-05	Overexpressed in FP versus FN
TAGLN	7.17447	6.33955	0.834921	0.00345354	Overexpressed in FP versus FN
TAGLN3	4.94974	2.73597	2.21377	4.97007e-06	Overexpressed in FP versus FN
TARSL2	4.20184	2.86433	1.33751	4.57863e-13	Overexpressed in FP versus FN
TBC1D1	5.93421	5.31328	0.620927	3.0292e-06	Overexpressed in FP versus FN
TBC1D14	4.585	3.89254	0.692463	1.16732e-06	Overexpressed in FP versus FN
TBC1D24	3.43053	2.81791	0.612616	0.000323977	Overexpressed in FP versus FN
TBC1D3C	3.30079	2.68239	0.618401	0.0063386	Overexpressed in FP versus FN
TBC1D3F	3.12763	2.50716	0.620467	0.0105356	Overexpressed in FP versus FN
TBC1D3H	3.03789	2.43149	0.606402	0.0072255	Overexpressed in FP versus FN
TBC1D3P2	-0.223947	-0.795075	0.571127	0.0136304	Overexpressed in FP versus FN
TBC1D9	2.60947	1.44403	1.16544	3.52495e-08	Overexpressed in FP versus FN
TBCA	7.70132	6.68821	1.01311	4.03238e-09	Overexpressed in FP versus FN
TBCD	7.20263	5.76776	1.43487	1.44472e-13	Overexpressed in FP versus FN
TBX15	4.51421	3.54403	0.970181	6.98888e-08	Overexpressed in FP versus FN
TBX2	2.95974	2.26657	0.69317	0.0160981	Overexpressed in FP versus FN
TCAP	2.19395	1.13582	1.05813	0.0392279	Overexpressed in FP versus FN
TCF15	2.07421	0.195522	1.87869	8.79285e-07	Overexpressed in FP versus FN
TCF7L2	4.19105	3.5709	0.620157	0.00064311	Overexpressed in FP versus FN
TCP10L	-0.153421	-0.863433	0.710012	0.0171594	Overexpressed in FP versus FN
TCTEX1D2	3.78474	3.07672	0.70802	6.64483e-05	Overexpressed in FP versus FN
TCTN1	3.90526	3.36806	0.537203	0.00185543	Overexpressed in FP versus FN
TDRD12	-1.61921	-3.00597	1.38676	0.000757443	Overexpressed in FP versus FN
TDRKH	1.87553	1.03642	0.839108	0.000350908	Overexpressed in FP versus FN
TECPR1	3.54658	3.02731	0.519266	0.000316526	Overexpressed in FP versus FN
TEF	2.82105	2.13075	0.690306	0.00026408	Overexpressed in FP versus FN
TEKT2	-0.836316	-1.5897	0.753386	0.0456913	Overexpressed in FP versus FN
TENM2	-0.518158	-2.50806	1.9899	3.32096e-05	Overexpressed in FP versus FN
TEX14	3.53737	0.881791	2.65558	8.07789e-11	Overexpressed in FP versus FN
TEX26	-2.82395	-4.23224	1.40829	3.9709e-05	Overexpressed in FP versus FN
TEX26-AS1	1.77816	-0.314627	2.09278	3.84322e-09	Overexpressed in FP versus FN
TFAP2A	3.34447	1.65851	1.68597	0.000302619	Overexpressed in FP versus FN
TFAP2E	2.99579	0.127164	2.86863	9.33658e-18	Overexpressed in FP versus FN
TFCP2	4.36421	3.77701	0.587196	0.00308286	Overexpressed in FP versus FN
TFCP2L1	-0.156316	-3.57119	3.41488	8.34935e-12	Overexpressed in FP versus FN
TFF3	6.27737	1.66701	4.61035	3.5732e-17	Overexpressed in FP versus FN
TGFB1I1	4.58632	3.68015	0.906167	1.64273e-06	Overexpressed in FP versus FN
TGFBR1	4.18526	3.52866	0.656606	2.23713e-06	Overexpressed in FP versus FN
TGM3	0.975789	-3.31119	4.28698	9.10336e-11	Overexpressed in FP versus FN
TH	1.86895	-3.18284	5.05178	5.83269e-07	Overexpressed in FP versus FN
THAP7-AS1	1.77474	0.212687	1.56205	8.29403e-11	Overexpressed in FP versus FN
THEM4	3.14132	1.89045	1.25087	4.69333e-05	Overexpressed in FP versus FN
THEM5	-1.66447	-2.79209	1.12762	0.00059318	Overexpressed in FP versus FN
THPO	1.27237	0.700896	0.571473	0.0486546	Overexpressed in FP versus FN
THRA	4.44	3.57254	0.867463	1.18756e-05	Overexpressed in FP versus FN
THSD4	2.78289	1.04716	1.73573	4.91135e-09	Overexpressed in FP versus FN
TIAF1	4.68395	2.6491	2.03484	0.000191896	Overexpressed in FP versus FN
TIAM2	2.96895	2.32866	0.640291	1.0129e-05	Overexpressed in FP versus FN
TIGD3	0.71	-0.105821	0.815821	0.0176934	Overexpressed in FP versus FN
TJAP1	4.95605	4.36493	0.591127	0.000227334	Overexpressed in FP versus FN
TLE1	4.19	2.85373	1.33627	3.37492e-11	Overexpressed in FP versus FN
TLE2	4.12211	3.31836	0.803747	0.00645851	Overexpressed in FP versus FN
TLE3	4.70079	4.11761	0.583178	0.00014075	Overexpressed in FP versus FN
TLE6	1.60421	-0.389552	1.99376	4.75979e-10	Overexpressed in FP versus FN
TLR4	0.821053	-0.166269	0.987321	0.00220289	Overexpressed in FP versus FN
TLX3	1.13526	-2.94985	4.08511	1.52503e-09	Overexpressed in FP versus FN
TM6SF1	2.50026	1.67448	0.825786	0.000510445	Overexpressed in FP versus FN
TMC2	-1.02263	-4.38836	3.36573	9.77367e-15	Overexpressed in FP versus FN
TMCC3	2.99605	2.25657	0.739485	0.000506653	Overexpressed in FP versus FN
TMCO3	4.31026	3.68851	0.621756	8.8823e-07	Overexpressed in FP versus FN
TMCO4	2.07526	0.41194	1.66332	1.75476e-08	Overexpressed in FP versus FN
TMED8	1.77263	1.1109	0.661736	3.48717e-05	Overexpressed in FP versus FN
TMEFF1	3.38895	2.48343	0.905515	0.00305752	Overexpressed in FP versus FN
TMEM107	2.66	1.83343	0.826567	7.33146e-08	Overexpressed in FP versus FN
TMEM120B	4.12211	3.27522	0.846881	4.58148e-06	Overexpressed in FP versus FN
TMEM121	2.03395	0.903433	1.13051	0.000140027	Overexpressed in FP versus FN
TMEM123	6.14868	5.5	0.648684	9.30545e-05	Overexpressed in FP versus FN
TMEM129	4.07921	3.45672	0.622494	0.000269755	Overexpressed in FP versus FN
TMEM132B	1.90868	-2.38	4.28868	1.62253e-12	Overexpressed in FP versus FN
TMEM132D	2.60053	-1.18881	3.78933	2.69277e-16	Overexpressed in FP versus FN
TMEM151B	-0.292105	-0.921045	0.62894	0.0217996	Overexpressed in FP versus FN
TMEM169	1.89526	1.18851	0.706756	0.00874991	Overexpressed in FP versus FN
TMEM170B	0.690526	-0.0367164	0.727243	0.00860749	Overexpressed in FP versus FN
TMEM177	3.63368	3.1003	0.533386	4.37357e-05	Overexpressed in FP versus FN
TMEM178B	0.948947	-2.32179	3.27074	1.84834e-12	Overexpressed in FP versus FN
TMEM186	3.32105	2.7109	0.610157	3.25634e-06	Overexpressed in FP versus FN
TMEM189	5.09132	4.21045	0.880868	9.66546e-06	Overexpressed in FP versus FN
TMEM191A	0.97	0.109104	0.860896	0.000947323	Overexpressed in FP versus FN
TMEM191C	1.61526	0.693582	0.921681	0.000166058	Overexpressed in FP versus FN
TMEM201	4.99184	3.42075	1.5711	2.12404e-12	Overexpressed in FP versus FN
TMEM229B	-0.437368	-1.18657	0.749199	0.0129065	Overexpressed in FP versus FN
TMEM246	1.13553	0.219403	0.916123	0.0333192	Overexpressed in FP versus FN
TMEM252	-1.24421	-3.28582	2.04161	2.70284e-07	Overexpressed in FP versus FN
TMEM30B	-0.29	-1.51701	1.22701	0.000843316	Overexpressed in FP versus FN
TMEM40	-1.00947	-2.58642	1.57694	0.00890495	Overexpressed in FP versus FN
TMEM50B	4.225	3.68582	0.539179	0.000560349	Overexpressed in FP versus FN
TMEM56	2.13711	-0.307164	2.44427	9.04889e-08	Overexpressed in FP versus FN
TMEM63C	1.39211	-0.202985	1.59509	0.00026066	Overexpressed in FP versus FN
TMEM72-AS1	-1.65474	-2.88866	1.23392	0.000116986	Overexpressed in FP versus FN
TMEM8C	6.19947	4.64328	1.55619	6.38284e-07	Overexpressed in FP versus FN
TMEM92	-2.35842	-3.69776	1.33934	0.000260621	Overexpressed in FP versus FN
TMOD1	2.33816	0.85403	1.48413	0.000572716	Overexpressed in FP versus FN
TNFAIP3	3.22026	2.09463	1.12564	0.000187877	Overexpressed in FP versus FN
TNFRSF18	0.629474	-0.589701	1.21918	0.0162108	Overexpressed in FP versus FN
TNNT2	9.12816	7.28493	1.84323	3.44529e-07	Overexpressed in FP versus FN
TNS3	4.19421	3.6703	0.523912	0.000508138	Overexpressed in FP versus FN
TOB1-AS1	0.947632	-0.388806	1.33644	4.92371e-13	Overexpressed in FP versus FN
TOB2P1	-0.478947	-1.44015	0.961202	0.000855287	Overexpressed in FP versus FN
TOM1	4.48632	3.90791	0.578405	1.52018e-05	Overexpressed in FP versus FN
TOM1L1	3.15789	1.47657	1.68133	1.24345e-05	Overexpressed in FP versus FN
TOPORS-AS1	3.00895	2.26403	0.744918	6.18863e-06	Overexpressed in FP versus FN
TOX2	1.84211	0.225075	1.61703	5.13646e-05	Overexpressed in FP versus FN
TOX3	3.23921	-0.702239	3.94145	3.62671e-15	Overexpressed in FP versus FN
TP53AIP1	0.816842	-1.61075	2.42759	1.12988e-06	Overexpressed in FP versus FN
TP73	1.47684	0.748209	0.728633	0.0162038	Overexpressed in FP versus FN
TPM2	9.69447	8.92209	0.772384	0.00118242	Overexpressed in FP versus FN
TPPP3	6.40342	4.92284	1.48059	6.23727e-07	Overexpressed in FP versus FN
TRAM2	3.74289	3.01433	0.728566	1.39704e-05	Overexpressed in FP versus FN
TRIB3	3.19132	0.806269	2.38505	1.01373e-15	Overexpressed in FP versus FN
TRIM36	3.12868	1.89687	1.23182	0.00041933	Overexpressed in FP versus FN
TRIM4	2.40868	1.75776	0.650923	0.0058949	Overexpressed in FP versus FN
TRIM45	4.93447	3.73403	1.20044	6.84315e-08	Overexpressed in FP versus FN
TRIM62	2.46526	1.85045	0.614815	0.00195466	Overexpressed in FP versus FN
TRIM67	0.88	-5.07179	5.95179	1.76894e-23	Overexpressed in FP versus FN
TRIM7	1.94342	1.02119	0.922227	0.00498503	Overexpressed in FP versus FN
TRIM72	3.39447	2.75239	0.642086	0.0143456	Overexpressed in FP versus FN
TRIM8	5.30737	4.5009	0.806473	2.29326e-05	Overexpressed in FP versus FN
TRMT5	3.45237	2.92104	0.531324	1.85737e-05	Overexpressed in FP versus FN
TRNAU1AP	4.27474	3.68075	0.593991	1.828e-06	Overexpressed in FP versus FN
TRPC1	1.35289	-0.0529851	1.40588	3.22147e-06	Overexpressed in FP versus FN
TRPM8	-1.44158	-3.75776	2.31618	1.19541e-06	Overexpressed in FP versus FN
TRPV1	3.18079	0.534179	2.64661	2.15351e-13	Overexpressed in FP versus FN
TSC22D2	5.88526	4.12746	1.7578	5.84016e-16	Overexpressed in FP versus FN
TSFM	5.03211	4.53164	0.500463	0.0318139	Overexpressed in FP versus FN
TSHR	-1.05842	-2.34254	1.28412	0.0117681	Overexpressed in FP versus FN
TSPAN15	5.23026	3.55582	1.67444	3.66636e-10	Overexpressed in FP versus FN
TSPAN18	3.55816	2.7191	0.839053	0.00116847	Overexpressed in FP versus FN
TSPAN3	7.81395	7.01851	0.79544	3.76309e-07	Overexpressed in FP versus FN
TSPAN33	5.86158	4.91731	0.944266	0.000713001	Overexpressed in FP versus FN
TST	3.57184	2.83687	0.734976	0.0021521	Overexpressed in FP versus FN
TSTD1	4.85395	3.60836	1.24559	7.5782e-05	Overexpressed in FP versus FN
TTC25	0.520526	-0.106716	0.627243	0.000362548	Overexpressed in FP versus FN
TTC28-AS1	4.20289	3.6706	0.532298	0.000190846	Overexpressed in FP versus FN
TTC39C	3.65395	1.53239	2.12156	9.91698e-12	Overexpressed in FP versus FN
TTLL7	2.77447	2.1097	0.664772	0.00279059	Overexpressed in FP versus FN
TTN	3.08368	1.75224	1.33145	0.00395017	Overexpressed in FP versus FN
TTN-AS1	5.42342	4.49806	0.925361	0.0353404	Overexpressed in FP versus FN
TTYH2	4.85447	4.30239	0.552086	0.00204202	Overexpressed in FP versus FN
TUBA3FP	3.06474	-0.521343	3.58608	5.08645e-22	Overexpressed in FP versus FN
TUBB3	4.47605	3.42373	1.05232	0.0420664	Overexpressed in FP versus FN
TUBB4B	7.18079	6.54194	0.638849	0.000168016	Overexpressed in FP versus FN
TULP4	3.275	2.52746	0.747537	1.28695e-05	Overexpressed in FP versus FN
TXNRD2	4.15237	3.4791	0.673264	0.0015609	Overexpressed in FP versus FN
UAP1L1	3.03684	2.30716	0.729678	8.93998e-05	Overexpressed in FP versus FN
UBE2E1-AS1	-2.12237	-2.70582	0.583452	0.04285	Overexpressed in FP versus FN
UBE2E2	4.24842	3.60791	0.640511	0.00588838	Overexpressed in FP versus FN
UBE2QL1	-1.49447	-2.82896	1.33448	0.00139071	Overexpressed in FP versus FN
UCN	1.21711	0.327015	0.89009	0.000531748	Overexpressed in FP versus FN
ULK3	4.89368	4.38403	0.509654	0.00535405	Overexpressed in FP versus FN
ULK4P1	0.101053	-0.764925	0.865978	0.00179853	Overexpressed in FP versus FN
ULK4P2	0.363684	-0.522836	0.88652	0.00127548	Overexpressed in FP versus FN
ULK4P3	0.0805263	-0.616716	0.697243	0.00683603	Overexpressed in FP versus FN
UNC5B	2.65132	2.09313	0.558181	0.00398327	Overexpressed in FP versus FN
UNC79	-1.78684	-2.83104	1.0442	0.0211372	Overexpressed in FP versus FN
UNC80	0.812895	-1.29687	2.10976	7.03804e-06	Overexpressed in FP versus FN
UPB1	-0.655789	-3.25313	2.59734	1.45755e-11	Overexpressed in FP versus FN
USP12	3.32263	2.7594	0.563229	1.86154e-06	Overexpressed in FP versus FN
USP53	1.89237	1.17642	0.715951	0.00179582	Overexpressed in FP versus FN
VAMP2	5.37947	4.85925	0.52022	0.0025829	Overexpressed in FP versus FN
VASH2	5.13	4.53821	0.591791	0.0103421	Overexpressed in FP versus FN
VAT1L	-1.87763	-3.46597	1.58834	0.0133813	Overexpressed in FP versus FN
VAV2	4.17737	3.53896	0.638413	0.000676411	Overexpressed in FP versus FN
VAV3	1.18789	-0.113433	1.30133	7.45439e-06	Overexpressed in FP versus FN
VGLL3	4.10158	2.90075	1.20083	0.000591077	Overexpressed in FP versus FN
VIM	10.3521	9.50433	0.847777	3.00004e-06	Overexpressed in FP versus FN
VIM-AS1	0.646579	0.133433	0.513146	0.0109167	Overexpressed in FP versus FN
VIPR2	4.44079	0.0356716	4.40512	4.11157e-21	Overexpressed in FP versus FN
VKORC1	6.41711	5.91537	0.501732	0.00639419	Overexpressed in FP versus FN
VLDLR	2.38368	1.82179	0.561893	0.0357533	Overexpressed in FP versus FN
VTCN1	-0.861579	-3.27761	2.41603	5.90487e-11	Overexpressed in FP versus FN
VWA5A	3.42842	2.19552	1.2329	2.90263e-08	Overexpressed in FP versus FN
WARS	5.62158	4.65104	0.970534	3.19276e-07	Overexpressed in FP versus FN
WBSCR17	2.04605	0.327612	1.71844	0.00258136	Overexpressed in FP versus FN
WDR19	4.18711	3.46493	0.72218	0.000206349	Overexpressed in FP versus FN
WDR31	-0.417105	-1.10269	0.685581	0.000555212	Overexpressed in FP versus FN
WDR34	5.64	4.54896	1.09104	6.15117e-09	Overexpressed in FP versus FN
WDR93	-3.49921	-4.30478	0.805566	0.0286162	Overexpressed in FP versus FN
WDSUB1	2.27	1.54343	0.726567	2.61551e-06	Overexpressed in FP versus FN
WFIKKN1	-0.753421	-2.36851	1.61509	1.47348e-05	Overexpressed in FP versus FN
WHAMMP2	0.432632	-0.658358	1.09099	2.05322e-05	Overexpressed in FP versus FN
WHAMMP3	0.683947	-0.587463	1.27141	2.13809e-06	Overexpressed in FP versus FN
WISP2	-1.05184	-2.66821	1.61637	0.0115439	Overexpressed in FP versus FN
WNT2	-0.788158	-3.34313	2.55498	9.83933e-07	Overexpressed in FP versus FN
WNT5B	3.89711	1.92299	1.97412	2.70251e-13	Overexpressed in FP versus FN
WNT6	1.17395	-0.613284	1.78723	0.000514338	Overexpressed in FP versus FN
WRNIP1	6.01184	5.3194	0.692439	3.26086e-06	Overexpressed in FP versus FN
WSCD1	6.455	3.70448	2.75052	6.9403e-27	Overexpressed in FP versus FN
WWOX	3.17737	2.26493	0.912443	2.98036e-06	Overexpressed in FP versus FN
XCL1	-1.66184	-3.1797	1.51786	0.00463375	Overexpressed in FP versus FN
XRN1	4.38421	1.86015	2.52406	7.10436e-16	Overexpressed in FP versus FN
YPEL2	1.31868	0.677463	0.641222	0.000151155	Overexpressed in FP versus FN
YPEL3	5.13474	4.63209	0.502647	0.0083611	Overexpressed in FP versus FN
ZC2HC1C	-0.607895	-1.29672	0.688822	0.00225184	Overexpressed in FP versus FN
ZCCHC7	3.45526	2.94463	0.510636	3.6789e-05	Overexpressed in FP versus FN
ZDHHC12	3.38711	2.63269	0.754419	6.77434e-06	Overexpressed in FP versus FN
ZDHHC22	2.04605	0.126716	1.91934	5.8191e-05	Overexpressed in FP versus FN
ZER1	3.445	2.90507	0.539925	4.79642e-07	Overexpressed in FP versus FN
ZFP2	0.519737	-0.120896	0.640632	0.00463662	Overexpressed in FP versus FN
ZFP90	3.32237	2.7009	0.621473	7.78908e-08	Overexpressed in FP versus FN
ZIK1	2.28711	1.27642	1.01069	5.19617e-06	Overexpressed in FP versus FN
ZIM2	2.03526	0.703433	1.33183	1.17663e-05	Overexpressed in FP versus FN
ZNF132	0.961579	-0.0659701	1.02755	2.35911e-07	Overexpressed in FP versus FN
ZNF135	3.08395	2.58015	0.503798	0.031248	Overexpressed in FP versus FN
ZNF141	3.07026	2.54567	0.524592	0.00496361	Overexpressed in FP versus FN
ZNF165	-1.13711	-1.94612	0.809014	4.77355e-06	Overexpressed in FP versus FN
ZNF192P1	1.17079	0.547164	0.623625	0.00342647	Overexpressed in FP versus FN
ZNF208	-2.4	-3.51209	1.11209	0.00877761	Overexpressed in FP versus FN
ZNF214	0.310789	-0.794776	1.10557	0.00131353	Overexpressed in FP versus FN
ZNF229	1.09342	-0.301343	1.39476	3.84567e-06	Overexpressed in FP versus FN
ZNF248	3.35447	2.72776	0.626712	7.27742e-05	Overexpressed in FP versus FN
ZNF253	2.57789	2.07657	0.501328	0.00744762	Overexpressed in FP versus FN
ZNF257	-1.54263	-2.58522	1.04259	0.0150565	Overexpressed in FP versus FN
ZNF285	1.13789	0.479552	0.658342	0.00298984	Overexpressed in FP versus FN
ZNF300	3.085	1.10343	1.98157	6.61983e-06	Overexpressed in FP versus FN
ZNF300P1	0.0673684	-2.2206	2.28797	3.18029e-07	Overexpressed in FP versus FN
ZNF330	4.65289	3.88463	0.768268	2.44299e-13	Overexpressed in FP versus FN
ZNF334	3.36447	1.10358	2.26089	1.65186e-07	Overexpressed in FP versus FN
ZNF367	1.91632	1.20358	0.712734	0.000587195	Overexpressed in FP versus FN
ZNF382	1.71816	1.12015	0.598009	0.00160015	Overexpressed in FP versus FN
ZNF385A	4.15079	3.5091	0.641685	0.0267281	Overexpressed in FP versus FN
ZNF404	2.57789	1.18075	1.39715	3.0376e-09	Overexpressed in FP versus FN
ZNF418	2.73789	1.99119	0.746701	0.00403318	Overexpressed in FP versus FN
ZNF429	3.06474	2.02537	1.03936	1.41169e-11	Overexpressed in FP versus FN
ZNF438	2.28921	1.62597	0.66324	2.12832e-05	Overexpressed in FP versus FN
ZNF454	0.223158	-0.944776	1.16793	8.59199e-08	Overexpressed in FP versus FN
ZNF471	2.22079	1.58567	0.635118	0.00179943	Overexpressed in FP versus FN
ZNF488	2.46605	0.983433	1.48262	0.00166474	Overexpressed in FP versus FN
ZNF491	2.21421	0.420746	1.79346	1.93543e-13	Overexpressed in FP versus FN
ZNF493	3.07053	2.48284	0.58769	0.00647072	Overexpressed in FP versus FN
ZNF502	2.06684	1.09343	0.973409	8.51239e-06	Overexpressed in FP versus FN
ZNF503-AS1	-2.24368	-3.93254	1.68885	3.11011e-05	Overexpressed in FP versus FN
ZNF518A	2.90079	2.32493	0.575864	0.00345114	Overexpressed in FP versus FN
ZNF528	3.90447	3.39343	0.511041	0.00443436	Overexpressed in FP versus FN
ZNF560	-0.825	-3.52896	2.70396	2.52642e-05	Overexpressed in FP versus FN
ZNF57	3.50579	1.54761	1.95818	2.11922e-25	Overexpressed in FP versus FN
ZNF658	0.771579	0.00835821	0.763221	1.38741e-06	Overexpressed in FP versus FN
ZNF658B	0.264211	-0.334478	0.598688	1.50163e-05	Overexpressed in FP versus FN
ZNF662	2.71895	1.34194	1.37701	1.76603e-06	Overexpressed in FP versus FN
ZNF671	2.46184	0.919552	1.54229	3.41953e-11	Overexpressed in FP versus FN
ZNF681	0.72	-1.07045	1.79045	1.32213e-07	Overexpressed in FP versus FN
ZNF69	1.92711	1.43716	0.489941	0.00790636	Overexpressed in FP versus FN
ZNF704	4.01237	3.21851	0.793861	2.11793e-05	Overexpressed in FP versus FN
ZNF717	1.65921	0.162836	1.49637	1.53817e-05	Overexpressed in FP versus FN
ZNF718	1.74316	0.373134	1.37002	8.69485e-07	Overexpressed in FP versus FN
ZNF726	2.95842	1.64313	1.31529	3.89675e-05	Overexpressed in FP versus FN
ZNF730	1.62605	0.173284	1.45277	1.00459e-06	Overexpressed in FP versus FN
ZNF732	-0.66	-1.71836	1.05836	0.00173874	Overexpressed in FP versus FN
ZNF77	2.70632	1.81716	0.889152	4.10965e-08	Overexpressed in FP versus FN
ZNF772	1.92368	1.20642	0.717266	0.000309607	Overexpressed in FP versus FN
ZNF778	1.57105	0.764627	0.806426	1.36353e-06	Overexpressed in FP versus FN
ZNF781	2.925	1.42075	1.50425	1.85906e-10	Overexpressed in FP versus FN
ZNF790-AS1	2.46368	1.49403	0.969654	1.36734e-05	Overexpressed in FP versus FN
ZNF793	2.35684	1.38716	0.969678	0.000201284	Overexpressed in FP versus FN
ZNF804A	0.457895	-2.18896	2.64685	2.32383e-08	Overexpressed in FP versus FN
ZNF835	1.19184	-0.27194	1.46378	7.25394e-09	Overexpressed in FP versus FN
ZNF844	1.66974	0.898358	0.771379	9.70767e-05	Overexpressed in FP versus FN
ZNF85	2.75316	2.16358	0.589576	0.00738398	Overexpressed in FP versus FN
ZNF876P	-0.0652632	-0.935075	0.869811	0.00508102	Overexpressed in FP versus FN
ZNF91	3.92553	3.00224	0.923288	1.75514e-05	Overexpressed in FP versus FN
ZSCAN10	-2.34763	-4.2609	1.91326	3.5684e-05	Overexpressed in FP versus FN
ZSCAN12	1.27211	0.630149	0.641956	0.00126169	Overexpressed in FP versus FN
ZSCAN12P1	-0.198684	-2.02	1.82132	1.1623e-08	Overexpressed in FP versus FN
A1BG	3.15974	4.07567	-0.915935	0.000368818	Underexpressed in FP versus FN
A1CF	-4.67105	-3.84672	-0.824336	0.000535603	Underexpressed in FP versus FN
AACSP1	-0.320263	1.12463	-1.44489	0.0208797	Underexpressed in FP versus FN
AANAT	-4.19289	-3.35731	-0.835581	0.019861	Underexpressed in FP versus FN
AARD	-5.08974	-2.00821	-3.08153	9.30405e-15	Underexpressed in FP versus FN
ABCA1	0.767632	1.43507	-0.667443	0.00100803	Underexpressed in FP versus FN
ABCA17P	-1.11289	-0.358806	-0.754089	0.0408393	Underexpressed in FP versus FN
ABCA2	2.88079	3.61597	-0.735181	0.00617416	Underexpressed in FP versus FN
ABCA4	-3.215	-2.63821	-0.576791	0.0286837	Underexpressed in FP versus FN
ABCA8	-0.459737	1.02761	-1.48735	0.000314842	Underexpressed in FP versus FN
ABCA9	-1.75211	-0.301194	-1.45091	0.000601863	Underexpressed in FP versus FN
ABCB8	3.34974	3.88612	-0.536383	3.14806e-05	Underexpressed in FP versus FN
ABCB9	1.56974	2.40269	-0.83295	0.0210475	Underexpressed in FP versus FN
ABCC6	-2.35447	-1.15836	-1.19612	5.91148e-05	Underexpressed in FP versus FN
ABCC6P1	-3.63605	-1.96716	-1.66889	1.32357e-06	Underexpressed in FP versus FN
ABCC6P2	-2.895	-1.85	-1.045	0.00397157	Underexpressed in FP versus FN
ABCC9	1.25789	2.05731	-0.799419	0.000589489	Underexpressed in FP versus FN
ABCF2	3.61079	4.26746	-0.656673	9.25814e-09	Underexpressed in FP versus FN
ABCG2	-1.36816	-0.506716	-0.861441	0.000524272	Underexpressed in FP versus FN
ABCG4	-4.14711	-2.12388	-2.02322	3.77332e-11	Underexpressed in FP versus FN
ABHD1	-2.60763	-1.70925	-0.898378	0.000555876	Underexpressed in FP versus FN
ABHD12B	-5.05079	-3.12896	-1.92183	1.77641e-07	Underexpressed in FP versus FN
ABHD14A-ACY1	-1.32105	-0.775522	-0.54553	0.0212415	Underexpressed in FP versus FN
ABL2	1.28053	1.77507	-0.494548	0.000102203	Underexpressed in FP versus FN
ABTB2	0.176316	1.4894	-1.31309	6.86576e-07	Underexpressed in FP versus FN
ACACB	0.599211	1.28731	-0.688103	0.0252214	Underexpressed in FP versus FN
ACHE	0.166579	1.96597	-1.79939	1.29293e-05	Underexpressed in FP versus FN
ACOX2	0.518947	1.68388	-1.16493	0.000117757	Underexpressed in FP versus FN
ACPP	-4.20763	-3.41373	-0.7939	0.0253598	Underexpressed in FP versus FN
ACR	-4.77105	-3.9697	-0.801351	0.0113069	Underexpressed in FP versus FN
ACRBP	0.464737	1.43075	-0.966009	0.00041921	Underexpressed in FP versus FN
ACSF2	2.48816	3.69537	-1.20722	4.02975e-05	Underexpressed in FP versus FN
ACSL1	2.43842	3.53791	-1.09949	9.89838e-09	Underexpressed in FP versus FN
ACSS1	1.57605	3.10866	-1.5326	3.65407e-06	Underexpressed in FP versus FN
ACSS3	-0.0934211	1.37731	-1.47073	0.000477043	Underexpressed in FP versus FN
ACTN3	-2.97211	-1.73343	-1.23867	0.0168814	Underexpressed in FP versus FN
ACVR2A	3.82132	4.33955	-0.518236	0.0249169	Underexpressed in FP versus FN
ACVR2B	-0.00552632	0.560597	-0.566123	0.0130645	Underexpressed in FP versus FN
ACVRL1	2.43842	3.11403	-0.675609	0.00487182	Underexpressed in FP versus FN
ADA	1.25263	3.57821	-2.32558	1.37166e-14	Underexpressed in FP versus FN
ADAM11	-0.791842	0.467313	-1.25916	2.46882e-07	Underexpressed in FP versus FN
ADAM17	2.15789	3.03567	-0.877777	3.49386e-09	Underexpressed in FP versus FN
ADAM20P1	-2.59342	-2.00657	-0.586854	0.0211321	Underexpressed in FP versus FN
ADAM21	-3.66658	-2.82567	-0.840907	0.000421311	Underexpressed in FP versus FN
ADAM21P1	-5.13421	-4.06866	-1.06555	0.000163313	Underexpressed in FP versus FN
ADAM22	-1.08684	0.681343	-1.76819	8.28375e-09	Underexpressed in FP versus FN
ADAM28	0.498684	1.16896	-0.670271	0.0197096	Underexpressed in FP versus FN
ADAM32	-2.14974	-0.667761	-1.48198	1.49462e-07	Underexpressed in FP versus FN
ADAM9	3.07263	4.14657	-1.07394	5.61029e-10	Underexpressed in FP versus FN
ADAMTS1	2.75711	3.87134	-1.11424	2.10678e-05	Underexpressed in FP versus FN
ADAMTS10	1.51816	3.42597	-1.90781	4.67407e-08	Underexpressed in FP versus FN
ADAMTS12	0.625	1.48985	-0.864851	0.000366536	Underexpressed in FP versus FN
ADAMTS17	0.285789	1.48507	-1.19929	0.000801998	Underexpressed in FP versus FN
ADAMTS18	-4.52105	-3.62343	-0.89762	0.0390874	Underexpressed in FP versus FN
ADAMTS3	-2.79474	-1.56194	-1.2328	0.000506848	Underexpressed in FP versus FN
ADAMTS5	0.0334211	1.56194	-1.52852	1.20879e-05	Underexpressed in FP versus FN
ADAMTS6	-1.00342	0.363582	-1.367	5.98152e-05	Underexpressed in FP versus FN
ADAMTS7	1.06658	3.34552	-2.27894	8.32603e-12	Underexpressed in FP versus FN
ADAMTS9	1.16842	3.67493	-2.5065	6.39953e-17	Underexpressed in FP versus FN
ADAMTS9-AS1	-3.36763	-1.77045	-1.59718	0.000323838	Underexpressed in FP versus FN
ADAMTSL3	-1.31368	-0.0595522	-1.25413	0.000188401	Underexpressed in FP versus FN
ADAP1	-0.642105	0.631791	-1.2739	3.16628e-05	Underexpressed in FP versus FN
ADAP2	1.00974	1.54731	-0.537577	0.0276868	Underexpressed in FP versus FN
ADAR	4.33526	5.06522	-0.729961	0.000208904	Underexpressed in FP versus FN
ADAT1	3.03211	3.55045	-0.518342	0.000509491	Underexpressed in FP versus FN
ADCY1	-1.68	0.573284	-2.25328	1.2807e-12	Underexpressed in FP versus FN
ADCY10	-4.45132	-3.52463	-0.926689	0.00165078	Underexpressed in FP versus FN
ADCY5	-1.68026	-0.808955	-0.871308	0.00444914	Underexpressed in FP versus FN
ADCYAP1R1	-0.226579	1.69045	-1.91703	6.4173e-05	Underexpressed in FP versus FN
ADD3	3.55079	4.23776	-0.686972	1.20465e-05	Underexpressed in FP versus FN
ADI1	4.42211	4.98866	-0.566551	6.75542e-05	Underexpressed in FP versus FN
ADM	1.29632	2.32955	-1.03324	0.00122866	Underexpressed in FP versus FN
ADM2	-2.28816	-0.818209	-1.46995	5.47733e-05	Underexpressed in FP versus FN
ADORA1	1.10184	2.7294	-1.62756	1.02171e-08	Underexpressed in FP versus FN
ADPRHL1	1.06816	2.45104	-1.38289	0.000256117	Underexpressed in FP versus FN
ADRM1	5.41868	5.90881	-0.490122	0.000395594	Underexpressed in FP versus FN
ADSSL1	1.51895	2.64537	-1.12643	0.00107514	Underexpressed in FP versus FN
AEBP2	3.39763	4.09463	-0.696995	2.78673e-06	Underexpressed in FP versus FN
AFAP1	2.11105	2.93746	-0.82641	8.6035e-05	Underexpressed in FP versus FN
AGAP2	1.66289	2.94045	-1.27755	0.0050892	Underexpressed in FP versus FN
AGBL3	0.270526	0.81403	-0.543504	0.0016872	Underexpressed in FP versus FN
AGMO	-3.97763	-2.6509	-1.32674	0.0023122	Underexpressed in FP versus FN
AGPAT6	4.79868	5.75881	-0.960122	7.14587e-14	Underexpressed in FP versus FN
AGPAT9	-1.21421	0.277612	-1.49182	0.000215722	Underexpressed in FP versus FN
AGRN	3.345	5.14045	-1.79545	1.98803e-10	Underexpressed in FP versus FN
AGTR1	-2.99053	-1.02463	-1.9659	2.57005e-07	Underexpressed in FP versus FN
AGTRAP	3.03737	3.65552	-0.618154	0.00135511	Underexpressed in FP versus FN
AHCYL2	0.83	2.44567	-1.61567	7.17364e-16	Underexpressed in FP versus FN
AIG1	2.64737	3.24478	-0.597408	0.00125434	Underexpressed in FP versus FN
AIM1	-1.77816	-1.10507	-0.673083	0.0475044	Underexpressed in FP versus FN
AIM1L	-4.10026	-3.03836	-1.0619	0.00946482	Underexpressed in FP versus FN
AKAP11	1.595	2.19433	-0.599328	0.00013564	Underexpressed in FP versus FN
AKAP12	2.26026	2.9509	-0.690632	0.0047575	Underexpressed in FP versus FN
AKAP3	-2.49684	-1.69149	-0.80535	0.000456497	Underexpressed in FP versus FN
AKIP1	3.29474	4.16776	-0.873024	3.05173e-08	Underexpressed in FP versus FN
AKNA	0.829474	1.71716	-0.88769	0.000677447	Underexpressed in FP versus FN
AKNAD1	-2.59211	-1.30254	-1.28957	0.0195498	Underexpressed in FP versus FN
AKR1C3	1.51289	3.28806	-1.77516	4.01152e-08	Underexpressed in FP versus FN
AKR1C6P	-4.01605	-2.36657	-1.64949	7.79334e-07	Underexpressed in FP versus FN
ALCAM	1.62211	2.28	-0.657895	0.0328863	Underexpressed in FP versus FN
ALDH1A1	0.796842	1.95776	-1.16092	0.00469341	Underexpressed in FP versus FN
ALDH2	2.87395	3.56537	-0.691426	0.00368105	Underexpressed in FP versus FN
ALDH7A1	4.22421	4.99985	-0.77564	0.00186243	Underexpressed in FP versus FN
ALDOB	-4.02237	-3.49701	-0.525353	0.0225657	Underexpressed in FP versus FN
ALG3	3.92184	4.50388	-0.582038	1.36675e-05	Underexpressed in FP versus FN
ALG8	4.27421	4.79597	-0.52176	0.000129049	Underexpressed in FP versus FN
ALKBH8	1.13421	1.68821	-0.553998	1.12243e-06	Underexpressed in FP versus FN
ALMS1-IT1	-1.725	-0.969701	-0.755299	0.00905183	Underexpressed in FP versus FN
ALOX12P2	-3.96158	-3.08701	-0.874564	0.0128314	Underexpressed in FP versus FN
ALOX15B	-4.14132	-2.94075	-1.20057	0.00267414	Underexpressed in FP versus FN
ALPK1	-0.153947	1.42761	-1.58156	1.29525e-11	Underexpressed in FP versus FN
ALPK2	-0.403421	1.3397	-1.74312	0.000291747	Underexpressed in FP versus FN
ALPL	-0.523158	0.644776	-1.16793	0.00640082	Underexpressed in FP versus FN
ALS2CL	0.361579	1.6894	-1.32782	0.00129676	Underexpressed in FP versus FN
ALX4	-1.48684	1.71985	-3.20669	2.54058e-08	Underexpressed in FP versus FN
AMDHD1	-3.34789	-2.67791	-0.669984	0.00934671	Underexpressed in FP versus FN
AMIGO2	-1.23421	-0.336418	-0.897793	0.0070356	Underexpressed in FP versus FN
AMPD2	3.92421	5.32985	-1.40564	2.47445e-07	Underexpressed in FP versus FN
AMPH	-0.742895	1.17358	-1.91648	5.14845e-05	Underexpressed in FP versus FN
ANGPT1	-2.12658	-0.142537	-1.98404	8.36642e-09	Underexpressed in FP versus FN
ANGPTL1	-0.187895	2.00478	-2.19267	3.1664e-08	Underexpressed in FP versus FN
ANGPTL6	-3.23974	-2.0603	-1.17944	0.000938953	Underexpressed in FP versus FN
ANKAR	0.251579	0.820896	-0.569317	0.00128034	Underexpressed in FP versus FN
ANKDD1B	-2.975	-2.18567	-0.789328	0.0102208	Underexpressed in FP versus FN
ANKEF1	-3.44184	-1.33985	-2.10199	6.63255e-06	Underexpressed in FP versus FN
ANKFN1	-3.93026	-2.42328	-1.50698	0.00160472	Underexpressed in FP versus FN
ANKK1	-3.96211	-3.12806	-0.834046	0.0305921	Underexpressed in FP versus FN
ANKLE1	0.414474	1.19746	-0.782989	0.00713487	Underexpressed in FP versus FN
ANKMY1	2.01079	2.53388	-0.523091	0.003154	Underexpressed in FP versus FN
ANKMY2	2.22684	2.71358	-0.48674	0.000249224	Underexpressed in FP versus FN
ANKRD19P	0.600263	1.10836	-0.508095	0.00228953	Underexpressed in FP versus FN
ANKRD20A19P	-2.98211	2.1694	-5.15151	5.16531e-10	Underexpressed in FP versus FN
ANKRD20A2	-4.20237	-3.45716	-0.745204	0.049503	Underexpressed in FP versus FN
ANKRD20A5P	-3.74237	-0.873582	-2.86879	1.38653e-07	Underexpressed in FP versus FN
ANKRD28	2.93053	3.44836	-0.517832	0.00928128	Underexpressed in FP versus FN
ANKRD31	-4.74447	-3.10955	-1.63492	1.50467e-05	Underexpressed in FP versus FN
ANKRD44	1.37	2.47328	-1.10328	5.09483e-09	Underexpressed in FP versus FN
ANKRD45	-4.32658	-2.90239	-1.42419	1.852e-06	Underexpressed in FP versus FN
ANKRD46	2.64947	3.90433	-1.25485	9.11408e-14	Underexpressed in FP versus FN
ANKRD50	1.70053	2.62388	-0.923354	1.68008e-08	Underexpressed in FP versus FN
ANKRD7	-3.27553	-2.3997	-0.875825	0.0198983	Underexpressed in FP versus FN
ANO5	-3.08763	-1.65642	-1.43121	0.00739307	Underexpressed in FP versus FN
ANO7	-1.20316	-0.517015	-0.686143	0.00471385	Underexpressed in FP versus FN
ANO9	-0.785263	0.460448	-1.24571	0.0243878	Underexpressed in FP versus FN
ANTXR1	4.20026	5.15209	-0.951826	2.69013e-07	Underexpressed in FP versus FN
ANTXR2	3.18	4.07627	-0.896269	6.70829e-05	Underexpressed in FP versus FN
ANXA2P1	-0.962105	-0.365373	-0.596732	0.0113655	Underexpressed in FP versus FN
ANXA2R	-0.762632	0.0553731	-0.818005	0.00284062	Underexpressed in FP versus FN
ANXA9	-1.87632	-1.08134	-0.794973	0.00507672	Underexpressed in FP versus FN
AP1M2	-0.552895	0.110149	-0.663044	0.000110431	Underexpressed in FP versus FN
AP1S3	-1.75368	-0.836567	-0.917117	5.55393e-05	Underexpressed in FP versus FN
AP5B1	-1.83684	-0.0341791	-1.80266	2.31993e-09	Underexpressed in FP versus FN
APCDD1	-0.103421	1.10896	-1.21238	0.000921456	Underexpressed in FP versus FN
APLP1	0.571316	1.78582	-1.21451	0.0152624	Underexpressed in FP versus FN
APLP2	4.99	6.13254	-1.14254	1.29525e-11	Underexpressed in FP versus FN
APOA1	-3.08342	-1.6691	-1.41432	3.29732e-07	Underexpressed in FP versus FN
APOBEC3B	-1.92553	-0.199403	-1.72612	6.71544e-06	Underexpressed in FP versus FN
APOBEC3C	0.467368	1.48985	-1.02248	0.00182894	Underexpressed in FP versus FN
APOBEC3D	-1.93474	-1.09925	-0.835483	0.0274981	Underexpressed in FP versus FN
APOBEC3F	-1.38158	-0.27806	-1.10352	0.00029593	Underexpressed in FP versus FN
APOD	2.66237	3.71209	-1.04972	0.0228167	Underexpressed in FP versus FN
APOL2	2.16921	2.7597	-0.590491	0.0239014	Underexpressed in FP versus FN
APOL5	-3.81684	-1.28373	-2.53311	1.03173e-09	Underexpressed in FP versus FN
APOLD1	1.29421	2.0491	-0.754894	0.00313698	Underexpressed in FP versus FN
AQP11	-0.687895	-0.0846269	-0.603268	0.000182107	Underexpressed in FP versus FN
AQP5	-2.55447	-0.480149	-2.07432	0.000427702	Underexpressed in FP versus FN
AQP9	-3.64632	-2.74403	-0.902286	0.0358161	Underexpressed in FP versus FN
ARAP1	4.24763	4.75403	-0.506398	0.00554408	Underexpressed in FP versus FN
ARAP2	-3.17474	-2.04239	-1.13235	0.0011896	Underexpressed in FP versus FN
ARAP3	0.887895	1.83149	-0.943598	3.3982e-05	Underexpressed in FP versus FN
ARFGAP3	3.40184	4.0794	-0.677561	1.39584e-07	Underexpressed in FP versus FN
ARFGEF1	3.43421	4.15761	-0.723401	3.23719e-07	Underexpressed in FP versus FN
ARHGAP20	-2.73053	-0.97194	-1.75859	1.47304e-06	Underexpressed in FP versus FN
ARHGAP28	0.688947	2.98657	-2.29762	2.93171e-14	Underexpressed in FP versus FN
ARHGAP29	1.57158	2.93104	-1.35947	7.78908e-08	Underexpressed in FP versus FN
ARHGAP31	-0.0184211	0.683284	-0.701705	0.00059318	Underexpressed in FP versus FN
ARHGAP31-AS1	-2.23921	-1.11612	-1.12309	0.000601863	Underexpressed in FP versus FN
ARHGAP32	0.895526	2.40164	-1.50612	1.11649e-06	Underexpressed in FP versus FN
ARHGAP39	2.68658	3.42209	-0.735511	0.000532658	Underexpressed in FP versus FN
ARHGAP42	0.561579	1.88627	-1.32469	7.30273e-09	Underexpressed in FP versus FN
ARHGEF19	1.34737	2.01597	-0.668602	0.00884591	Underexpressed in FP versus FN
ARHGEF26-AS1	-2.28553	-1.46313	-0.822392	0.0301983	Underexpressed in FP versus FN
ARHGEF40	3.90789	5.14866	-1.24076	1.12975e-08	Underexpressed in FP versus FN
ARID5B	0.891316	1.5909	-0.69958	0.0160605	Underexpressed in FP versus FN
ARL4A	0.406579	2.54925	-2.14267	1.11507e-18	Underexpressed in FP versus FN
ARL5C	-4.90474	-3.31836	-1.58638	1.00476e-06	Underexpressed in FP versus FN
[truncated: 3,118 more rows]
