# Supplementary material for: DNA methylation patterns are influenced by Pax3 :: Foxo1 expression and developmental lineage in rhabdomyosarcoma tumours forming in genetically engineered mouse models
Source: J Pathol. 2025 Jan 15;265(3):316–29. doi: 10.1002/path.6386 (PMC11794984; doi:10.1002/path.6386)
Supplement: Supplementary file 6 — Table S5. Top 10 significantly enriched terms based on biological processes among differentially methylated/expressed genes in mouse ML versus MR tumours and human FP versus FN tumours [file PATH-265-316-s005.xlsx]

## Sheet: Cover page
	DNA methylation patterns are influenced by Pax3::Foxo1 expression and developmental lineage in rhabdomyosarcoma tumours forming in genetically engineered mouse models
	W Sun et al J Pathol https://doi.org/10.1002/path.6386
	Table S5. Top 10 significantly enriched terms based on biological processes among differentially methylated/expressed genes in mouse ML versus MR tumours and human fusion-positive (FP) versus fusion-negative (FN) tumours

## Sheet: Sheet1
Table S5. Top 10 significantly enriched terms based on biological processes among differentially methylated/expressed genes in mouse ML versus MR tumours and human fusion-positive (FP) versus fusion-negative (FN) tumours
	ID	Description	Count	Gene	p.adjust
GO:0048706	GO:0048706	Embryonic skeletal system development	7	HOXD4, HOXC6, SMAD3, TGFBR2, HOXD9, TBX15, FGF8	6.75224e-06
GO:0048562	GO:0048562	Embryonic organ morphogenesis	9	ZIC1, HOXD4, SMAD3, ROR2, TGFBR2, HOXD9, TBX15, FGF8, DLL1	6.75224e-06
GO:0007389	GO:0007389	Pattern specification process	10	ZIC1, HOXD4, HOXC6, SMAD3, ROR2, TGFBR2, HOXD9, FGF8, DLL1, IRX3	1.65694e-05
GO:0048704	GO:0048704	Embryonic skeletal system morphogenesis	6	HOXD4, SMAD3, TGFBR2, HOXD9, TBX15, FGF8	1.69735e-05
GO:0009952	GO:0009952	Anterior/posterior pattern specification	7	HOXD4, HOXC6, SMAD3, ROR2, HOXD9, FGF8, DLL1	8.41131e-05
GO:0048568	GO:0048568	Embryonic organ development	9	ZIC1, HOXD4, SMAD3, ROR2, TGFBR2, HOXD9, TBX15, FGF8, DLL1	8.41131e-05
GO:0048705	GO:0048705	Skeletal system morphogenesis	7	HOXD4, SMAD3, ROR2, TGFBR2, HOXD9, TBX15, FGF8	0.00010176
GO:0003002	GO:0003002	Regionalisation	8	HOXD4, HOXC6, SMAD3, ROR2, HOXD9, FGF8, DLL1, IRX3	0.000126618
GO:0014706	GO:0014706	Striated muscle tissue development	7	KCNK2, IGF1, SMAD3, TGFBR2, FGF8, DLL1, IRX3	0.000135633
GO:0007178	GO:0007178	Transmembrane receptor protein serine/threonine kinase signalling pathway	8	RGMA, COL1A2, EMILIN1, LTBP4, ACVR1C, SMAD3, ROR2, TGFBR2	0.000135633
