# Supplementary material for: DNA methylation patterns are influenced by Pax3 :: Foxo1 expression and developmental lineage in rhabdomyosarcoma tumours forming in genetically engineered mouse models
Source: J Pathol. 2025 Jan 15;265(3):316–29. doi: 10.1002/path.6386 (PMC11794984; doi:10.1002/path.6386)
Supplement: Supplementary file 7 — Table S6. Differentially methylated probes in mouse myogenic factor 5 (Myf5) versus paired box 7 (Pax7) tumours [file PATH-265-316-s008.xlsx]

## Sheet: Cover page
	DNA methylation patterns are influenced by Pax3::Foxo1 expression and developmental lineage in rhabdomyosarcoma tumours forming in genetically engineered mouse models
	W Sun et al J Pathol https://doi.org/10.1002/path.6386
	Table S6. Differentially methylated probes in mouse myogenic factor 5 (Myf5) versus paired box 7 (Pax7) tumours

## Sheet: Sheet1
Table S6. Differentially methylated probes in mouse myogenic factor 5 (Myf5) versus paired box 7 (Pax7) tumours
Probe	Mean.diff	Adjusted.P.value	Promoter.related.gene	Body.related.gene	Category
cg38439324_TC21	0.464719	7.58003e-10	NA	Ly75	Hypermethylated in Myf5 versus Pax7 subset
cg46316364_BC21	0.705167	3.24117e-09	NA	Ankrd11	Hypermethylated in Myf5 versus Pax7 subset
cg30750729_TC21	0.439107	2.31639e-08	NA	NA	Hypermethylated in Myf5 versus Pax7 subset
cg42215092_BC21	0.574575	5.26429e-08	NA	NA	Hypermethylated in Myf5 versus Pax7 subset
cg34776654_BC21	0.47024	5.26429e-08	NA	Hmga1	Hypermethylated in Myf5 versus Pax7 subset
cg36560923_TC11	0.4373	5.26429e-08	NA	Afap1l2	Hypermethylated in Myf5 versus Pax7 subset
cg42160459_BC21	0.531783	5.26429e-08	NA	NA	Hypermethylated in Myf5 versus Pax7 subset
cg38439323_BC21	0.40729	1.00357e-07	NA	Ly75	Hypermethylated in Myf5 versus Pax7 subset
cg42155381_BC21	0.600262	1.14132e-07	NA	NA	Hypermethylated in Myf5 versus Pax7 subset
cg29946582_BC21	0.506752	1.14132e-07	Mbtd1	NA	Hypermethylated in Myf5 versus Pax7 subset
cg41983114_TC21	0.568067	1.15209e-07	NA	Slc35f6	Hypermethylated in Myf5 versus Pax7 subset
cg29275825_BC21	0.420599	1.15209e-07	NA	NA	Hypermethylated in Myf5 versus Pax7 subset
cg32646062_TC21	0.48083	1.3858e-07	NA	NA	Hypermethylated in Myf5 versus Pax7 subset
cg33436352_BC21	0.569686	1.3858e-07	NA	NA	Hypermethylated in Myf5 versus Pax7 subset
cg42997013_TC21	0.455431	1.3858e-07	NA	Lmtk2	Hypermethylated in Myf5 versus Pax7 subset
cg42989247_BC21	0.500087	1.3858e-07	NA	NA	Hypermethylated in Myf5 versus Pax7 subset
cg42212073_BC21	0.508531	1.45335e-07	NA	NA	Hypermethylated in Myf5 versus Pax7 subset
cg40906943_TC11	0.484884	2.17186e-07	NA	NA	Hypermethylated in Myf5 versus Pax7 subset
cg30021113_TC21	0.498253	2.20144e-07	NA	NA	Hypermethylated in Myf5 versus Pax7 subset
cg46084412_BC21	0.401737	2.27289e-07	Cdh5	NA	Hypermethylated in Myf5 versus Pax7 subset
cg34780219_TC21	0.431091	2.67265e-07	NA	NA	Hypermethylated in Myf5 versus Pax7 subset
cg42212072_BC21	0.549071	2.87514e-07	NA	NA	Hypermethylated in Myf5 versus Pax7 subset
cg47263786_TC21	0.477634	2.92737e-07	NA	Ccdc12	Hypermethylated in Myf5 versus Pax7 subset
cg34830717_TC21	0.370069	3.01967e-07	NA	NA	Hypermethylated in Myf5 versus Pax7 subset
cg31378074_TC21	0.473942	3.44194e-07	NA	NA	Hypermethylated in Myf5 versus Pax7 subset
cg46116990_BC21	0.359677	3.45443e-07	NA	Sntb2	Hypermethylated in Myf5 versus Pax7 subset
cg39688810_TC21	0.409407	3.72075e-07	NA	NA	Hypermethylated in Myf5 versus Pax7 subset
cg34756234_BC21	0.546643	3.74895e-07	Axin1	NA	Hypermethylated in Myf5 versus Pax7 subset
cg44919772_BC11	0.520782	4.05784e-07	Arhgef17	NA	Hypermethylated in Myf5 versus Pax7 subset
cg31230840_BC21	0.48756	4.16819e-07	NA	NA	Hypermethylated in Myf5 versus Pax7 subset
cg40292382_BC21	0.469433	4.28647e-07	NA	Camk2d	Hypermethylated in Myf5 versus Pax7 subset
cg47088603_BC21	0.472457	4.45593e-07	Plscr2	NA	Hypermethylated in Myf5 versus Pax7 subset
cg31231617_TC21	0.445077	4.69704e-07	NA	NA	Hypermethylated in Myf5 versus Pax7 subset
cg46861871_BC21	0.525057	5.28897e-07	NA	NA	Hypermethylated in Myf5 versus Pax7 subset
cg44317853_TC21	0.492171	5.46134e-07	NA	NA	Hypermethylated in Myf5 versus Pax7 subset
cg29602954_TC21	0.516888	5.79641e-07	NA	NA	Hypermethylated in Myf5 versus Pax7 subset
cg35833330_BC21	0.438929	5.84529e-07	Nedd4l	NA	Hypermethylated in Myf5 versus Pax7 subset
cg41599448_TC21	0.42074	6.07581e-07	NA	NA	Hypermethylated in Myf5 versus Pax7 subset
cg34448487_TC21	0.515299	6.77505e-07	NA	Bach1	Hypermethylated in Myf5 versus Pax7 subset
cg47334872_TC21	0.480631	6.96776e-07	NA	NA	Hypermethylated in Myf5 versus Pax7 subset
cg29096127_BC21	0.450794	7.80435e-07	NA	Srgap1	Hypermethylated in Myf5 versus Pax7 subset
cg34862263_TC21	0.495635	8.25168e-07	Tap2	NA	Hypermethylated in Myf5 versus Pax7 subset
cg34269734_TC21	0.524934	8.49834e-07	NA	NA	Hypermethylated in Myf5 versus Pax7 subset
cg38255239_BC21	0.391182	8.49834e-07	NA	Angptl2	Hypermethylated in Myf5 versus Pax7 subset
cg28197133_BC21	0.482653	8.91519e-07	NA	Hivep2	Hypermethylated in Myf5 versus Pax7 subset
cg45491659_TC21	0.478763	9.39371e-07	NA	Tacc1	Hypermethylated in Myf5 versus Pax7 subset
cg36476177_TC21	0.534795	9.43908e-07	NA	NA	Hypermethylated in Myf5 versus Pax7 subset
cg41625732_TC21	0.283861	9.43908e-07	NA	NA	Hypermethylated in Myf5 versus Pax7 subset
cg28581284_TC21	0.567027	1.02056e-06	NA	NA	Hypermethylated in Myf5 versus Pax7 subset
cg31231445_BC11	0.338273	1.06305e-06	NA	Klf6	Hypermethylated in Myf5 versus Pax7 subset
cg39275598_TC21	0.501008	1.12956e-06	5031425F14Rik	NA	Hypermethylated in Myf5 versus Pax7 subset
cg28224818_TC21	0.332885	1.12956e-06	NA	Nhsl1	Hypermethylated in Myf5 versus Pax7 subset
cg45202605_TC21	0.455031	1.14907e-06	Adam12	NA	Hypermethylated in Myf5 versus Pax7 subset
cg28578693_TC21	0.470049	1.15718e-06	NA	NA	Hypermethylated in Myf5 versus Pax7 subset
cg31594733_BC21	0.210734	1.19003e-06	NA	NA	Hypermethylated in Myf5 versus Pax7 subset
cg44735518_TC21	0.559078	1.23304e-06	Akap13	NA	Hypermethylated in Myf5 versus Pax7 subset
cg43999048_BC11	0.320539	1.24262e-06	NA	NA	Hypermethylated in Myf5 versus Pax7 subset
cg44011273_TC21	0.469049	1.30821e-06	NA	2310001H17Rik	Hypermethylated in Myf5 versus Pax7 subset
cg31717552_TC21	0.453702	1.32296e-06	NA	Aopep	Hypermethylated in Myf5 versus Pax7 subset
cg31046305_TC11	0.350645	1.3466e-06	NA	NA	Hypermethylated in Myf5 versus Pax7 subset
cg42446722_BC21	0.505929	1.4371e-06	NA	Bmp2k	Hypermethylated in Myf5 versus Pax7 subset
cg30224730_TC21	0.428929	1.56913e-06	NA	Cdk3	Hypermethylated in Myf5 versus Pax7 subset
cg42212900_TC11	0.401018	1.58878e-06	NA	NA	Hypermethylated in Myf5 versus Pax7 subset
cg33860044_TC21	0.428344	1.58878e-06	NA	NA	Hypermethylated in Myf5 versus Pax7 subset
cg33384689_TC21	0.272818	1.60146e-06	NA	NA	Hypermethylated in Myf5 versus Pax7 subset
cg34507447_TC11	0.370465	1.60425e-06	NA	Runx1	Hypermethylated in Myf5 versus Pax7 subset
cg29722547_TC21	0.287841	1.60425e-06	NA	NA	Hypermethylated in Myf5 versus Pax7 subset
cg33386211_BC21	0.525169	1.61696e-06	NA	Mtss1	Hypermethylated in Myf5 versus Pax7 subset
cg44401088_TC21	0.354805	1.6185e-06	Fxyd5	NA	Hypermethylated in Myf5 versus Pax7 subset
cg30874005_TC21	0.455034	1.68486e-06	NA	NA	Hypermethylated in Myf5 versus Pax7 subset
cg40976383_BC21	0.316533	1.71252e-06	Tmem268	NA	Hypermethylated in Myf5 versus Pax7 subset
cg35056421_TC21	0.416114	1.71917e-06	NA	NA	Hypermethylated in Myf5 versus Pax7 subset
cg42284986_TC21	0.387497	1.74899e-06	NA	Fryl	Hypermethylated in Myf5 versus Pax7 subset
cg28116240_TC11	0.456118	1.82163e-06	NA	NA	Hypermethylated in Myf5 versus Pax7 subset
cg35868888_BC21	0.579443	1.82163e-06	NA	NA	Hypermethylated in Myf5 versus Pax7 subset
cg44521932_BC11	0.434246	1.82163e-06	NA	Plekha4	Hypermethylated in Myf5 versus Pax7 subset
cg33176897_TC21	0.479807	1.85351e-06	NA	NA	Hypermethylated in Myf5 versus Pax7 subset
cg31253719_BC21	0.385875	1.8708e-06	NA	Dip2c	Hypermethylated in Myf5 versus Pax7 subset
cg36404077_BC21	0.522128	1.95026e-06	NA	Ubtd1	Hypermethylated in Myf5 versus Pax7 subset
cg38204592_BC21	0.416267	1.98041e-06	NA	Rapgef1	Hypermethylated in Myf5 versus Pax7 subset
cg35912432_TC21	0.421267	1.98041e-06	NA	Elac1	Hypermethylated in Myf5 versus Pax7 subset
cg46802302_BC21	0.418014	2.00303e-06	NA	NA	Hypermethylated in Myf5 versus Pax7 subset
cg33384691_TC21	0.453425	2.10469e-06	NA	NA	Hypermethylated in Myf5 versus Pax7 subset
cg38739678_BC21	0.497202	2.15304e-06	NA	NA	Hypermethylated in Myf5 versus Pax7 subset
cg37512978_TC21	0.286239	2.30007e-06	NA	NA	Hypermethylated in Myf5 versus Pax7 subset
cg44298048_BC21	0.438404	2.31947e-06	NA	NA	Hypermethylated in Myf5 versus Pax7 subset
cg44919741_BC21	0.371181	2.32449e-06	Arhgef17	NA	Hypermethylated in Myf5 versus Pax7 subset
cg34501902_BC21	0.332345	2.39554e-06	NA	Rcan1	Hypermethylated in Myf5 versus Pax7 subset
cg45215614_TC21	0.48226	2.40727e-06	Ptpre	NA	Hypermethylated in Myf5 versus Pax7 subset
cg40314406_TC21	0.529111	2.46786e-06	NA	NA	Hypermethylated in Myf5 versus Pax7 subset
cg45489398_TC21	0.302158	2.70701e-06	NA	Plekha2	Hypermethylated in Myf5 versus Pax7 subset
cg34610048_TC21	0.392991	2.84958e-06	NA	NA	Hypermethylated in Myf5 versus Pax7 subset
cg43869412_TC21	0.494681	2.89177e-06	Atg7	NA	Hypermethylated in Myf5 versus Pax7 subset
cg42936071_TC11	0.415622	2.9204e-06	Sun1	NA	Hypermethylated in Myf5 versus Pax7 subset
cg37534256_BC21	0.440064	2.96352e-06	NA	Nek7	Hypermethylated in Myf5 versus Pax7 subset
cg36135792_TC21	0.369071	3.04304e-06	NA	NA	Hypermethylated in Myf5 versus Pax7 subset
cg29505665_TC21	0.212589	3.05867e-06	NA	Mapk9	Hypermethylated in Myf5 versus Pax7 subset
cg43559287_TC21	0.35645	3.10889e-06	Capg	NA	Hypermethylated in Myf5 versus Pax7 subset
cg29815728_BC21	0.356898	3.16911e-06	NA	NA	Hypermethylated in Myf5 versus Pax7 subset
cg33779808_BC21	0.439345	3.17448e-06	Wnt10b	NA	Hypermethylated in Myf5 versus Pax7 subset
cg28887406_TC21	0.424551	3.21671e-06	NA	NA	Hypermethylated in Myf5 versus Pax7 subset
cg33406536_TC21	0.250807	3.36374e-06	NA	Myc	Hypermethylated in Myf5 versus Pax7 subset
cg45366066_TC21	0.385572	3.3724e-06	NA	NA	Hypermethylated in Myf5 versus Pax7 subset
cg37815917_BC21	0.423908	3.38384e-06	NA	Sdccag8	Hypermethylated in Myf5 versus Pax7 subset
cg43522061_TC21	0.403038	3.45369e-06	NA	NA	Hypermethylated in Myf5 versus Pax7 subset
cg42949634_TC11	0.428309	3.45369e-06	NA	NA	Hypermethylated in Myf5 versus Pax7 subset
cg40398744_TC21	0.410651	3.58703e-06	NA	Tspan5	Hypermethylated in Myf5 versus Pax7 subset
cg28417764_BC21	0.334961	3.69455e-06	NA	Crybg1	Hypermethylated in Myf5 versus Pax7 subset
cg40314419_TC11	0.345295	3.69763e-06	NA	NA	Hypermethylated in Myf5 versus Pax7 subset
cg41591829_BC21	0.361215	3.81145e-06	NA	Nbl1	Hypermethylated in Myf5 versus Pax7 subset
cg29510240_TC11	0.403114	3.85826e-06	Ltc4s	NA	Hypermethylated in Myf5 versus Pax7 subset
cg43869413_BC21	0.483954	3.91658e-06	Atg7	NA	Hypermethylated in Myf5 versus Pax7 subset
cg31503814_TC21	0.567904	3.92074e-06	NA	Gfod1	Hypermethylated in Myf5 versus Pax7 subset
cg31484701_TC21	0.379604	3.96091e-06	NA	Nedd9	Hypermethylated in Myf5 versus Pax7 subset
cg37199340_TC21	0.40157	4.00115e-06	Arl4c	NA	Hypermethylated in Myf5 versus Pax7 subset
cg28757726_TC21	0.453958	4.08993e-06	NA	NA	Hypermethylated in Myf5 versus Pax7 subset
cg32730917_BC21	0.469493	4.09919e-06	Elf1	NA	Hypermethylated in Myf5 versus Pax7 subset
cg40831593_BC21	0.423183	4.1316e-06	NA	Shb	Hypermethylated in Myf5 versus Pax7 subset
cg38234637_BC21	0.358945	4.16885e-06	Qrfp	NA	Hypermethylated in Myf5 versus Pax7 subset
cg43762342_BC21	0.343835	4.16885e-06	NA	Foxp1	Hypermethylated in Myf5 versus Pax7 subset
cg39175986_TC21	0.433178	4.16885e-06	NA	NA	Hypermethylated in Myf5 versus Pax7 subset
cg32333835_TC21	0.452053	4.16885e-06	NA	Stab1	Hypermethylated in Myf5 versus Pax7 subset
cg33521648_BC11	0.406687	4.16885e-06	Rbfox2	NA	Hypermethylated in Myf5 versus Pax7 subset
cg31034090_TC21	0.453347	4.20698e-06	NA	Rin3	Hypermethylated in Myf5 versus Pax7 subset
cg39370063_BC21	0.402925	4.24545e-06	NA	Pmepa1	Hypermethylated in Myf5 versus Pax7 subset
cg47063297_TC21	0.504814	4.24568e-06	NA	Snx14	Hypermethylated in Myf5 versus Pax7 subset
cg45489400_BC21	0.301139	4.26727e-06	NA	Plekha2	Hypermethylated in Myf5 versus Pax7 subset
cg34378711_TC21	0.308503	4.44884e-06	NA	NA	Hypermethylated in Myf5 versus Pax7 subset
cg34788497_TC21	0.415457	4.44884e-06	NA	NA	Hypermethylated in Myf5 versus Pax7 subset
cg43762273_BC21	0.399595	4.53476e-06	NA	Foxp1	Hypermethylated in Myf5 versus Pax7 subset
cg45215616_TC21	0.430737	4.55537e-06	Ptpre	NA	Hypermethylated in Myf5 versus Pax7 subset
cg36173486_BC21	0.349951	4.59967e-06	NA	NA	Hypermethylated in Myf5 versus Pax7 subset
cg39860825_TC21	0.34577	4.60783e-06	NA	NA	Hypermethylated in Myf5 versus Pax7 subset
cg28693547_TC11	0.335072	4.68952e-06	NA	NA	Hypermethylated in Myf5 versus Pax7 subset
cg37378630_BC21	0.429891	4.83979e-06	NA	3830432H09Rik	Hypermethylated in Myf5 versus Pax7 subset
cg42768777_BC21	0.330713	5.04585e-06	NA	NA	Hypermethylated in Myf5 versus Pax7 subset
cg34589167_BC21	0.326758	5.14581e-06	NA	Synj2	Hypermethylated in Myf5 versus Pax7 subset
cg41466237_TC21	0.449876	5.18991e-06	NA	NA	Hypermethylated in Myf5 versus Pax7 subset
cg45491660_BC21	0.436941	5.3972e-06	NA	Tacc1	Hypermethylated in Myf5 versus Pax7 subset
cg30252763_BC21	0.352556	5.42587e-06	NA	Pgs1	Hypermethylated in Myf5 versus Pax7 subset
cg37869910_BC21	0.40976	5.64304e-06	NA	NA	Hypermethylated in Myf5 versus Pax7 subset
cg31594034_BC21	0.421908	5.75089e-06	NA	NA	Hypermethylated in Myf5 versus Pax7 subset
cg34220832_BC21	0.526312	5.95303e-06	NA	NA	Hypermethylated in Myf5 versus Pax7 subset
cg35618629_TC21	0.349164	5.95977e-06	NA	Diaph1	Hypermethylated in Myf5 versus Pax7 subset
cg45958239_BC21	0.380753	5.95977e-06	NA	NA	Hypermethylated in Myf5 versus Pax7 subset
cg35173070_BC21	0.361315	6.00314e-06	Tgif1	NA	Hypermethylated in Myf5 versus Pax7 subset
cg36475853_BC21	0.395228	6.07284e-06	NA	NA	Hypermethylated in Myf5 versus Pax7 subset
cg28397587_TC11	0.286572	6.07284e-06	NA	Foxo3	Hypermethylated in Myf5 versus Pax7 subset
cg40314344_BC21	0.583973	6.10299e-06	NA	NA	Hypermethylated in Myf5 versus Pax7 subset
cg37190296_BC21	0.390045	6.17291e-06	Inpp5d	NA	Hypermethylated in Myf5 versus Pax7 subset
cg28718906_BC21	0.383647	6.23211e-06	NA	Reep6	Hypermethylated in Myf5 versus Pax7 subset
cg45120766_BC21	0.46458	6.49001e-06	Cln3	NA	Hypermethylated in Myf5 versus Pax7 subset
cg45489401_TC21	0.287952	6.49175e-06	NA	Plekha2	Hypermethylated in Myf5 versus Pax7 subset
cg39263976_TC21	0.44102	6.81126e-06	Eya2	NA	Hypermethylated in Myf5 versus Pax7 subset
cg36475359_TC11	0.378421	6.9183e-06	NA	Sh3pxd2a	Hypermethylated in Myf5 versus Pax7 subset
cg41207463_TC21	0.432695	6.9183e-06	NA	NA	Hypermethylated in Myf5 versus Pax7 subset
cg37651584_TC11	0.352938	7.07461e-06	NA	Abl2	Hypermethylated in Myf5 versus Pax7 subset
cg43559244_BC21	0.460528	7.45393e-06	Capg	NA	Hypermethylated in Myf5 versus Pax7 subset
cg33800491_BC21	0.437492	7.45393e-06	NA	Dip2b	Hypermethylated in Myf5 versus Pax7 subset
cg33574459_TC21	0.284199	7.47527e-06	NA	NA	Hypermethylated in Myf5 versus Pax7 subset
cg38251051_TC21	0.414679	7.51931e-06	NA	Niban2	Hypermethylated in Myf5 versus Pax7 subset
cg45000867_TC21	0.40459	7.72884e-06	NA	NA	Hypermethylated in Myf5 versus Pax7 subset
cg47325661_BC21	0.424778	7.78053e-06	NA	NA	Hypermethylated in Myf5 versus Pax7 subset
cg35288919_TC21	0.304976	7.87065e-06	NA	NA	Hypermethylated in Myf5 versus Pax7 subset
cg44380842_TC21	0.367121	7.88792e-06	Sipa1l3	NA	Hypermethylated in Myf5 versus Pax7 subset
cg40831585_TC11	0.370658	7.96955e-06	NA	Shb	Hypermethylated in Myf5 versus Pax7 subset
cg37847549_TC21	0.423771	8.30392e-06	NA	NA	Hypermethylated in Myf5 versus Pax7 subset
cg43762359_TC21	0.339838	8.32467e-06	NA	Foxp1	Hypermethylated in Myf5 versus Pax7 subset
cg38942257_BC21	0.319224	8.43019e-06	NA	NA	Hypermethylated in Myf5 versus Pax7 subset
cg43174330_BC21	0.448432	8.43469e-06	NA	Cav1	Hypermethylated in Myf5 versus Pax7 subset
cg46761157_TC21	0.437492	8.85718e-06	NA	Acat1	Hypermethylated in Myf5 versus Pax7 subset
cg45920490_TC11	0.292619	8.89616e-06	Podnl1	NA	Hypermethylated in Myf5 versus Pax7 subset
cg39103238_TC21	0.399005	8.91631e-06	Abhd12	NA	Hypermethylated in Myf5 versus Pax7 subset
cg41793137_TC21	0.355253	9.08263e-06	Nadk	NA	Hypermethylated in Myf5 versus Pax7 subset
cg39544263_BC21	0.441936	9.08726e-06	NA	NA	Hypermethylated in Myf5 versus Pax7 subset
cg42771096_TC21	0.328141	9.08726e-06	Pitpnm2	NA	Hypermethylated in Myf5 versus Pax7 subset
cg46271614_TC21	0.460806	9.18208e-06	NA	Gse1	Hypermethylated in Myf5 versus Pax7 subset
cg38703885_TC21	0.287239	9.21893e-06	NA	NA	Hypermethylated in Myf5 versus Pax7 subset
cg46878484_TC21	0.297244	9.29536e-06	NA	NA	Hypermethylated in Myf5 versus Pax7 subset
cg30871243_TC21	0.426383	9.4452e-06	NA	NA	Hypermethylated in Myf5 versus Pax7 subset
cg43173432_BC21	0.400057	9.60384e-06	D830026I12Rik	NA	Hypermethylated in Myf5 versus Pax7 subset
cg44779769_TC21	0.349481	9.71431e-06	NA	Iqgap1	Hypermethylated in Myf5 versus Pax7 subset
cg34760882_BC21	0.430444	9.73303e-06	NA	NA	Hypermethylated in Myf5 versus Pax7 subset
cg37651585_TC21	0.374994	9.73949e-06	NA	Abl2	Hypermethylated in Myf5 versus Pax7 subset
cg34448473_BC21	0.482551	9.89579e-06	NA	Bach1	Hypermethylated in Myf5 versus Pax7 subset
cg38843297_BC21	0.3521	9.91152e-06	NA	Spred1	Hypermethylated in Myf5 versus Pax7 subset
cg35618628_BC21	0.344229	9.92732e-06	NA	Diaph1	Hypermethylated in Myf5 versus Pax7 subset
cg46301675_TC21	0.224516	1.00284e-05	NA	NA	Hypermethylated in Myf5 versus Pax7 subset
cg41593509_BC21	0.269666	1.02104e-05	NA	Capzb	Hypermethylated in Myf5 versus Pax7 subset
cg29605471_BC11	0.347964	1.02651e-05	NA	NA	Hypermethylated in Myf5 versus Pax7 subset
cg46115019_TC21	0.45044	1.0436e-05	NA	NA	Hypermethylated in Myf5 versus Pax7 subset
cg30280744_BC21	0.364932	1.0436e-05	NA	Rptor	Hypermethylated in Myf5 versus Pax7 subset
cg35173658_BC21	0.323941	1.04945e-05	NA	NA	Hypermethylated in Myf5 versus Pax7 subset
cg39470394_TC21	0.401991	1.04945e-05	NA	Mrps28	Hypermethylated in Myf5 versus Pax7 subset
cg46835381_BC11	0.308414	1.07619e-05	NA	NA	Hypermethylated in Myf5 versus Pax7 subset
cg46441548_BC11	0.267695	1.07749e-05	NA	NA	Hypermethylated in Myf5 versus Pax7 subset
cg46084411_BC21	0.237328	1.08718e-05	Cdh5	NA	Hypermethylated in Myf5 versus Pax7 subset
cg42879225_BC21	0.44307	1.11389e-05	Lat2	NA	Hypermethylated in Myf5 versus Pax7 subset
cg34501621_TC11	0.33697	1.13074e-05	NA	NA	Hypermethylated in Myf5 versus Pax7 subset
cg43559278_BC21	0.316693	1.13369e-05	Capg	NA	Hypermethylated in Myf5 versus Pax7 subset
cg30064153_TC21	0.409025	1.14052e-05	Slc25a39	NA	Hypermethylated in Myf5 versus Pax7 subset
cg43684668_TO21	0.519351	1.14289e-05	NA	NA	Hypermethylated in Myf5 versus Pax7 subset
cg37000842_TC21	0.361231	1.14409e-05	NA	Nrp2	Hypermethylated in Myf5 versus Pax7 subset
cg33173616_TC21	0.223592	1.16374e-05	NA	Ank	Hypermethylated in Myf5 versus Pax7 subset
cg32702592_BC21	0.412509	1.19231e-05	NA	NA	Hypermethylated in Myf5 versus Pax7 subset
cg31915877_TC21	0.347853	1.20985e-05	NA	Lhfpl2	Hypermethylated in Myf5 versus Pax7 subset
cg32577580_BC11	0.348613	1.20985e-05	NA	NA	Hypermethylated in Myf5 versus Pax7 subset
cg45003074_TC21	0.307444	1.21405e-05	NA	Tead1	Hypermethylated in Myf5 versus Pax7 subset
cg40315352_TC21	0.393688	1.22175e-05	NA	Enpep	Hypermethylated in Myf5 versus Pax7 subset
cg39154902_TC11	0.378977	1.23168e-05	NA	Uqcc1	Hypermethylated in Myf5 versus Pax7 subset
cg35691301_TC21	0.414425	1.2353e-05	NA	Sema6a	Hypermethylated in Myf5 versus Pax7 subset
cg43824344_BC21	0.325306	1.23704e-05	NA	NA	Hypermethylated in Myf5 versus Pax7 subset
cg30249274_BC21	0.215062	1.23728e-05	Tmc8	NA	Hypermethylated in Myf5 versus Pax7 subset
cg43684671_BC21	0.410468	1.24727e-05	NA	NA	Hypermethylated in Myf5 versus Pax7 subset
cg29297464_BC21	0.361671	1.24727e-05	NA	Spred2	Hypermethylated in Myf5 versus Pax7 subset
cg33173618_BC21	0.205108	1.24752e-05	NA	Ank	Hypermethylated in Myf5 versus Pax7 subset
cg46795638_TC21	0.438094	1.26453e-05	Ppcdc	NA	Hypermethylated in Myf5 versus Pax7 subset
cg30961621_BC21	0.391035	1.28323e-05	NA	Sel1l	Hypermethylated in Myf5 versus Pax7 subset
cg44380840_TC11	0.369199	1.29302e-05	Sipa1l3	NA	Hypermethylated in Myf5 versus Pax7 subset
cg28848215_BC11	0.416458	1.31425e-05	NA	NA	Hypermethylated in Myf5 versus Pax7 subset
cg39307595_BC21	0.281905	1.31425e-05	NA	Nfatc2	Hypermethylated in Myf5 versus Pax7 subset
cg42768773_TC21	0.386592	1.31725e-05	NA	NA	Hypermethylated in Myf5 versus Pax7 subset
cg31231419_BC21	0.480023	1.34109e-05	Klf6	NA	Hypermethylated in Myf5 versus Pax7 subset
cg33877561_BC21	0.387465	1.35884e-05	NA	Rbfox1	Hypermethylated in Myf5 versus Pax7 subset
cg34012631_TC11	0.319867	1.37298e-05	NA	St6gal1	Hypermethylated in Myf5 versus Pax7 subset
cg41403021_BC11	0.37793	1.40796e-05	Zc3h12a	NA	Hypermethylated in Myf5 versus Pax7 subset
cg40314418_BC11	0.444036	1.41158e-05	NA	NA	Hypermethylated in Myf5 versus Pax7 subset
cg45584151_BC21	0.444987	1.43136e-05	NA	NA	Hypermethylated in Myf5 versus Pax7 subset
cg30279190_TC21	0.204092	1.44125e-05	NA	Rptor	Hypermethylated in Myf5 versus Pax7 subset
cg30018742_BC21	0.450848	1.44222e-05	NA	Rara	Hypermethylated in Myf5 versus Pax7 subset
cg39816642_TC21	0.409611	1.44222e-05	Rap2b	NA	Hypermethylated in Myf5 versus Pax7 subset
cg43684668_TC11	0.415886	1.45126e-05	NA	NA	Hypermethylated in Myf5 versus Pax7 subset
cg31251709_BC21	0.369291	1.47839e-05	NA	NA	Hypermethylated in Myf5 versus Pax7 subset
cg34543362_TC21	0.409569	1.48282e-05	NA	1600002D24Rik	Hypermethylated in Myf5 versus Pax7 subset
cg43320491_TC21	0.333511	1.52543e-05	NA	NA	Hypermethylated in Myf5 versus Pax7 subset
cg31231418_BC21	0.410447	1.53396e-05	Klf6	NA	Hypermethylated in Myf5 versus Pax7 subset
cg32512590_BC21	0.364128	1.54119e-05	Tm9sf1	NA	Hypermethylated in Myf5 versus Pax7 subset
cg34000629_TC21	0.40123	1.57495e-05	NA	Igf2bp2	Hypermethylated in Myf5 versus Pax7 subset
cg43999050_BC21	0.313977	1.59997e-05	NA	NA	Hypermethylated in Myf5 versus Pax7 subset
cg29921222_TC21	0.304039	1.62356e-05	NA	Pctp	Hypermethylated in Myf5 versus Pax7 subset
cg33259904_BC11	0.356678	1.62408e-05	NA	NA	Hypermethylated in Myf5 versus Pax7 subset
cg29696480_BC21	0.40833	1.62725e-05	NA	Arhgef15	Hypermethylated in Myf5 versus Pax7 subset
cg41722764_TC11	0.343225	1.62803e-05	NA	NA	Hypermethylated in Myf5 versus Pax7 subset
cg42608095_TC21	0.284967	1.65088e-05	NA	2900026A02Rik	Hypermethylated in Myf5 versus Pax7 subset
cg42418453_TC21	0.361905	1.65555e-05	Cxcl11	NA	Hypermethylated in Myf5 versus Pax7 subset
cg30139105_BC21	0.413708	1.68513e-05	NA	Axin2	Hypermethylated in Myf5 versus Pax7 subset
cg43346696_TC21	0.464917	1.6882e-05	Dennd11	NA	Hypermethylated in Myf5 versus Pax7 subset
cg40600186_BC21	0.339751	1.68877e-05	NA	NA	Hypermethylated in Myf5 versus Pax7 subset
cg28655159_TC21	0.408646	1.69258e-05	NA	NA	Hypermethylated in Myf5 versus Pax7 subset
cg45958238_TC21	0.388999	1.70191e-05	NA	NA	Hypermethylated in Myf5 versus Pax7 subset
cg34089612_BC21	0.479359	1.71233e-05	NA	NA	Hypermethylated in Myf5 versus Pax7 subset
cg40595570_BC21	0.292929	1.74137e-05	NA	NA	Hypermethylated in Myf5 versus Pax7 subset
cg29708541_BC21	0.387192	1.75959e-05	Cd68	NA	Hypermethylated in Myf5 versus Pax7 subset
cg47122309_TC21	0.3018	1.76921e-05	NA	Pxylp1	Hypermethylated in Myf5 versus Pax7 subset
cg37203873_BC21	0.294562	1.79341e-05	NA	NA	Hypermethylated in Myf5 versus Pax7 subset
cg46863848_BC21	0.252888	1.79913e-05	NA	NA	Hypermethylated in Myf5 versus Pax7 subset
cg30188551_TC21	0.315224	1.80437e-05	NA	Cdc42ep4	Hypermethylated in Myf5 versus Pax7 subset
cg37729716_TC21	0.43416	1.8191e-05	NA	Tada1	Hypermethylated in Myf5 versus Pax7 subset
cg47290406_BC21	0.346953	1.85556e-05	NA	Clasp2	Hypermethylated in Myf5 versus Pax7 subset
cg30243236_BC21	0.345046	1.85556e-05	Septin9	NA	Hypermethylated in Myf5 versus Pax7 subset
cg45963915_BC21	0.249142	1.8623e-05	Adcy7	NA	Hypermethylated in Myf5 versus Pax7 subset
cg44780418_BC21	0.292417	1.8623e-05	NA	NA	Hypermethylated in Myf5 versus Pax7 subset
cg36548566_BC11	0.247378	1.86439e-05	NA	NA	Hypermethylated in Myf5 versus Pax7 subset
cg33511960_TC21	0.341394	1.87271e-05	NA	NA	Hypermethylated in Myf5 versus Pax7 subset
cg42160458_TC21	0.311296	1.88635e-05	NA	NA	Hypermethylated in Myf5 versus Pax7 subset
cg29510239_TC21	0.305092	1.88635e-05	Ltc4s	NA	Hypermethylated in Myf5 versus Pax7 subset
cg34564596_BC21	0.397094	1.88648e-05	Tiam2	NA	Hypermethylated in Myf5 versus Pax7 subset
cg33568287_TC21	0.4266	1.90399e-05	Enthd1	NA	Hypermethylated in Myf5 versus Pax7 subset
cg44998202_BC21	0.306684	1.94934e-05	NA	Mical2	Hypermethylated in Myf5 versus Pax7 subset
cg30227712_TC11	0.314424	1.99505e-05	NA	Rnf157	Hypermethylated in Myf5 versus Pax7 subset
cg45367011_TC21	0.420176	2.02253e-05	NA	NA	Hypermethylated in Myf5 versus Pax7 subset
cg43723771_BC21	0.387834	2.02552e-05	NA	4930511A08Rik	Hypermethylated in Myf5 versus Pax7 subset
cg37773182_TC21	0.297387	2.04566e-05	NA	Pcp4l1	Hypermethylated in Myf5 versus Pax7 subset
cg31450750_TC21	0.329089	2.06377e-05	NA	NA	Hypermethylated in Myf5 versus Pax7 subset
cg43668319_TC11	0.325255	2.09065e-05	NA	NA	Hypermethylated in Myf5 versus Pax7 subset
cg36476184_BC21	0.484407	2.09165e-05	NA	NA	Hypermethylated in Myf5 versus Pax7 subset
cg30243684_TC21	0.348424	2.14301e-05	Septin9	NA	Hypermethylated in Myf5 versus Pax7 subset
cg44759698_TC21	0.371954	2.14831e-05	NA	Abhd2	Hypermethylated in Myf5 versus Pax7 subset
cg32298044_TC21	0.219097	2.16643e-05	NA	NA	Hypermethylated in Myf5 versus Pax7 subset
cg40080925_TC21	0.361666	2.17884e-05	NA	Gm5544	Hypermethylated in Myf5 versus Pax7 subset
cg42933939_BC21	0.404917	2.20768e-05	NA	NA	Hypermethylated in Myf5 versus Pax7 subset
cg43920886_TC21	0.42947	2.23468e-05	NA	NA	Hypermethylated in Myf5 versus Pax7 subset
cg32164114_TC21	0.351599	2.23468e-05	NA	Pxk	Hypermethylated in Myf5 versus Pax7 subset
cg33506603_TC11	0.316461	2.23673e-05	Plec	NA	Hypermethylated in Myf5 versus Pax7 subset
cg41451543_TC21	0.276096	2.23988e-05	NA	NA	Hypermethylated in Myf5 versus Pax7 subset
cg32592404_BC21	0.296824	2.26256e-05	NA	Msra	Hypermethylated in Myf5 versus Pax7 subset
cg30243604_TC11	0.376485	2.27063e-05	NA	NA	Hypermethylated in Myf5 versus Pax7 subset
cg40928610_BC21	0.302117	2.27646e-05	NA	NA	Hypermethylated in Myf5 versus Pax7 subset
cg30076838_BC21	0.256487	2.28318e-05	NA	Map3k14	Hypermethylated in Myf5 versus Pax7 subset
cg42933943_TC21	0.398695	2.34545e-05	NA	NA	Hypermethylated in Myf5 versus Pax7 subset
cg36075525_BC21	0.383619	2.34869e-05	Tbc1d10c	NA	Hypermethylated in Myf5 versus Pax7 subset
cg30076769_BC21	0.312836	2.3487e-05	NA	Map3k14	Hypermethylated in Myf5 versus Pax7 subset
cg36470338_BC21	0.357433	2.3915e-05	NA	NA	Hypermethylated in Myf5 versus Pax7 subset
cg46316362_TC11	0.350198	2.40757e-05	NA	Ankrd11	Hypermethylated in Myf5 versus Pax7 subset
cg43559285_TC21	0.302978	2.42215e-05	Capg	NA	Hypermethylated in Myf5 versus Pax7 subset
cg46595433_BC11	0.273185	2.43116e-05	St3gal4	NA	Hypermethylated in Myf5 versus Pax7 subset
cg38949107_BC21	0.34207	2.43337e-05	NA	Chchd5	Hypermethylated in Myf5 versus Pax7 subset
cg42771097_BC21	0.299965	2.43337e-05	Pitpnm2	NA	Hypermethylated in Myf5 versus Pax7 subset
cg43684668_TO11	0.340007	2.44025e-05	NA	NA	Hypermethylated in Myf5 versus Pax7 subset
cg37860331_BC21	0.349044	2.48111e-05	NA	NA	Hypermethylated in Myf5 versus Pax7 subset
cg32886127_BC21	0.425547	2.48111e-05	NA	NA	Hypermethylated in Myf5 versus Pax7 subset
cg28547764_BC21	0.358462	2.49998e-05	NA	Kifbp	Hypermethylated in Myf5 versus Pax7 subset
cg46136140_BC21	0.378014	2.51424e-05	Zfhx3	NA	Hypermethylated in Myf5 versus Pax7 subset
cg40111631_BC21	0.315791	2.51424e-05	NA	Atp1a1	Hypermethylated in Myf5 versus Pax7 subset
cg43093938_TC11	0.347516	2.52578e-05	NA	NA	Hypermethylated in Myf5 versus Pax7 subset
cg34646841_TC21	0.304609	2.55291e-05	NA	NA	Hypermethylated in Myf5 versus Pax7 subset
cg41264489_TC11	0.220216	2.62108e-05	Shisal2a	NA	Hypermethylated in Myf5 versus Pax7 subset
cg33478006_BC21	0.299152	2.66621e-05	Slc45a4	NA	Hypermethylated in Myf5 versus Pax7 subset
cg40082088_TC21	0.324665	2.7078e-05	NA	Notch2	Hypermethylated in Myf5 versus Pax7 subset
cg46605589_TC21	0.293006	2.73116e-05	NA	NA	Hypermethylated in Myf5 versus Pax7 subset
cg33473322_TC11	0.384164	2.76903e-05	NA	Ago2	Hypermethylated in Myf5 versus Pax7 subset
cg40021253_BC21	0.360385	2.78297e-05	NA	S100a4	Hypermethylated in Myf5 versus Pax7 subset
cg36560952_BC21	0.262775	2.78418e-05	NA	Afap1l2	Hypermethylated in Myf5 versus Pax7 subset
cg44380668_BC21	0.376793	2.78418e-05	NA	Sipa1l3	Hypermethylated in Myf5 versus Pax7 subset
cg40314382_BC21	0.502338	2.80739e-05	NA	NA	Hypermethylated in Myf5 versus Pax7 subset
cg34577934_BC21	0.348373	2.83231e-05	NA	Arid1b	Hypermethylated in Myf5 versus Pax7 subset
cg33180311_BC21	0.475809	2.84818e-05	NA	NA	Hypermethylated in Myf5 versus Pax7 subset
cg43203985_TC21	0.417018	2.86863e-05	NA	NA	Hypermethylated in Myf5 versus Pax7 subset
cg34501899_TC21	0.345199	2.87072e-05	NA	Rcan1	Hypermethylated in Myf5 versus Pax7 subset
cg33527739_TC21	0.28126	2.89263e-05	NA	Myh9	Hypermethylated in Myf5 versus Pax7 subset
cg29722543_BC11	0.287138	2.91852e-05	NA	NA	Hypermethylated in Myf5 versus Pax7 subset
cg29904082_TC21	0.245593	2.97304e-05	NA	NA	Hypermethylated in Myf5 versus Pax7 subset
cg34815596_BC21	0.344007	3.00749e-05	NA	Zfand3	Hypermethylated in Myf5 versus Pax7 subset
cg45127991_TC21	0.324245	3.03158e-05	NA	AI467606	Hypermethylated in Myf5 versus Pax7 subset
cg39667653_BC11	0.250354	3.06447e-05	NA	NA	Hypermethylated in Myf5 versus Pax7 subset
cg33860042_BC21	0.372181	3.10802e-05	NA	NA	Hypermethylated in Myf5 versus Pax7 subset
cg43055919_BC21	0.377943	3.12727e-05	5930430L01Rik	NA	Hypermethylated in Myf5 versus Pax7 subset
cg40733113_TC21	0.41258	3.14597e-05	NA	NA	Hypermethylated in Myf5 versus Pax7 subset
cg44401087_BC21	0.272227	3.19729e-05	Fxyd5	NA	Hypermethylated in Myf5 versus Pax7 subset
cg34425547_BC21	0.221906	3.20984e-05	Mir155hg	NA	Hypermethylated in Myf5 versus Pax7 subset
cg32081359_TC21	0.35828	3.28601e-05	Ankrd55	NA	Hypermethylated in Myf5 versus Pax7 subset
cg44892515_TC21	0.416755	3.2898e-05	NA	NA	Hypermethylated in Myf5 versus Pax7 subset
cg29966709_BC11	0.283012	3.29577e-05	NA	NA	Hypermethylated in Myf5 versus Pax7 subset
cg30104501_BC21	0.316403	3.29747e-05	Cyb561	NA	Hypermethylated in Myf5 versus Pax7 subset
cg42634474_BC21	0.28178	3.32047e-05	Mir7028	NA	Hypermethylated in Myf5 versus Pax7 subset
cg35912433_BC21	0.455618	3.32388e-05	NA	Elac1	Hypermethylated in Myf5 versus Pax7 subset
cg39112130_TC21	0.45759	3.32585e-05	Fam110a	NA	Hypermethylated in Myf5 versus Pax7 subset
cg39508392_BC21	0.299973	3.34753e-05	NA	Car3	Hypermethylated in Myf5 versus Pax7 subset
cg38977808_TC21	0.372246	3.35137e-05	NA	NA	Hypermethylated in Myf5 versus Pax7 subset
cg37199557_BC21	0.267418	3.37364e-05	Arl4c	NA	Hypermethylated in Myf5 versus Pax7 subset
cg40054021_TC21	0.305336	3.38899e-05	NA	NA	Hypermethylated in Myf5 versus Pax7 subset
cg39546723_TC21	0.31598	3.39097e-05	NA	Tbl1xr1	Hypermethylated in Myf5 versus Pax7 subset
cg35055682_BC21	0.356764	3.39991e-05	NA	Ptprs	Hypermethylated in Myf5 versus Pax7 subset
cg31378666_BC21	0.348855	3.40403e-05	NA	NA	Hypermethylated in Myf5 versus Pax7 subset
cg42023122_TC21	0.360996	3.41026e-05	Nop14	NA	Hypermethylated in Myf5 versus Pax7 subset
cg46294026_TC21	0.387382	3.4442e-05	NA	Zcchc14	Hypermethylated in Myf5 versus Pax7 subset
cg40794593_BO21	0.245799	3.44725e-05	NA	Cntfr	Hypermethylated in Myf5 versus Pax7 subset
cg38637662_TC21	0.268838	3.44725e-05	NA	NA	Hypermethylated in Myf5 versus Pax7 subset
cg30792700_BC21	0.314549	3.47742e-05	NA	NA	Hypermethylated in Myf5 versus Pax7 subset
cg42671412_BC11	0.358288	3.51321e-05	NA	Taok3	Hypermethylated in Myf5 versus Pax7 subset
cg34806773_BC21	0.294227	3.54021e-05	NA	Pim1	Hypermethylated in Myf5 versus Pax7 subset
cg40133269_TC21	0.341007	3.557e-05	Ptpn22	NA	Hypermethylated in Myf5 versus Pax7 subset
cg32063112_TC11	0.373604	3.56115e-05	Plk2	NA	Hypermethylated in Myf5 versus Pax7 subset
cg28578685_BC21	0.437097	3.58935e-05	NA	NA	Hypermethylated in Myf5 versus Pax7 subset
cg46571811_TC21	0.277044	3.59224e-05	NA	Barx2	Hypermethylated in Myf5 versus Pax7 subset
cg31450752_TC21	0.345779	3.60304e-05	NA	NA	Hypermethylated in Myf5 versus Pax7 subset
cg31637068_BC21	0.24465	3.60304e-05	NA	NA	Hypermethylated in Myf5 versus Pax7 subset
cg38079185_BC21	0.34929	3.60433e-05	NA	Vim	Hypermethylated in Myf5 versus Pax7 subset
cg34839398_BC21	0.297572	3.60433e-05	NA	Rrp1b	Hypermethylated in Myf5 versus Pax7 subset
cg46926760_TC21	0.326801	3.69857e-05	NA	Myo1e	Hypermethylated in Myf5 versus Pax7 subset
cg38125874_BC21	0.420389	3.70536e-05	NA	Arhgap21	Hypermethylated in Myf5 versus Pax7 subset
cg32063114_TC21	0.37857	3.73621e-05	Plk2	NA	Hypermethylated in Myf5 versus Pax7 subset
cg40826814_BC21	0.319095	3.76712e-05	NA	Tomm5	Hypermethylated in Myf5 versus Pax7 subset
cg34487218_TC21	0.252113	3.78339e-05	NA	Il10rb	Hypermethylated in Myf5 versus Pax7 subset
cg31231618_BC21	0.38173	3.80515e-05	NA	NA	Hypermethylated in Myf5 versus Pax7 subset
cg43081719_TC21	0.383728	3.81181e-05	NA	NA	Hypermethylated in Myf5 versus Pax7 subset
cg34776713_BC11	0.302664	3.85849e-05	AI413582	NA	Hypermethylated in Myf5 versus Pax7 subset
cg33520525_TC21	0.331673	3.86289e-05	NA	NA	Hypermethylated in Myf5 versus Pax7 subset
cg29722440_BC21	0.386935	3.88057e-05	NA	Mink1	Hypermethylated in Myf5 versus Pax7 subset
cg45127993_BC21	0.310671	3.88694e-05	NA	AI467606	Hypermethylated in Myf5 versus Pax7 subset
cg37649675_BC21	0.30717	3.88738e-05	NA	NA	Hypermethylated in Myf5 versus Pax7 subset
cg40594173_TC21	0.340074	3.90696e-05	NA	NA	Hypermethylated in Myf5 versus Pax7 subset
cg47142127_BC21	0.254564	4.00554e-05	NA	Faim	Hypermethylated in Myf5 versus Pax7 subset
cg40291917_BC21	0.34032	4.01109e-05	NA	Camk2d	Hypermethylated in Myf5 versus Pax7 subset
cg33040316_TC21	0.329144	4.02525e-05	NA	NA	Hypermethylated in Myf5 versus Pax7 subset
cg29857570_BC11	0.224438	4.05048e-05	Dusp14	NA	Hypermethylated in Myf5 versus Pax7 subset
cg32683264_BC21	0.272623	4.15662e-05	NA	NA	Hypermethylated in Myf5 versus Pax7 subset
cg38524762_TC21	0.35898	4.22276e-05	NA	Dlx1	Hypermethylated in Myf5 versus Pax7 subset
cg36092361_TC21	0.282784	4.23199e-05	NA	Ccdc85b	Hypermethylated in Myf5 versus Pax7 subset
cg33673570_TC21	0.314894	4.24162e-05	NA	NA	Hypermethylated in Myf5 versus Pax7 subset
cg34956990_BC11	0.287366	4.24693e-05	4930542M03Rik	NA	Hypermethylated in Myf5 versus Pax7 subset
cg42893810_TC21	0.237211	4.2979e-05	NA	NA	Hypermethylated in Myf5 versus Pax7 subset
cg33206278_TC21	0.328701	4.30494e-05	Cmbl	NA	Hypermethylated in Myf5 versus Pax7 subset
cg40976384_BC21	0.277425	4.34091e-05	Tmem268	NA	Hypermethylated in Myf5 versus Pax7 subset
cg34660539_TC21	0.458982	4.3453e-05	NA	NA	Hypermethylated in Myf5 versus Pax7 subset
cg35968617_BC21	0.287115	4.34809e-05	NA	Slc14a2	Hypermethylated in Myf5 versus Pax7 subset
cg40806359_TC21	0.342767	4.3833e-05	NA	NA	Hypermethylated in Myf5 versus Pax7 subset
cg41359699_TC21	0.365954	4.38372e-05	NA	Foxo6	Hypermethylated in Myf5 versus Pax7 subset
cg43617451_TC21	0.225374	4.3884e-05	NA	NA	Hypermethylated in Myf5 versus Pax7 subset
cg34586330_TC11	0.309111	4.39852e-05	3300005D01Rik	NA	Hypermethylated in Myf5 versus Pax7 subset
cg33492728_BC21	0.393478	4.52827e-05	NA	Ly6e	Hypermethylated in Myf5 versus Pax7 subset
cg34448554_TC21	0.300007	4.53526e-05	NA	Bach1	Hypermethylated in Myf5 versus Pax7 subset
cg44048726_BC21	0.378225	4.58096e-05	NA	Gsg1	Hypermethylated in Myf5 versus Pax7 subset
cg32357210_BC21	0.36464	4.60066e-05	Arhgap22	NA	Hypermethylated in Myf5 versus Pax7 subset
cg29530904_BC21	0.272426	4.60208e-05	NA	NA	Hypermethylated in Myf5 versus Pax7 subset
cg36802189_TC21	0.342896	4.62928e-05	NA	NA	Hypermethylated in Myf5 versus Pax7 subset
cg45582244_TC21	0.304298	4.66367e-05	NA	NA	Hypermethylated in Myf5 versus Pax7 subset
cg28197291_BC21	0.380356	4.66916e-05	NA	Hivep2	Hypermethylated in Myf5 versus Pax7 subset
cg41599153_BC21	0.363098	4.68669e-05	NA	Iffo2	Hypermethylated in Myf5 versus Pax7 subset
cg29145890_TC21	0.326291	4.73877e-05	Mars1	NA	Hypermethylated in Myf5 versus Pax7 subset
cg36467449_TC21	0.254404	4.79458e-05	NA	Nt5c2	Hypermethylated in Myf5 versus Pax7 subset
cg46867044_TC21	0.338156	4.80459e-05	NA	NA	Hypermethylated in Myf5 versus Pax7 subset
cg43262552_BC21	0.332719	4.81166e-05	Cpa4	NA	Hypermethylated in Myf5 versus Pax7 subset
cg36521880_BC21	0.304349	4.85829e-05	NA	Dusp5	Hypermethylated in Myf5 versus Pax7 subset
cg34742368_BC21	0.336066	4.98077e-05	NA	NA	Hypermethylated in Myf5 versus Pax7 subset
cg29198512_BC21	0.255202	5.02072e-05	NA	Gas2l1	Hypermethylated in Myf5 versus Pax7 subset
cg38248555_BC21	0.380614	5.02325e-05	NA	NA	Hypermethylated in Myf5 versus Pax7 subset
cg39952659_BC21	0.384733	5.0413e-05	NA	NA	Hypermethylated in Myf5 versus Pax7 subset
cg45120772_TC21	0.342758	5.04485e-05	Apobr	NA	Hypermethylated in Myf5 versus Pax7 subset
cg35602584_TC21	0.41313	5.15615e-05	NA	NA	Hypermethylated in Myf5 versus Pax7 subset
cg37217521_BC21	0.346238	5.1646e-05	NA	NA	Hypermethylated in Myf5 versus Pax7 subset
cg46088343_BC11	0.238811	5.2436e-05	NA	Dync1li2	Hypermethylated in Myf5 versus Pax7 subset
cg42651118_TC21	0.303692	5.25252e-05	NA	NA	Hypermethylated in Myf5 versus Pax7 subset
cg42579058_BC21	0.388973	5.29889e-05	NA	Ttc28	Hypermethylated in Myf5 versus Pax7 subset
cg45440888_BC21	0.374514	5.37112e-05	NA	Mcph1	Hypermethylated in Myf5 versus Pax7 subset
cg33622533_TC21	0.417883	5.37157e-05	NA	NA	Hypermethylated in Myf5 versus Pax7 subset
cg30282137_BC21	0.274451	5.40273e-05	NA	Baiap2	Hypermethylated in Myf5 versus Pax7 subset
cg45467229_BC21	0.367564	5.40929e-05	NA	Kat6a	Hypermethylated in Myf5 versus Pax7 subset
cg30076861_TC11	0.298155	5.41164e-05	NA	Map3k14	Hypermethylated in Myf5 versus Pax7 subset
cg44925586_BC21	0.246379	5.4179e-05	Pde2a	NA	Hypermethylated in Myf5 versus Pax7 subset
cg42581140_BC21	0.255638	5.43326e-05	NA	NA	Hypermethylated in Myf5 versus Pax7 subset
cg40314422_BC21	0.406173	5.4366e-05	NA	NA	Hypermethylated in Myf5 versus Pax7 subset
cg30252074_BC21	0.267272	5.46212e-05	NA	NA	Hypermethylated in Myf5 versus Pax7 subset
cg29510234_BC11	0.30308	5.48036e-05	Ltc4s	NA	Hypermethylated in Myf5 versus Pax7 subset
cg33506712_TC21	0.348187	5.51956e-05	NA	Plec	Hypermethylated in Myf5 versus Pax7 subset
cg42297113_TC21	0.329271	5.55243e-05	NA	NA	Hypermethylated in Myf5 versus Pax7 subset
cg41150860_BC21	0.273302	5.57581e-05	NA	NA	Hypermethylated in Myf5 versus Pax7 subset
cg33574135_TC21	0.36928	5.58624e-05	Mrtfa	NA	Hypermethylated in Myf5 versus Pax7 subset
cg41718189_BC21	0.375888	5.58624e-05	NA	NA	Hypermethylated in Myf5 versus Pax7 subset
cg33576288_TC21	0.239782	5.59069e-05	NA	8430426J06Rik	Hypermethylated in Myf5 versus Pax7 subset
cg42514449_BC21	0.388453	5.62614e-05	NA	Aff1	Hypermethylated in Myf5 versus Pax7 subset
cg33408862_BC21	0.324903	5.66243e-05	Pvt1	NA	Hypermethylated in Myf5 versus Pax7 subset
cg39112131_TC11	0.414931	5.66922e-05	Fam110a	NA	Hypermethylated in Myf5 versus Pax7 subset
cg33181147_TC11	0.362103	5.68439e-05	NA	Trio	Hypermethylated in Myf5 versus Pax7 subset
cg28517554_TC11	0.369709	5.6976e-05	NA	Psap	Hypermethylated in Myf5 versus Pax7 subset
cg28229664_TC21	0.39575	5.6976e-05	Tnfaip3	NA	Hypermethylated in Myf5 versus Pax7 subset
cg47249096_BC21	0.292094	5.70368e-05	Shisa5	NA	Hypermethylated in Myf5 versus Pax7 subset
cg41212614_TC21	0.305797	5.70368e-05	NA	Mier1	Hypermethylated in Myf5 versus Pax7 subset
cg32704025_TC21	0.363124	5.70533e-05	NA	4930431P22Rik	Hypermethylated in Myf5 versus Pax7 subset
cg29230917_BC21	0.304201	5.74787e-05	NA	Tns3	Hypermethylated in Myf5 versus Pax7 subset
cg29816297_TC11	0.286219	5.8138e-05	NA	NA	Hypermethylated in Myf5 versus Pax7 subset
cg45817178_BC21	0.370261	5.81899e-05	NA	Pik3r2	Hypermethylated in Myf5 versus Pax7 subset
cg36580442_BC21	0.32885	5.83056e-05	NA	Ccdc172	Hypermethylated in Myf5 versus Pax7 subset
cg35629232_BC21	0.375979	5.87826e-05	NA	NA	Hypermethylated in Myf5 versus Pax7 subset
cg44298045_BC21	0.31934	5.92394e-05	NA	NA	Hypermethylated in Myf5 versus Pax7 subset
cg35833860_TC21	0.301242	5.938e-05	NA	NA	Hypermethylated in Myf5 versus Pax7 subset
cg44759350_TC21	0.358835	6.03096e-05	NA	Abhd2	Hypermethylated in Myf5 versus Pax7 subset
cg44401058_TC21	0.347844	6.07956e-05	Fxyd5	NA	Hypermethylated in Myf5 versus Pax7 subset
cg46292680_TC21	0.244553	6.165e-05	NA	Fbxo31	Hypermethylated in Myf5 versus Pax7 subset
cg40976386_BC21	0.249104	6.24276e-05	NA	Tmem268	Hypermethylated in Myf5 versus Pax7 subset
cg32164105_TC21	0.270093	6.27595e-05	NA	Pxk	Hypermethylated in Myf5 versus Pax7 subset
cg34507518_BC21	0.35681	6.39354e-05	Runx1	NA	Hypermethylated in Myf5 versus Pax7 subset
cg40910506_TC21	0.241148	6.463e-05	NA	NA	Hypermethylated in Myf5 versus Pax7 subset
cg29761367_BC21	0.31782	6.48643e-05	NA	NA	Hypermethylated in Myf5 versus Pax7 subset
cg46123260_BC21	0.376673	6.5471e-05	Wwp2	NA	Hypermethylated in Myf5 versus Pax7 subset
cg41057226_TC21	0.341769	6.57065e-05	NA	Lurap1l	Hypermethylated in Myf5 versus Pax7 subset
cg33360424_BC21	0.444666	6.5915e-05	NA	NA	Hypermethylated in Myf5 versus Pax7 subset
cg38862329_TC11	0.289089	6.61643e-05	Gm14137	NA	Hypermethylated in Myf5 versus Pax7 subset
cg44456758_TC11	0.221654	6.68916e-05	NA	Zfp536	Hypermethylated in Myf5 versus Pax7 subset
cg40895884_BC11	0.322322	6.6933e-05	NA	NA	Hypermethylated in Myf5 versus Pax7 subset
cg36873411_BC21	0.26129	6.72665e-05	NA	NA	Hypermethylated in Myf5 versus Pax7 subset
cg44735525_BC21	0.423544	6.81675e-05	Akap13	NA	Hypermethylated in Myf5 versus Pax7 subset
cg43787453_BC11	0.341593	6.83051e-05	NA	Pdzrn3	Hypermethylated in Myf5 versus Pax7 subset
cg45963916_TC21	0.291021	6.8381e-05	Adcy7	NA	Hypermethylated in Myf5 versus Pax7 subset
cg30223494_BC11	0.274035	6.83993e-05	NA	NA	Hypermethylated in Myf5 versus Pax7 subset
cg41450434_TC21	0.297423	6.84095e-05	Azin2	NA	Hypermethylated in Myf5 versus Pax7 subset
cg37980825_BC21	0.324424	6.93156e-05	A730013G03Rik	NA	Hypermethylated in Myf5 versus Pax7 subset
cg37847550_BC21	0.288871	6.93755e-05	NA	NA	Hypermethylated in Myf5 versus Pax7 subset
cg34776668_TC21	0.338476	7.00076e-05	NA	NA	Hypermethylated in Myf5 versus Pax7 subset
cg44887120_TC21	0.300981	7.05924e-05	NA	Pak1	Hypermethylated in Myf5 versus Pax7 subset
cg30926291_BC21	0.326188	7.0838e-05	NA	NA	Hypermethylated in Myf5 versus Pax7 subset
cg41086232_BC11	0.259599	7.15963e-05	Bnc2	NA	Hypermethylated in Myf5 versus Pax7 subset
cg34506154_BC21	0.258654	7.18226e-05	NA	NA	Hypermethylated in Myf5 versus Pax7 subset
cg31572744_TC21	0.329751	7.19248e-05	NA	Aspn	Hypermethylated in Myf5 versus Pax7 subset
cg42935657_BC21	0.308675	7.29493e-05	NA	NA	Hypermethylated in Myf5 versus Pax7 subset
cg30270909_BC11	0.244797	7.30549e-05	NA	NA	Hypermethylated in Myf5 versus Pax7 subset
cg42938662_TC21	0.217668	7.30893e-05	C130050O18Rik	NA	Hypermethylated in Myf5 versus Pax7 subset
cg42949562_BC21	0.464317	7.33706e-05	NA	NA	Hypermethylated in Myf5 versus Pax7 subset
cg28904414_TC11	0.291801	7.37674e-05	NA	Poc1b	Hypermethylated in Myf5 versus Pax7 subset
cg37602620_BC11	0.305726	7.38252e-05	NA	Niban1	Hypermethylated in Myf5 versus Pax7 subset
cg34530123_BC21	0.393001	7.39995e-05	NA	Dyrk1a	Hypermethylated in Myf5 versus Pax7 subset
cg37520291_BC21	0.337436	7.42383e-05	NA	Gm19705	Hypermethylated in Myf5 versus Pax7 subset
cg44912908_TC21	0.220498	7.42666e-05	NA	Kcne3	Hypermethylated in Myf5 versus Pax7 subset
cg47263695_TC21	0.404768	7.48769e-05	NA	Ccdc12	Hypermethylated in Myf5 versus Pax7 subset
cg31546128_TC21	0.335473	7.48769e-05	NA	Kdm1b	Hypermethylated in Myf5 versus Pax7 subset
cg38181617_TC21	0.349036	7.49922e-05	NA	NA	Hypermethylated in Myf5 versus Pax7 subset
cg40962135_BC21	0.405293	7.52346e-05	Slc31a2	NA	Hypermethylated in Myf5 versus Pax7 subset
cg35171816_BC21	0.314153	7.62971e-05	NA	NA	Hypermethylated in Myf5 versus Pax7 subset
cg39916849_BC21	0.364341	7.63832e-05	NA	4921511C10Rik	Hypermethylated in Myf5 versus Pax7 subset
cg40010295_BC11	0.266884	7.65183e-05	NA	NA	Hypermethylated in Myf5 versus Pax7 subset
cg34049644_TC21	0.295706	7.76874e-05	NA	NA	Hypermethylated in Myf5 versus Pax7 subset
cg38111634_TC11	0.348972	7.81748e-05	NA	Pip4k2a	Hypermethylated in Myf5 versus Pax7 subset
cg46990065_TC21	0.335493	7.81906e-05	NA	NA	Hypermethylated in Myf5 versus Pax7 subset
cg43435462_TC21	0.313274	7.85734e-05	NA	Jazf1	Hypermethylated in Myf5 versus Pax7 subset
cg40831484_BC21	0.251579	7.89398e-05	NA	Shb	Hypermethylated in Myf5 versus Pax7 subset
cg40595571_TC21	0.301375	7.89649e-05	NA	NA	Hypermethylated in Myf5 versus Pax7 subset
cg36141469_TC21	0.306409	7.92464e-05	NA	Fth1	Hypermethylated in Myf5 versus Pax7 subset
cg34586303_BC11	0.242754	8.04117e-05	3300005D01Rik	NA	Hypermethylated in Myf5 versus Pax7 subset
cg42023121_TC21	0.308813	8.0618e-05	Nop14	NA	Hypermethylated in Myf5 versus Pax7 subset
cg34776656_BC21	0.267195	8.06478e-05	NA	Hmga1	Hypermethylated in Myf5 versus Pax7 subset
cg37217531_BC21	0.335655	8.09506e-05	NA	NA	Hypermethylated in Myf5 versus Pax7 subset
cg45289404_TC21	0.347024	8.23478e-05	NA	Kcnq1	Hypermethylated in Myf5 versus Pax7 subset
cg30220168_TC21	0.24753	8.29136e-05	NA	NA	Hypermethylated in Myf5 versus Pax7 subset
cg29816029_TC21	0.236516	8.30117e-05	NA	NA	Hypermethylated in Myf5 versus Pax7 subset
cg47266678_BC21	0.372337	8.30984e-05	NA	Als2cl	Hypermethylated in Myf5 versus Pax7 subset
cg42596161_TC21	0.322627	8.32838e-05	NA	Tpst2	Hypermethylated in Myf5 versus Pax7 subset
cg33535003_TC21	0.346899	8.35864e-05	NA	Mpst	Hypermethylated in Myf5 versus Pax7 subset
cg29882746_TC11	0.34621	8.43331e-05	NA	NA	Hypermethylated in Myf5 versus Pax7 subset
cg33406543_BC21	0.310566	8.46871e-05	NA	Myc	Hypermethylated in Myf5 versus Pax7 subset
cg28691912_BC21	0.34685	8.53627e-05	NA	NA	Hypermethylated in Myf5 versus Pax7 subset
cg45491670_BC21	0.365587	8.54654e-05	NA	Tacc1	Hypermethylated in Myf5 versus Pax7 subset
cg44401069_TC21	0.342996	8.62467e-05	Fxyd5	NA	Hypermethylated in Myf5 versus Pax7 subset
cg38030646_TC21	0.362495	8.64562e-05	Celf2	NA	Hypermethylated in Myf5 versus Pax7 subset
cg29148030_BC21	0.311499	8.65924e-05	R3hdm2	NA	Hypermethylated in Myf5 versus Pax7 subset
cg35744043_TC21	0.422178	8.72395e-05	NA	Zfp608	Hypermethylated in Myf5 versus Pax7 subset
cg32017418_TC21	0.223972	8.73397e-05	NA	NA	Hypermethylated in Myf5 versus Pax7 subset
cg41940490_BC21	0.288665	8.76315e-05	NA	NA	Hypermethylated in Myf5 versus Pax7 subset
cg43950096_BC21	0.358949	8.77875e-05	C3ar1	NA	Hypermethylated in Myf5 versus Pax7 subset
cg36461397_TC21	0.206485	8.78274e-05	NA	Trim8	Hypermethylated in Myf5 versus Pax7 subset
cg33598919_BC21	0.30119	8.78683e-05	NA	NA	Hypermethylated in Myf5 versus Pax7 subset
cg41566199_BC21	0.428913	8.85251e-05	NA	Cdc42	Hypermethylated in Myf5 versus Pax7 subset
cg36968581_BC21	0.350154	8.85253e-05	Orc2	NA	Hypermethylated in Myf5 versus Pax7 subset
cg42634467_TC21	0.363149	8.88397e-05	Mir7028	NA	Hypermethylated in Myf5 versus Pax7 subset
cg37486255_BC21	0.430614	8.88401e-05	NA	Optc	Hypermethylated in Myf5 versus Pax7 subset
cg36560954_TC21	0.323943	8.95293e-05	NA	Afap1l2	Hypermethylated in Myf5 versus Pax7 subset
cg32160900_BC11	0.388954	9.13541e-05	NA	Flnb	Hypermethylated in Myf5 versus Pax7 subset
cg34022541_BC21	0.353086	9.14853e-05	NA	NA	Hypermethylated in Myf5 versus Pax7 subset
cg44182681_BC11	0.411895	9.14853e-05	NA	NA	Hypermethylated in Myf5 versus Pax7 subset
cg41575279_BC11	0.253278	9.33513e-05	NA	NA	Hypermethylated in Myf5 versus Pax7 subset
cg36430514_TC11	0.287025	9.33738e-05	NA	NA	Hypermethylated in Myf5 versus Pax7 subset
cg33675345_TC21	0.36007	9.33738e-05	Arsa	NA	Hypermethylated in Myf5 versus Pax7 subset
cg44521929_TC21	0.483011	9.3647e-05	NA	Plekha4	Hypermethylated in Myf5 versus Pax7 subset
cg42179626_TC21	0.325507	9.36638e-05	NA	Pcdh7	Hypermethylated in Myf5 versus Pax7 subset
cg35618224_TC21	0.327177	9.36638e-05	NA	NA	Hypermethylated in Myf5 versus Pax7 subset
cg43173440_TC21	0.283088	9.38718e-05	D830026I12Rik	NA	Hypermethylated in Myf5 versus Pax7 subset
cg42743197_BC21	0.313255	9.43589e-05	NA	Pptc7	Hypermethylated in Myf5 versus Pax7 subset
cg32081361_TC11	0.334816	9.45744e-05	Ankrd55	NA	Hypermethylated in Myf5 versus Pax7 subset
cg38284449_BC21	0.328307	9.53299e-05	NA	NA	Hypermethylated in Myf5 versus Pax7 subset
cg45067446_BC21	0.227791	9.74158e-05	NA	NA	Hypermethylated in Myf5 versus Pax7 subset
cg37651587_BC21	0.293974	9.78371e-05	NA	Abl2	Hypermethylated in Myf5 versus Pax7 subset
cg40049556_BC21	0.363195	9.82069e-05	NA	Cdc42se1	Hypermethylated in Myf5 versus Pax7 subset
cg45181928_TC21	0.340661	9.86397e-05	NA	NA	Hypermethylated in Myf5 versus Pax7 subset
cg45922573_BC21	0.261522	9.86615e-05	Mri1	NA	Hypermethylated in Myf5 versus Pax7 subset
cg43559246_BC21	0.239197	9.93325e-05	Capg	NA	Hypermethylated in Myf5 versus Pax7 subset
cg36336521_TC21	0.297616	0.000100057	NA	NA	Hypermethylated in Myf5 versus Pax7 subset
cg43979154_BC21	0.34194	0.000100734	NA	Ntf3	Hypermethylated in Myf5 versus Pax7 subset
cg36970686_TC21	0.363949	0.000102426	NA	Cflar	Hypermethylated in Myf5 versus Pax7 subset
cg46327903_BC21	0.254742	0.000102525	NA	NA	Hypermethylated in Myf5 versus Pax7 subset
cg42324025_BC21	0.300706	0.000102577	NA	Cracd	Hypermethylated in Myf5 versus Pax7 subset
cg31421625_BC21	0.249096	0.000103058	NA	NA	Hypermethylated in Myf5 versus Pax7 subset
cg42021817_BC21	0.228789	0.000103104	NA	Sh3bp2	Hypermethylated in Myf5 versus Pax7 subset
cg36135793_TC21	0.313007	0.000103109	NA	NA	Hypermethylated in Myf5 versus Pax7 subset
cg29808049_TC21	0.368258	0.000103175	Ksr1	NA	Hypermethylated in Myf5 versus Pax7 subset
cg31106238_BC21	0.322105	0.000103454	NA	NA	Hypermethylated in Myf5 versus Pax7 subset
cg30749652_BC21	0.23178	0.000104639	NA	NA	Hypermethylated in Myf5 versus Pax7 subset
cg34106136_BC21	0.258172	0.000105286	Kalrn	NA	Hypermethylated in Myf5 versus Pax7 subset
cg29232296_BC21	0.292365	0.000105642	NA	NA	Hypermethylated in Myf5 versus Pax7 subset
cg31119513_BC21	0.399176	0.000107568	NA	NA	Hypermethylated in Myf5 versus Pax7 subset
cg36195003_BC21	0.41643	0.000108074	NA	NA	Hypermethylated in Myf5 versus Pax7 subset
cg29510235_BC21	0.255435	0.000108271	Ltc4s	NA	Hypermethylated in Myf5 versus Pax7 subset
cg39756799_BC21	0.28043	0.000108325	NA	NA	Hypermethylated in Myf5 versus Pax7 subset
cg43729506_BC21	0.307226	0.000108945	NA	NA	Hypermethylated in Myf5 versus Pax7 subset
cg30175167_BC11	0.37695	0.000109425	NA	Sox9	Hypermethylated in Myf5 versus Pax7 subset
cg44915166_BC21	0.230872	0.000109676	C2cd3	NA	Hypermethylated in Myf5 versus Pax7 subset
cg39531053_TC21	0.426335	0.000109955	NA	NA	Hypermethylated in Myf5 versus Pax7 subset
cg29510641_BC21	0.329652	0.000110087	NA	Maml1	Hypermethylated in Myf5 versus Pax7 subset
cg39267035_TC21	0.293959	0.000110239	Zmynd8	NA	Hypermethylated in Myf5 versus Pax7 subset
cg30749282_BC21	0.256728	0.000111207	NA	NA	Hypermethylated in Myf5 versus Pax7 subset
cg42619407_TC21	0.267298	0.000111747	NA	Coro1c	Hypermethylated in Myf5 versus Pax7 subset
cg28905047_TC21	0.499385	0.000111762	NA	NA	Hypermethylated in Myf5 versus Pax7 subset
cg31003700_TC21	0.438424	0.000111912	NA	NA	Hypermethylated in Myf5 versus Pax7 subset
cg42212891_TC21	0.322941	0.000112371	NA	NA	Hypermethylated in Myf5 versus Pax7 subset
cg35392954_TC21	0.309298	0.000113179	NA	Zeb1	Hypermethylated in Myf5 versus Pax7 subset
cg42621255_TC21	0.318502	0.000114021	Ssh1	NA	Hypermethylated in Myf5 versus Pax7 subset
cg31571028_TC21	0.212676	0.000114679	NA	Bicd2	Hypermethylated in Myf5 versus Pax7 subset
cg34944292_TC21	0.411895	0.000115031	Runx2	NA	Hypermethylated in Myf5 versus Pax7 subset
cg41625655_TC21	0.256997	0.000115031	NA	NA	Hypermethylated in Myf5 versus Pax7 subset
cg31505222_TC21	0.320746	0.000115743	Ranbp9	NA	Hypermethylated in Myf5 versus Pax7 subset
cg33936538_TC21	0.416812	0.000116149	NA	NA	Hypermethylated in Myf5 versus Pax7 subset
cg30110958_TC21	0.32631	0.000116652	NA	Ern1	Hypermethylated in Myf5 versus Pax7 subset
cg45881061_TC21	0.325561	0.00011691	NA	NA	Hypermethylated in Myf5 versus Pax7 subset
cg41402997_BC21	0.257096	0.000116926	Zc3h12a	NA	Hypermethylated in Myf5 versus Pax7 subset
cg47120524_BC21	0.337339	0.000116963	Zbtb38	NA	Hypermethylated in Myf5 versus Pax7 subset
cg38969541_BC11	0.248131	0.000117658	Cdc25b	NA	Hypermethylated in Myf5 versus Pax7 subset
cg46802213_BC21	0.230437	0.000117773	NA	NA	Hypermethylated in Myf5 versus Pax7 subset
cg32330612_TC21	0.360175	0.000118139	Mustn1	NA	Hypermethylated in Myf5 versus Pax7 subset
cg37000867_BC21	0.288567	0.000118512	NA	Nrp2	Hypermethylated in Myf5 versus Pax7 subset
cg37724688_TC21	0.293546	0.000120511	NA	Pou2f1	Hypermethylated in Myf5 versus Pax7 subset
cg34516051_TC21	0.233378	0.000122283	NA	Setd4	Hypermethylated in Myf5 versus Pax7 subset
cg33613994_BC11	0.322434	0.000122509	NA	Parvg	Hypermethylated in Myf5 versus Pax7 subset
cg30215619_TC21	0.347332	0.000122517	NA	Grb2	Hypermethylated in Myf5 versus Pax7 subset
cg38030647_TC21	0.438922	0.000122808	Celf2	NA	Hypermethylated in Myf5 versus Pax7 subset
cg34873880_BC21	0.259422	0.000124112	Msh5	NA	Hypermethylated in Myf5 versus Pax7 subset
cg35833324_BC21	0.255997	0.000124298	Nedd4l	NA	Hypermethylated in Myf5 versus Pax7 subset
cg44317851_BC21	0.28575	0.000124707	NA	NA	Hypermethylated in Myf5 versus Pax7 subset
cg30850044_BC21	0.30082	0.000124707	NA	NA	Hypermethylated in Myf5 versus Pax7 subset
cg34101969_BC21	0.409866	0.000125751	Heg1	NA	Hypermethylated in Myf5 versus Pax7 subset
cg34564595_TC21	0.255433	0.000125836	Tiam2	NA	Hypermethylated in Myf5 versus Pax7 subset
cg32333375_TC21	0.233895	0.000125907	Stab1	NA	Hypermethylated in Myf5 versus Pax7 subset
cg43826710_TC21	0.323693	0.000126077	NA	NA	Hypermethylated in Myf5 versus Pax7 subset
cg46740791_BC21	0.227583	0.000127066	NA	NA	Hypermethylated in Myf5 versus Pax7 subset
cg33259888_TC21	0.223427	0.000128087	NA	NA	Hypermethylated in Myf5 versus Pax7 subset
cg32161228_BC21	0.312675	0.000128431	NA	NA	Hypermethylated in Myf5 versus Pax7 subset
cg42579060_TC21	0.38946	0.000128955	NA	Ttc28	Hypermethylated in Myf5 versus Pax7 subset
cg34101970_BC21	0.470353	0.000129302	Heg1	NA	Hypermethylated in Myf5 versus Pax7 subset
cg40733620_TC21	0.381876	0.000131036	NA	NA	Hypermethylated in Myf5 versus Pax7 subset
cg34776626_TC21	0.316389	0.000131413	NA	Hmga1	Hypermethylated in Myf5 versus Pax7 subset
cg30776402_BC11	0.341851	0.000131924	Daam1	NA	Hypermethylated in Myf5 versus Pax7 subset
cg41455111_BC21	0.297265	0.000132564	NA	NA	Hypermethylated in Myf5 versus Pax7 subset
cg45094718_BC21	0.318784	0.000133026	NA	Lcmt1	Hypermethylated in Myf5 versus Pax7 subset
cg39112112_BC21	0.278322	0.000133864	Fam110a	NA	Hypermethylated in Myf5 versus Pax7 subset
cg33386190_TC11	0.367566	0.00013395	NA	Mtss1	Hypermethylated in Myf5 versus Pax7 subset
cg38018781_BC21	0.397052	0.000134067	NA	Camk1d	Hypermethylated in Myf5 versus Pax7 subset
cg45002809_BC21	0.31284	0.000137295	NA	NA	Hypermethylated in Myf5 versus Pax7 subset
cg37968576_TC21	0.308616	0.000137837	NA	NA	Hypermethylated in Myf5 versus Pax7 subset
cg28587433_TC21	0.254677	0.000138437	4930563J15Rik	NA	Hypermethylated in Myf5 versus Pax7 subset
cg40164014_BC21	0.325622	0.000139287	NA	Csf1	Hypermethylated in Myf5 versus Pax7 subset
cg38493804_BC21	0.321921	0.000140293	NA	Stk39	Hypermethylated in Myf5 versus Pax7 subset
cg41625781_TC21	0.273193	0.000140293	NA	Gm13056	Hypermethylated in Myf5 versus Pax7 subset
cg45232136_BC21	0.327716	0.000140817	NA	NA	Hypermethylated in Myf5 versus Pax7 subset
cg42898668_BC21	0.278941	0.000141082	NA	NA	Hypermethylated in Myf5 versus Pax7 subset
cg39950093_BC21	0.289457	0.000141543	NA	NA	Hypermethylated in Myf5 versus Pax7 subset
cg38967346_BC11	0.281618	0.000141551	NA	NA	Hypermethylated in Myf5 versus Pax7 subset
cg41628953_TC22	0.323265	0.000141744	NA	NA	Hypermethylated in Myf5 versus Pax7 subset
cg29559450_BC21	0.302302	0.000142874	NA	Hint1	Hypermethylated in Myf5 versus Pax7 subset
cg41075742_TC21	0.317108	0.000143925	NA	NA	Hypermethylated in Myf5 versus Pax7 subset
cg36218661_TC11	0.262862	0.000144841	4930554I06Rik	NA	Hypermethylated in Myf5 versus Pax7 subset
cg36132343_TC21	0.323302	0.000145104	NA	Zbtb3	Hypermethylated in Myf5 versus Pax7 subset
cg39686194_TC21	0.385154	0.000146753	NA	NA	Hypermethylated in Myf5 versus Pax7 subset
cg29865086_BC21	0.345069	0.000146878	NA	NA	Hypermethylated in Myf5 versus Pax7 subset
cg33529249_BC21	0.37279	0.000148268	Foxred2	NA	Hypermethylated in Myf5 versus Pax7 subset
cg40935330_BC21	0.35837	0.000148371	NA	Txn1	Hypermethylated in Myf5 versus Pax7 subset
cg41086234_BC21	0.357974	0.000148657	Bnc2	NA	Hypermethylated in Myf5 versus Pax7 subset
cg46263462_BC21	0.239952	0.000148677	NA	Cotl1	Hypermethylated in Myf5 versus Pax7 subset
cg41086233_TC21	0.367254	0.000148833	Bnc2	NA	Hypermethylated in Myf5 versus Pax7 subset
cg29145889_TC21	0.24335	0.000148833	Mars1	NA	Hypermethylated in Myf5 versus Pax7 subset
cg43873297_TC21	0.322078	0.000149755	NA	Tamm41	Hypermethylated in Myf5 versus Pax7 subset
cg29148029_BC21	0.272146	0.000150196	R3hdm2	NA	Hypermethylated in Myf5 versus Pax7 subset
cg46368240_TC21	0.26276	0.000151139	NA	NA	Hypermethylated in Myf5 versus Pax7 subset
cg42693160_TC21	0.307375	0.00015154	NA	NA	Hypermethylated in Myf5 versus Pax7 subset
cg42882404_TC21	0.269495	0.000151652	NA	NA	Hypermethylated in Myf5 versus Pax7 subset
cg40831120_BC21	0.382995	0.000153558	NA	Shb	Hypermethylated in Myf5 versus Pax7 subset
cg33558643_TC21	0.258168	0.000153968	Apobec3	NA	Hypermethylated in Myf5 versus Pax7 subset
cg38151690_BC21	0.33575	0.000153972	NA	NA	Hypermethylated in Myf5 versus Pax7 subset
cg33394064_BC21	0.32359	0.000154818	Gm19510	NA	Hypermethylated in Myf5 versus Pax7 subset
cg33492666_TC21	0.307953	0.000155988	Ly6e	NA	Hypermethylated in Myf5 versus Pax7 subset
cg44735527_TC21	0.373042	0.000156859	Akap13	NA	Hypermethylated in Myf5 versus Pax7 subset
cg43203988_BC21	0.22239	0.00015687	NA	NA	Hypermethylated in Myf5 versus Pax7 subset
cg42786883_BC21	0.365801	0.000159285	NA	NA	Hypermethylated in Myf5 versus Pax7 subset
cg41322568_BC21	0.327511	0.000159873	NA	Plk3	Hypermethylated in Myf5 versus Pax7 subset
cg45489388_BC21	0.456734	0.000160763	NA	Plekha2	Hypermethylated in Myf5 versus Pax7 subset
cg30749252_BC11	0.310535	0.000161208	NA	NA	Hypermethylated in Myf5 versus Pax7 subset
cg33601330_TC21	0.299551	0.000161887	NA	Pacsin2	Hypermethylated in Myf5 versus Pax7 subset
cg41720182_BC21	0.29173	0.000161971	NA	NA	Hypermethylated in Myf5 versus Pax7 subset
cg46231364_TC21	0.385893	0.000162147	NA	Cmip	Hypermethylated in Myf5 versus Pax7 subset
cg30243169_BC21	0.232038	0.000162951	NA	NA	Hypermethylated in Myf5 versus Pax7 subset
cg28872227_BC21	0.342932	0.000163166	NA	NA	Hypermethylated in Myf5 versus Pax7 subset
cg45273340_BC21	0.2505	0.000164448	NA	NA	Hypermethylated in Myf5 versus Pax7 subset
cg36320028_TC21	0.209876	0.000164448	NA	NA	Hypermethylated in Myf5 versus Pax7 subset
cg41904293_TC21	0.274102	0.000165535	Rsbn1l	NA	Hypermethylated in Myf5 versus Pax7 subset
cg47269757_BC21	0.276318	0.000165535	NA	Lrrfip2	Hypermethylated in Myf5 versus Pax7 subset
cg29611202_TC21	0.353874	0.000166554	NA	NA	Hypermethylated in Myf5 versus Pax7 subset
cg29739794_BC21	0.277692	0.000166853	NA	NA	Hypermethylated in Myf5 versus Pax7 subset
cg33970322_BC21	0.348569	0.000167411	Gp1bb	NA	Hypermethylated in Myf5 versus Pax7 subset
cg37063037_TC21	0.358104	0.000167522	Gm8883	NA	Hypermethylated in Myf5 versus Pax7 subset
cg45251163_TC21	0.265454	0.000167762	NA	NA	Hypermethylated in Myf5 versus Pax7 subset
cg45183484_TC21	0.257872	0.000167932	NA	NA	Hypermethylated in Myf5 versus Pax7 subset
cg30243268_BC21	0.311057	0.000170057	NA	Septin9	Hypermethylated in Myf5 versus Pax7 subset
cg32683265_TC21	0.295485	0.00017006	NA	NA	Hypermethylated in Myf5 versus Pax7 subset
cg29549688_BC21	0.216988	0.000170271	Irf1	NA	Hypermethylated in Myf5 versus Pax7 subset
cg35049035_BC21	0.344316	0.000170546	NA	Sh3gl1	Hypermethylated in Myf5 versus Pax7 subset
cg44782098_TC21	0.300474	0.000171662	NA	NA	Hypermethylated in Myf5 versus Pax7 subset
cg42837485_BC21	0.33247	0.000171934	NA	NA	Hypermethylated in Myf5 versus Pax7 subset
cg38302562_BC21	0.320874	0.000172084	NA	Nek6	Hypermethylated in Myf5 versus Pax7 subset
cg46927133_TC21	0.201913	0.000172659	NA	Myo1e	Hypermethylated in Myf5 versus Pax7 subset
cg47403990_TC21	0.303259	0.000173332	Cxcr6	NA	Hypermethylated in Myf5 versus Pax7 subset
cg40805771_TC11	0.244846	0.000174742	Rusc2	NA	Hypermethylated in Myf5 versus Pax7 subset
cg34805703_TC21	0.324639	0.000175603	NA	NA	Hypermethylated in Myf5 versus Pax7 subset
cg40021220_BC21	0.206372	0.000175603	NA	S100a4	Hypermethylated in Myf5 versus Pax7 subset
cg32649964_BC21	0.369128	0.000176535	NA	Slc39a14	Hypermethylated in Myf5 versus Pax7 subset
cg40974193_TC21	0.223562	0.000176693	NA	Akna	Hypermethylated in Myf5 versus Pax7 subset
cg39184103_BC21	0.454232	0.000177615	NA	NA	Hypermethylated in Myf5 versus Pax7 subset
cg35173061_BC21	0.295173	0.000179232	Tgif1	NA	Hypermethylated in Myf5 versus Pax7 subset
cg35617455_TC21	0.297067	0.000179273	Pcdhgc4	NA	Hypermethylated in Myf5 versus Pax7 subset
cg36441654_BC21	0.365305	0.00018008	NA	NA	Hypermethylated in Myf5 versus Pax7 subset
cg36970442_BC11	0.391895	0.000180209	NA	Cflar	Hypermethylated in Myf5 versus Pax7 subset
cg39263977_BC21	0.284484	0.000181014	Eya2	NA	Hypermethylated in Myf5 versus Pax7 subset
cg38251245_BC11	0.240979	0.000181393	Niban2	NA	Hypermethylated in Myf5 versus Pax7 subset
cg46097425_TC21	0.310107	0.000182235	Plekhg4	NA	Hypermethylated in Myf5 versus Pax7 subset
cg41599156_TC21	0.263638	0.000182286	NA	Iffo2	Hypermethylated in Myf5 versus Pax7 subset
cg33393972_BC21	0.227994	0.000183309	NA	NA	Hypermethylated in Myf5 versus Pax7 subset
cg41451195_TC21	0.377853	0.000184638	NA	Ak2	Hypermethylated in Myf5 versus Pax7 subset
cg44924428_TC21	0.212177	0.000186067	Arap1	NA	Hypermethylated in Myf5 versus Pax7 subset
cg39780167_TC11	0.207707	0.000186772	Dclk1	NA	Hypermethylated in Myf5 versus Pax7 subset
cg45556888_BC21	0.400456	0.000188179	NA	Gsr	Hypermethylated in Myf5 versus Pax7 subset
cg46740792_TC21	0.254191	0.000189161	NA	NA	Hypermethylated in Myf5 versus Pax7 subset
cg33574137_TC21	0.331869	0.000190352	Mrtfa	NA	Hypermethylated in Myf5 versus Pax7 subset
cg40808711_BC21	0.339614	0.00019122	Tln1	NA	Hypermethylated in Myf5 versus Pax7 subset
cg28903625_TC21	0.411489	0.00019122	NA	Poc1b	Hypermethylated in Myf5 versus Pax7 subset
cg30256343_TC21	0.256152	0.000191716	Cyth1	NA	Hypermethylated in Myf5 versus Pax7 subset
cg42621256_BC11	0.300524	0.000192718	Ssh1	NA	Hypermethylated in Myf5 versus Pax7 subset
cg38274355_BC21	0.46966	0.000192867	Traf1	NA	Hypermethylated in Myf5 versus Pax7 subset
cg38627656_TC21	0.373528	0.000193718	NA	Itgav	Hypermethylated in Myf5 versus Pax7 subset
cg38345416_BC21	0.312545	0.000195059	NA	NA	Hypermethylated in Myf5 versus Pax7 subset
cg38114487_TC21	0.246799	0.000195092	4930447M23Rik	NA	Hypermethylated in Myf5 versus Pax7 subset
cg40727271_TC21	0.327471	0.000196843	NA	Bach2	Hypermethylated in Myf5 versus Pax7 subset
cg29040606_BC21	0.257875	0.000198242	NA	NA	Hypermethylated in Myf5 versus Pax7 subset
cg30054141_TC21	0.220869	0.000199759	NA	NA	Hypermethylated in Myf5 versus Pax7 subset
cg41454773_BC21	0.281864	0.000203331	NA	C77080	Hypermethylated in Myf5 versus Pax7 subset
cg40379092_TC21	0.262276	0.000203577	NA	Ppp3ca	Hypermethylated in Myf5 versus Pax7 subset
cg30270874_BC21	0.341414	0.000203913	NA	NA	Hypermethylated in Myf5 versus Pax7 subset
cg37000840_BC11	0.239754	0.000205987	NA	Nrp2	Hypermethylated in Myf5 versus Pax7 subset
cg38833682_BC21	0.382865	0.000210291	NA	NA	Hypermethylated in Myf5 versus Pax7 subset
cg38302527_BC21	0.262453	0.000210851	NA	Nek6	Hypermethylated in Myf5 versus Pax7 subset
cg39417275_TC21	0.328023	0.000211232	NA	NA	Hypermethylated in Myf5 versus Pax7 subset
cg44735211_TC21	0.275138	0.000215763	NA	NA	Hypermethylated in Myf5 versus Pax7 subset
cg28654487_BC21	0.323155	0.000215763	Bcr	NA	Hypermethylated in Myf5 versus Pax7 subset
cg41510931_TC21	0.263663	0.000215763	NA	Zdhhc18	Hypermethylated in Myf5 versus Pax7 subset
cg46493156_BC21	0.283894	0.000216175	NA	Dnm2	Hypermethylated in Myf5 versus Pax7 subset
cg36263233_TC21	0.263544	0.00021735	NA	NA	Hypermethylated in Myf5 versus Pax7 subset
cg33324536_BC21	0.261292	0.000220027	NA	Trps1	Hypermethylated in Myf5 versus Pax7 subset
cg28734293_TC11	0.218246	0.000220843	NA	Zbtb7a	Hypermethylated in Myf5 versus Pax7 subset
cg42986128_BC11	0.309128	0.000221455	NA	Zfp853	Hypermethylated in Myf5 versus Pax7 subset
cg41446921_BC21	0.239349	0.000222133	NA	Phc2	Hypermethylated in Myf5 versus Pax7 subset
cg43125327_TC21	0.337723	0.00022276	NA	NA	Hypermethylated in Myf5 versus Pax7 subset
cg38746884_TC21	0.292556	0.000222908	NA	Cd44	Hypermethylated in Myf5 versus Pax7 subset
cg44097310_BC11	0.280827	0.000223021	Plekha5	NA	Hypermethylated in Myf5 versus Pax7 subset
cg34496231_BC21	0.320115	0.00022362	NA	NA	Hypermethylated in Myf5 versus Pax7 subset
cg42210631_TC21	0.326654	0.000223686	NA	Tbc1d1	Hypermethylated in Myf5 versus Pax7 subset
cg34060387_BC21	0.320429	0.000223849	NA	NA	Hypermethylated in Myf5 versus Pax7 subset
cg35926559_BC21	0.296758	0.000224034	NA	NA	Hypermethylated in Myf5 versus Pax7 subset
cg38103251_BC11	0.216492	0.000224672	NA	A930004D18Rik	Hypermethylated in Myf5 versus Pax7 subset
cg38942150_BC11	0.345823	0.000225584	NA	Morrbid	Hypermethylated in Myf5 versus Pax7 subset
cg30749253_BC21	0.2795	0.000226219	NA	NA	Hypermethylated in Myf5 versus Pax7 subset
cg28655068_TC21	0.349509	0.000227526	NA	NA	Hypermethylated in Myf5 versus Pax7 subset
cg46883937_BC11	0.368342	0.000227825	NA	Rbpms2	Hypermethylated in Myf5 versus Pax7 subset
cg41653177_BC21	0.429626	0.000229446	NA	Pdpn	Hypermethylated in Myf5 versus Pax7 subset
cg28582890_BC21	0.208699	0.000229456	NA	NA	Hypermethylated in Myf5 versus Pax7 subset
cg31168517_TC21	0.223529	0.000229583	Jag2	NA	Hypermethylated in Myf5 versus Pax7 subset
cg34375912_BC21	0.438707	0.00023031	NA	NA	Hypermethylated in Myf5 versus Pax7 subset
cg42548481_TC21	0.354464	0.000230445	NA	NA	Hypermethylated in Myf5 versus Pax7 subset
cg33820357_BC21	0.210518	0.000230459	NA	NA	Hypermethylated in Myf5 versus Pax7 subset
cg30223554_BC21	0.287915	0.000233064	Fbf1	NA	Hypermethylated in Myf5 versus Pax7 subset
cg31915191_BC21	0.274252	0.000233509	NA	Lhfpl2	Hypermethylated in Myf5 versus Pax7 subset
cg36218659_BC21	0.341485	0.000234262	4930554I06Rik	NA	Hypermethylated in Myf5 versus Pax7 subset
cg46364309_BC21	0.277062	0.000234348	NA	NA	Hypermethylated in Myf5 versus Pax7 subset
cg46136296_TC11	0.257098	0.000236335	NA	Zfhx3	Hypermethylated in Myf5 versus Pax7 subset
cg33714818_BC21	0.303025	0.000237475	NA	NA	Hypermethylated in Myf5 versus Pax7 subset
cg41714963_BC21	0.242806	0.000237475	NA	Eno1	Hypermethylated in Myf5 versus Pax7 subset
cg46927103_BC21	0.234446	0.000238174	NA	Myo1e	Hypermethylated in Myf5 versus Pax7 subset
cg35056254_BC21	0.266913	0.000239048	NA	NA	Hypermethylated in Myf5 versus Pax7 subset
cg36521886_BC11	0.300445	0.00024016	NA	Dusp5	Hypermethylated in Myf5 versus Pax7 subset
cg43973416_BC21	0.357994	0.000241424	NA	NA	Hypermethylated in Myf5 versus Pax7 subset
cg36218660_BC21	0.227724	0.000241424	4930554I06Rik	NA	Hypermethylated in Myf5 versus Pax7 subset
cg33035815_BC21	0.331176	0.000242261	NA	NA	Hypermethylated in Myf5 versus Pax7 subset
cg45498733_BC21	0.351896	0.000242452	NA	NA	Hypermethylated in Myf5 versus Pax7 subset
cg32983102_BC21	0.283013	0.000244332	NA	Ipo5	Hypermethylated in Myf5 versus Pax7 subset
cg40314420_BC11	0.355154	0.000246646	NA	NA	Hypermethylated in Myf5 versus Pax7 subset
cg41247208_TC21	0.288148	0.000246661	NA	Ssbp3	Hypermethylated in Myf5 versus Pax7 subset
cg37226072_TC21	0.345688	0.000246743	NA	Lrrfip1	Hypermethylated in Myf5 versus Pax7 subset
cg34579180_BC21	0.323481	0.000246902	NA	NA	Hypermethylated in Myf5 versus Pax7 subset
cg28188345_TC21	0.290834	0.000251335	NA	Plagl1	Hypermethylated in Myf5 versus Pax7 subset
cg46097137_TC21	0.275813	0.000251335	Slc9a5	NA	Hypermethylated in Myf5 versus Pax7 subset
cg33259639_BC21	0.348749	0.000251656	NA	NA	Hypermethylated in Myf5 versus Pax7 subset
cg34020076_TC21	0.312911	0.000251697	NA	NA	Hypermethylated in Myf5 versus Pax7 subset
cg43270617_TC21	0.225529	0.000253167	NA	2210408F21Rik	Hypermethylated in Myf5 versus Pax7 subset
cg35861976_TC21	0.275295	0.000254121	NA	NA	Hypermethylated in Myf5 versus Pax7 subset
cg42771026_TC21	0.309061	0.000255969	Pitpnm2	NA	Hypermethylated in Myf5 versus Pax7 subset
cg42212903_BC21	0.203262	0.000256092	NA	NA	Hypermethylated in Myf5 versus Pax7 subset
cg44181781_BC21	0.259232	0.000256487	NA	NA	Hypermethylated in Myf5 versus Pax7 subset
cg46750406_BC21	0.300743	0.000256741	NA	NA	Hypermethylated in Myf5 versus Pax7 subset
cg41445131_BC21	0.2298	0.000257227	Tlr12	NA	Hypermethylated in Myf5 versus Pax7 subset
cg29769414_TC21	0.325152	0.000258472	Myo1c	NA	Hypermethylated in Myf5 versus Pax7 subset
cg46368018_TC21	0.257964	0.00025887	NA	A630001O12Rik	Hypermethylated in Myf5 versus Pax7 subset
cg46364942_BC21	0.253641	0.000259015	NA	NA	Hypermethylated in Myf5 versus Pax7 subset
cg46873281_BC21	0.360364	0.000259819	NA	Megf11	Hypermethylated in Myf5 versus Pax7 subset
cg41403052_TC21	0.428162	0.000259928	NA	Zc3h12a	Hypermethylated in Myf5 versus Pax7 subset
cg30275157_BC21	0.247331	0.000261214	Rnf213	NA	Hypermethylated in Myf5 versus Pax7 subset
cg28888271_BC21	0.229364	0.000261478	NA	NA	Hypermethylated in Myf5 versus Pax7 subset
cg32245319_BC21	0.319323	0.000261715	NA	NA	Hypermethylated in Myf5 versus Pax7 subset
cg28673124_BC21	0.363387	0.000264692	Lss	NA	Hypermethylated in Myf5 versus Pax7 subset
cg28903626_TC21	0.33835	0.000266329	NA	Poc1b	Hypermethylated in Myf5 versus Pax7 subset
cg28884215_BC21	0.311955	0.000266884	NA	NA	Hypermethylated in Myf5 versus Pax7 subset
cg29299511_TC21	0.311714	0.000266884	NA	Actr2	Hypermethylated in Myf5 versus Pax7 subset
cg30283406_BC21	0.326319	0.000267726	NA	Aatk	Hypermethylated in Myf5 versus Pax7 subset
cg34071582_BC21	0.268286	0.000270445	NA	Xxylt1	Hypermethylated in Myf5 versus Pax7 subset
cg28654498_BC21	0.366349	0.000272389	Bcr	NA	Hypermethylated in Myf5 versus Pax7 subset
cg31162610_BC21	0.303958	0.000272616	NA	Inf2	Hypermethylated in Myf5 versus Pax7 subset
cg46117019_TC21	0.233579	0.00027474	NA	Sntb2	Hypermethylated in Myf5 versus Pax7 subset
cg40021121_BC21	0.353098	0.000277148	S100a2	NA	Hypermethylated in Myf5 versus Pax7 subset
cg36359307_TC21	0.200077	0.000277156	NA	NA	Hypermethylated in Myf5 versus Pax7 subset
cg32284102_TC21	0.280998	0.000277156	NA	Zmiz1	Hypermethylated in Myf5 versus Pax7 subset
cg43679661_TC21	0.264797	0.000277741	Tpra1	NA	Hypermethylated in Myf5 versus Pax7 subset
cg43318952_BC21	0.283877	0.000277875	NA	Creb3l2	Hypermethylated in Myf5 versus Pax7 subset
cg42418930_BC21	0.321585	0.000278418	Art3	NA	Hypermethylated in Myf5 versus Pax7 subset
cg46294031_TC21	0.422187	0.00027964	NA	Zcchc14	Hypermethylated in Myf5 versus Pax7 subset
cg40291918_BC11	0.258318	0.00027998	NA	Camk2d	Hypermethylated in Myf5 versus Pax7 subset
cg38758794_BC21	0.349512	0.000280957	NA	D430041D05Rik	Hypermethylated in Myf5 versus Pax7 subset
cg44298463_TC21	0.361916	0.000283613	Pvr	NA	Hypermethylated in Myf5 versus Pax7 subset
cg46803723_BC21	0.286368	0.000285253	Ccdc33	NA	Hypermethylated in Myf5 versus Pax7 subset
cg44434438_TC21	0.387334	0.000285841	NA	NA	Hypermethylated in Myf5 versus Pax7 subset
cg29147983_BC11	0.288169	0.000286389	R3hdm2	NA	Hypermethylated in Myf5 versus Pax7 subset
cg35788166_TC21	0.266576	0.000286678	Synpo	NA	Hypermethylated in Myf5 versus Pax7 subset
cg31886817_TC11	0.244759	0.000286796	NA	NA	Hypermethylated in Myf5 versus Pax7 subset
cg28857322_TC21	0.293809	0.000287242	NA	Metap2	Hypermethylated in Myf5 versus Pax7 subset
cg34589183_TC11	0.283919	0.000288678	NA	Synj2	Hypermethylated in Myf5 versus Pax7 subset
cg41703488_BC21	0.333902	0.000290322	NA	NA	Hypermethylated in Myf5 versus Pax7 subset
cg38030648_BC21	0.343929	0.000291999	Celf2	NA	Hypermethylated in Myf5 versus Pax7 subset
cg32976012_BC21	0.303701	0.000292759	NA	NA	Hypermethylated in Myf5 versus Pax7 subset
cg30282072_BC21	0.325075	0.000293114	NA	Baiap2	Hypermethylated in Myf5 versus Pax7 subset
cg42210425_BC11	0.287585	0.000294159	NA	NA	Hypermethylated in Myf5 versus Pax7 subset
cg33601335_BC21	0.361058	0.000297243	Pacsin2	NA	Hypermethylated in Myf5 versus Pax7 subset
cg29694436_TC21	0.359725	0.000297243	Myh10	NA	Hypermethylated in Myf5 versus Pax7 subset
cg47318490_BC21	0.262809	0.000300121	NA	Gm4668	Hypermethylated in Myf5 versus Pax7 subset
cg28239862_BC11	0.20361	0.000300622	Map3k5	NA	Hypermethylated in Myf5 versus Pax7 subset
cg39916928_TC21	0.23277	0.000301606	NA	4921511C10Rik	Hypermethylated in Myf5 versus Pax7 subset
cg37204431_TC21	0.231128	0.000301895	NA	NA	Hypermethylated in Myf5 versus Pax7 subset
cg32251673_BC11	0.243654	0.000302101	NA	Kat6b	Hypermethylated in Myf5 versus Pax7 subset
cg28737682_BC11	0.293847	0.000302264	NA	Pip5k1c	Hypermethylated in Myf5 versus Pax7 subset
cg40150966_BC21	0.304286	0.000302542	NA	NA	Hypermethylated in Myf5 versus Pax7 subset
cg43877410_BC21	0.255942	0.000302812	NA	NA	Hypermethylated in Myf5 versus Pax7 subset
cg29901011_TC21	0.222657	0.000303307	NA	NA	Hypermethylated in Myf5 versus Pax7 subset
cg46294033_BC11	0.389881	0.000304507	NA	Zcchc14	Hypermethylated in Myf5 versus Pax7 subset
cg40783221_BC11	0.304101	0.000306219	Dnaja1	NA	Hypermethylated in Myf5 versus Pax7 subset
cg33203769_TC21	0.317987	0.00030797	NA	NA	Hypermethylated in Myf5 versus Pax7 subset
cg35171817_TC21	0.311652	0.000309155	NA	NA	Hypermethylated in Myf5 versus Pax7 subset
cg46802827_BC21	0.203015	0.00030981	Cyp11a1	NA	Hypermethylated in Myf5 versus Pax7 subset
cg32567836_TC21	0.279847	0.000310153	NA	NA	Hypermethylated in Myf5 versus Pax7 subset
cg33892626_TC21	0.345811	0.000311084	NA	NA	Hypermethylated in Myf5 versus Pax7 subset
cg30132793_BC21	0.238317	0.000311324	NA	NA	Hypermethylated in Myf5 versus Pax7 subset
cg46364545_BC21	0.323419	0.000311557	NA	NA	Hypermethylated in Myf5 versus Pax7 subset
cg42547107_TC11	0.257631	0.0003129	NA	NA	Hypermethylated in Myf5 versus Pax7 subset
cg43346697_TC21	0.353069	0.000313478	Dennd11	NA	Hypermethylated in Myf5 versus Pax7 subset
cg45091263_TC21	0.279823	0.000313478	NA	NA	Hypermethylated in Myf5 versus Pax7 subset
cg31430996_TC21	0.332417	0.000313723	NA	NA	Hypermethylated in Myf5 versus Pax7 subset
cg45929533_TC21	0.343191	0.000313745	NA	NA	Hypermethylated in Myf5 versus Pax7 subset
cg28258344_BC11	0.269304	0.000314126	NA	NA	Hypermethylated in Myf5 versus Pax7 subset
cg28529282_TC21	0.337175	0.000314549	NA	NA	Hypermethylated in Myf5 versus Pax7 subset
cg40314485_BC11	0.364322	0.00031514	NA	NA	Hypermethylated in Myf5 versus Pax7 subset
cg45640690_TC21	0.382484	0.000317453	NA	AY512931	Hypermethylated in Myf5 versus Pax7 subset
cg37991515_TC21	0.354783	0.000317654	NA	Plxna2	Hypermethylated in Myf5 versus Pax7 subset
cg40395156_BC21	0.241149	0.000321847	Mir1956	NA	Hypermethylated in Myf5 versus Pax7 subset
cg44188765_BC21	0.220717	0.000322171	Leng9	NA	Hypermethylated in Myf5 versus Pax7 subset
cg29178105_BC11	0.317558	0.000322366	Patz1	NA	Hypermethylated in Myf5 versus Pax7 subset
cg32583869_BC11	0.285019	0.000324453	NA	NA	Hypermethylated in Myf5 versus Pax7 subset
cg46446377_TC21	0.40011	0.000327766	NA	Amotl1	Hypermethylated in Myf5 versus Pax7 subset
cg39003421_BC21	0.391453	0.000327766	NA	NA	Hypermethylated in Myf5 versus Pax7 subset
cg30384831_TC11	0.305692	0.000332736	NA	NA	Hypermethylated in Myf5 versus Pax7 subset
cg29778982_TC21	0.221112	0.000332736	NA	NA	Hypermethylated in Myf5 versus Pax7 subset
cg32284775_TC21	0.226456	0.0003343	Mir3075	NA	Hypermethylated in Myf5 versus Pax7 subset
cg34837970_TC21	0.2299	0.000334625	NA	NA	Hypermethylated in Myf5 versus Pax7 subset
cg31219732_BC21	0.299625	0.000335723	NA	NA	Hypermethylated in Myf5 versus Pax7 subset
cg37197390_BC21	0.28704	0.000336901	NA	NA	Hypermethylated in Myf5 versus Pax7 subset
cg28718022_BC21	0.238629	0.000339077	NA	Apc2	Hypermethylated in Myf5 versus Pax7 subset
cg38694011_BC21	0.327374	0.000339331	NA	Cd82	Hypermethylated in Myf5 versus Pax7 subset
cg33097876_BC21	0.295697	0.000340942	NA	NA	Hypermethylated in Myf5 versus Pax7 subset
cg44513609_BC21	0.218239	0.000342788	Nosip	NA	Hypermethylated in Myf5 versus Pax7 subset
cg34780599_TC21	0.237111	0.000343791	NA	Ilrun	Hypermethylated in Myf5 versus Pax7 subset
cg43762279_TC21	0.289546	0.000348613	NA	Foxp1	Hypermethylated in Myf5 versus Pax7 subset
cg44903209_BC11	0.239212	0.000349346	NA	NA	Hypermethylated in Myf5 versus Pax7 subset
cg30282104_TC21	0.206929	0.000351313	NA	Baiap2	Hypermethylated in Myf5 versus Pax7 subset
cg43762532_TC21	0.261367	0.000351479	NA	NA	Hypermethylated in Myf5 versus Pax7 subset
cg41119824_TC21	0.340981	0.000351757	NA	NA	Hypermethylated in Myf5 versus Pax7 subset
cg40143324_BC21	0.311668	0.000352016	NA	NA	Hypermethylated in Myf5 versus Pax7 subset
cg28373864_BC11	0.226795	0.000353003	NA	Slc16a10	Hypermethylated in Myf5 versus Pax7 subset
cg36117925_TC21	0.278636	0.000354835	NA	Flrt1	Hypermethylated in Myf5 versus Pax7 subset
cg46861856_BC11	0.250364	0.000354996	NA	NA	Hypermethylated in Myf5 versus Pax7 subset
cg32567839_BC11	0.20808	0.000355236	NA	NA	Hypermethylated in Myf5 versus Pax7 subset
cg39245214_TC11	0.266931	0.000355964	NA	Sdc4	Hypermethylated in Myf5 versus Pax7 subset
cg43049502_BC21	0.260585	0.000357341	NA	Ubl3	Hypermethylated in Myf5 versus Pax7 subset
cg29249895_TC21	0.266405	0.000357341	NA	Ikzf1	Hypermethylated in Myf5 versus Pax7 subset
cg34740343_BC21	0.246667	0.000360508	NA	Tmem204	Hypermethylated in Myf5 versus Pax7 subset
cg36972423_BC11	0.31935	0.00036219	Trak2	NA	Hypermethylated in Myf5 versus Pax7 subset
cg37890224_BC21	0.350155	0.000363066	NA	Dusp10	Hypermethylated in Myf5 versus Pax7 subset
cg36669041_BC21	0.324821	0.000363346	NA	Eya1	Hypermethylated in Myf5 versus Pax7 subset
cg44779876_BC21	0.288044	0.000363927	NA	Iqgap1	Hypermethylated in Myf5 versus Pax7 subset
cg30293933_BC21	0.248943	0.00036421	Mafg	NA	Hypermethylated in Myf5 versus Pax7 subset
cg33221215_BC21	0.210537	0.00036591	NA	NA	Hypermethylated in Myf5 versus Pax7 subset
cg32272872_TC11	0.208062	0.000367017	NA	Dlg5	Hypermethylated in Myf5 versus Pax7 subset
cg46171758_TC21	0.229524	0.000367448	NA	NA	Hypermethylated in Myf5 versus Pax7 subset
cg29215421_TC21	0.273406	0.000368762	NA	NA	Hypermethylated in Myf5 versus Pax7 subset
cg40050480_BC21	0.245379	0.000369027	NA	Mindy1	Hypermethylated in Myf5 versus Pax7 subset
cg44779874_BC21	0.279992	0.000376126	NA	Iqgap1	Hypermethylated in Myf5 versus Pax7 subset
cg32284097_TC21	0.2308	0.000376309	NA	Zmiz1	Hypermethylated in Myf5 versus Pax7 subset
cg33407030_BC21	0.242841	0.000376897	NA	Pvt1	Hypermethylated in Myf5 versus Pax7 subset
cg35579403_BC21	0.209469	0.000378424	Apc	NA	Hypermethylated in Myf5 versus Pax7 subset
cg28879552_TC11	0.254112	0.000378935	NA	NA	Hypermethylated in Myf5 versus Pax7 subset
cg28369763_BC21	0.361449	0.000380106	Traf3ip2	NA	Hypermethylated in Myf5 versus Pax7 subset
cg33541338_TC21	0.259327	0.000380106	NA	NA	Hypermethylated in Myf5 versus Pax7 subset
cg40895217_TC21	0.285292	0.00038053	NA	Slc44a1	Hypermethylated in Myf5 versus Pax7 subset
cg39688818_TC21	0.295705	0.000381638	NA	NA	Hypermethylated in Myf5 versus Pax7 subset
cg39297813_BC21	0.223962	0.000382201	NA	Ptpn1	Hypermethylated in Myf5 versus Pax7 subset
cg37454713_TC21	0.299556	0.000385707	NA	Mapkapk2	Hypermethylated in Myf5 versus Pax7 subset
cg32628702_TC21	0.37243	0.000386521	NA	NA	Hypermethylated in Myf5 versus Pax7 subset
cg31167456_TC11	0.258181	0.000386544	Gpr132	NA	Hypermethylated in Myf5 versus Pax7 subset
cg33492732_BC21	0.421874	0.000386661	NA	Ly6e	Hypermethylated in Myf5 versus Pax7 subset
cg35617454_TC21	0.415953	0.000387813	Pcdhgc4	NA	Hypermethylated in Myf5 versus Pax7 subset
cg42879226_BC21	0.233561	0.000388757	Lat2	NA	Hypermethylated in Myf5 versus Pax7 subset
cg39263910_BC21	0.232069	0.000388903	NA	NA	Hypermethylated in Myf5 versus Pax7 subset
cg31062469_BC11	0.240961	0.000390327	Syne3	NA	Hypermethylated in Myf5 versus Pax7 subset
cg43708073_TC21	0.287466	0.000391796	Rbsn	NA	Hypermethylated in Myf5 versus Pax7 subset
cg36541838_TC21	0.322262	0.000392159	NA	NA	Hypermethylated in Myf5 versus Pax7 subset
cg36877666_BC21	0.319691	0.000394091	NA	Ecrg4	Hypermethylated in Myf5 versus Pax7 subset
cg47235997_BC11	0.240321	0.000395651	Rnf123	NA	Hypermethylated in Myf5 versus Pax7 subset
cg32300549_BC11	0.330145	0.000398597	NA	Arhgef3	Hypermethylated in Myf5 versus Pax7 subset
cg35275576_BC21	0.245261	0.000399417	NA	NA	Hypermethylated in Myf5 versus Pax7 subset
cg30469482_TC21	0.205464	0.000400318	NA	NA	Hypermethylated in Myf5 versus Pax7 subset
cg41937553_BC21	0.21197	0.000401424	Mir671	NA	Hypermethylated in Myf5 versus Pax7 subset
cg38302304_TC21	0.223716	0.000401473	Nek6	NA	Hypermethylated in Myf5 versus Pax7 subset
cg40041827_BC21	0.296772	0.000402539	NA	NA	Hypermethylated in Myf5 versus Pax7 subset
cg37770805_TC21	0.207797	0.000404826	Fcgr4	NA	Hypermethylated in Myf5 versus Pax7 subset
cg40910736_BC21	0.322942	0.000405179	NA	Rad23b	Hypermethylated in Myf5 versus Pax7 subset
cg28511410_BC11	0.241532	0.000406083	NA	Micu1	Hypermethylated in Myf5 versus Pax7 subset
cg29952522_TC21	0.313126	0.000406728	NA	NA	Hypermethylated in Myf5 versus Pax7 subset
cg30293870_TC21	0.284601	0.00040684	NA	NA	Hypermethylated in Myf5 versus Pax7 subset
cg35819047_TC21	0.267097	0.000409745	NA	NA	Hypermethylated in Myf5 versus Pax7 subset
cg38967345_TC21	0.293929	0.00041016	NA	NA	Hypermethylated in Myf5 versus Pax7 subset
cg33156233_BC11	0.235805	0.000413402	NA	NA	Hypermethylated in Myf5 versus Pax7 subset
cg44875190_TC21	0.251375	0.000416298	NA	NA	Hypermethylated in Myf5 versus Pax7 subset
cg31914453_TC21	0.264282	0.000416665	NA	Lhfpl2	Hypermethylated in Myf5 versus Pax7 subset
cg40831112_BC21	0.237294	0.000417348	NA	Shb	Hypermethylated in Myf5 versus Pax7 subset
cg37254876_BC21	0.313671	0.000417452	NA	Dtymk	Hypermethylated in Myf5 versus Pax7 subset
cg38337063_BC11	0.268257	0.00041997	NA	Zeb2	Hypermethylated in Myf5 versus Pax7 subset
cg37822933_TC21	0.290189	0.000420277	NA	2310043L19Rik	Hypermethylated in Myf5 versus Pax7 subset
cg36518361_BC21	0.330466	0.000420678	NA	Mxi1	Hypermethylated in Myf5 versus Pax7 subset
cg34805694_TC21	0.316351	0.000422761	NA	NA	Hypermethylated in Myf5 versus Pax7 subset
cg43746498_BC21	0.268717	0.000423176	Arl6ip5	NA	Hypermethylated in Myf5 versus Pax7 subset
cg35617481_TC21	0.399048	0.000424155	Pcdhgc4	NA	Hypermethylated in Myf5 versus Pax7 subset
cg35287406_TC21	0.263791	0.00042451	NA	NA	Hypermethylated in Myf5 versus Pax7 subset
cg45948909_BC21	0.299368	0.000424705	NA	N4bp1	Hypermethylated in Myf5 versus Pax7 subset
cg35629231_BC21	0.307072	0.000424958	NA	NA	Hypermethylated in Myf5 versus Pax7 subset
cg33243332_TC11	0.30918	0.000426893	NA	NA	Hypermethylated in Myf5 versus Pax7 subset
cg38178408_BC11	0.222208	0.000430229	NA	Vav2	Hypermethylated in Myf5 versus Pax7 subset
cg44335396_TC21	0.271148	0.000432301	NA	NA	Hypermethylated in Myf5 versus Pax7 subset
cg36419958_BC21	0.324367	0.000434668	NA	Got1	Hypermethylated in Myf5 versus Pax7 subset
cg43093503_TC21	0.37903	0.000435179	Col1a2	NA	Hypermethylated in Myf5 versus Pax7 subset
cg37377758_TC21	0.2473	0.000435238	NA	Ralb	Hypermethylated in Myf5 versus Pax7 subset
cg41450433_TC11	0.272313	0.000436022	Azin2	NA	Hypermethylated in Myf5 versus Pax7 subset
cg36150124_BC21	0.235163	0.00043657	NA	Vps37c	Hypermethylated in Myf5 versus Pax7 subset
cg36065025_TC21	0.217457	0.00043657	NA	Cpt1a	Hypermethylated in Myf5 versus Pax7 subset
cg39811845_BC11	0.388057	0.00044274	NA	NA	Hypermethylated in Myf5 versus Pax7 subset
cg38049224_BC11	0.311477	0.000443196	9230102O04Rik	NA	Hypermethylated in Myf5 versus Pax7 subset
cg46233974_TC21	0.296655	0.000448588	NA	NA	Hypermethylated in Myf5 versus Pax7 subset
cg35173068_TC21	0.275723	0.000448588	Tgif1	NA	Hypermethylated in Myf5 versus Pax7 subset
cg40794590_TO21	0.237354	0.000449124	NA	Cntfr	Hypermethylated in Myf5 versus Pax7 subset
cg45259012_BC21	0.210996	0.000449848	NA	Spef1l	Hypermethylated in Myf5 versus Pax7 subset
cg40314281_BC21	0.351098	0.000451019	NA	Pitx2	Hypermethylated in Myf5 versus Pax7 subset
cg34022462_BC21	0.265743	0.000451382	NA	NA	Hypermethylated in Myf5 versus Pax7 subset
cg34761349_BC21	0.294654	0.000454498	NA	NA	Hypermethylated in Myf5 versus Pax7 subset
cg45306506_TC21	0.310228	0.0004566	NA	Ccnd1	Hypermethylated in Myf5 versus Pax7 subset
cg39258380_BC21	0.284067	0.00045819	NA	Slc35c2	Hypermethylated in Myf5 versus Pax7 subset
cg35050002_TC21	0.217682	0.000458921	NA	NA	Hypermethylated in Myf5 versus Pax7 subset
cg29722445_TC21	0.338542	0.000459485	NA	Mink1	Hypermethylated in Myf5 versus Pax7 subset
cg28756523_TC21	0.376982	0.000462121	NA	Chst11	Hypermethylated in Myf5 versus Pax7 subset
cg37225750_BC11	0.286495	0.000463822	NA	Lrrfip1	Hypermethylated in Myf5 versus Pax7 subset
cg38449594_TC21	0.486009	0.000465251	Tank	NA	Hypermethylated in Myf5 versus Pax7 subset
cg46279069_TC21	0.218916	0.000466824	NA	Irf8	Hypermethylated in Myf5 versus Pax7 subset
cg34000982_TC21	0.230797	0.000467235	NA	Igf2bp2	Hypermethylated in Myf5 versus Pax7 subset
cg42973787_TC21	0.25167	0.000470427	NA	NA	Hypermethylated in Myf5 versus Pax7 subset
cg33601329_TC11	0.28119	0.000475127	NA	Pacsin2	Hypermethylated in Myf5 versus Pax7 subset
cg43728715_BC21	0.335492	0.000476829	NA	Lrig1	Hypermethylated in Myf5 versus Pax7 subset
cg34776611_BC21	0.280692	0.000478548	NA	Hmga1	Hypermethylated in Myf5 versus Pax7 subset
cg40371270_TC21	0.253821	0.000480813	NA	Nfkb1	Hypermethylated in Myf5 versus Pax7 subset
cg32251405_TC21	0.237746	0.000481909	NA	Kat6b	Hypermethylated in Myf5 versus Pax7 subset
cg42989734_TC21	0.281355	0.000482905	NA	Rac1	Hypermethylated in Myf5 versus Pax7 subset
cg30642404_TC21	0.294241	0.000483315	NA	Akap6	Hypermethylated in Myf5 versus Pax7 subset
cg42522097_BC21	0.333764	0.000490075	Spp1	NA	Hypermethylated in Myf5 versus Pax7 subset
cg44097309_TC21	0.294174	0.000491025	Plekha5	NA	Hypermethylated in Myf5 versus Pax7 subset
cg46368038_BC21	0.220564	0.000491449	NA	A630001O12Rik	Hypermethylated in Myf5 versus Pax7 subset
cg41908181_BC21	0.31409	0.000494921	NA	NA	Hypermethylated in Myf5 versus Pax7 subset
cg44035389_BC21	0.351656	0.00049817	NA	Etv6	Hypermethylated in Myf5 versus Pax7 subset
cg28124347_TC11	0.335573	0.000498722	NA	NA	Hypermethylated in Myf5 versus Pax7 subset
cg31236345_BC21	0.263995	0.000499092	NA	NA	Hypermethylated in Myf5 versus Pax7 subset
cg37635889_TC21	0.260018	0.0004994	NA	NA	Hypermethylated in Myf5 versus Pax7 subset
cg41068974_BC11	0.235585	0.00049977	NA	Nfib	Hypermethylated in Myf5 versus Pax7 subset
cg39269087_BC21	0.273331	0.000501205	NA	Ncoa3	Hypermethylated in Myf5 versus Pax7 subset
cg40008150_TC21	0.29374	0.000502885	NA	Pmvk	Hypermethylated in Myf5 versus Pax7 subset
cg37273851_BC21	0.330807	0.000503795	NA	Macir	Hypermethylated in Myf5 versus Pax7 subset
cg44770579_BC11	0.241445	0.000504188	NA	Idh2	Hypermethylated in Myf5 versus Pax7 subset
cg38389287_BC21	0.292247	0.000505967	NA	Fmnl2	Hypermethylated in Myf5 versus Pax7 subset
cg30762149_BC21	0.297543	0.000510448	NA	NA	Hypermethylated in Myf5 versus Pax7 subset
cg35121364_BC21	0.281666	0.000511324	NA	NA	Hypermethylated in Myf5 versus Pax7 subset
cg41696194_TC21	0.310715	0.000515768	NA	Pex14	Hypermethylated in Myf5 versus Pax7 subset
cg36544576_TC11	0.231167	0.000517917	Tcf7l2	NA	Hypermethylated in Myf5 versus Pax7 subset
cg36346600_TC21	0.34763	0.000518067	NA	Ankrd1	Hypermethylated in Myf5 versus Pax7 subset
cg33957513_TC21	0.331186	0.000520082	NA	P2rx6	Hypermethylated in Myf5 versus Pax7 subset
cg40784360_BC21	0.218251	0.000520511	NA	NA	Hypermethylated in Myf5 versus Pax7 subset
cg33828962_TC21	0.257661	0.00052079	Igfbp6	NA	Hypermethylated in Myf5 versus Pax7 subset
cg42897028_TC21	0.308189	0.000521273	NA	NA	Hypermethylated in Myf5 versus Pax7 subset
cg47146376_TC21	0.259098	0.000521967	NA	NA	Hypermethylated in Myf5 versus Pax7 subset
cg28422810_BC21	0.218831	0.000526418	NA	Prdm1	Hypermethylated in Myf5 versus Pax7 subset
cg43687568_BC21	0.294748	0.000527461	NA	NA	Hypermethylated in Myf5 versus Pax7 subset
cg43930766_TC21	0.237896	0.000528327	NA	Bid	Hypermethylated in Myf5 versus Pax7 subset
cg41367174_TC11	0.212899	0.000528475	NA	NA	Hypermethylated in Myf5 versus Pax7 subset
cg32567820_BC21	0.261538	0.000531124	NA	NA	Hypermethylated in Myf5 versus Pax7 subset
cg37775946_BC21	0.284056	0.000531271	Nectin4	NA	Hypermethylated in Myf5 versus Pax7 subset
cg41712728_TC11	0.307364	0.000532611	NA	Gpr157	Hypermethylated in Myf5 versus Pax7 subset
cg38178234_BC21	0.286774	0.000536407	NA	Vav2	Hypermethylated in Myf5 versus Pax7 subset
cg28508381_TC21	0.220942	0.000537306	NA	NA	Hypermethylated in Myf5 versus Pax7 subset
cg33363683_BC21	0.309355	0.000537306	NA	NA	Hypermethylated in Myf5 versus Pax7 subset
cg35838109_BC21	0.26652	0.000538673	NA	Alpk2	Hypermethylated in Myf5 versus Pax7 subset
cg38929290_TC21	0.307358	0.000540857	NA	NA	Hypermethylated in Myf5 versus Pax7 subset
cg34660538_BC21	0.402616	0.000541353	NA	NA	Hypermethylated in Myf5 versus Pax7 subset
cg37636209_BC21	0.243059	0.000541392	NA	Gm9530	Hypermethylated in Myf5 versus Pax7 subset
cg33259788_BC21	0.272998	0.000541409	NA	NA	Hypermethylated in Myf5 versus Pax7 subset
cg36845179_BC11	0.215133	0.000541795	NA	NA	Hypermethylated in Myf5 versus Pax7 subset
cg31046308_TC21	0.259386	0.000542735	NA	NA	Hypermethylated in Myf5 versus Pax7 subset
cg44735531_TC21	0.276535	0.000543296	Akap13	NA	Hypermethylated in Myf5 versus Pax7 subset
cg34074905_TC11	0.262336	0.000544068	NA	NA	Hypermethylated in Myf5 versus Pax7 subset
cg30320425_TC21	0.3356	0.000544505	NA	NA	Hypermethylated in Myf5 versus Pax7 subset
cg30075486_BC21	0.257021	0.000546735	NA	Fmnl1	Hypermethylated in Myf5 versus Pax7 subset
cg32506856_BC21	0.230159	0.000549782	NA	NA	Hypermethylated in Myf5 versus Pax7 subset
cg28669109_TC21	0.265013	0.000550111	Dip2a	NA	Hypermethylated in Myf5 versus Pax7 subset
cg28876834_TC21	0.29796	0.000551854	NA	Ube2n	Hypermethylated in Myf5 versus Pax7 subset
cg30064152_BC11	0.238265	0.000553909	Slc25a39	NA	Hypermethylated in Myf5 versus Pax7 subset
cg36481710_TC21	0.202896	0.000559568	NA	Itprip	Hypermethylated in Myf5 versus Pax7 subset
cg38251189_BC21	0.257818	0.000560329	NA	NA	Hypermethylated in Myf5 versus Pax7 subset
cg38449593_TC21	0.390099	0.000560481	Tank	NA	Hypermethylated in Myf5 versus Pax7 subset
cg40314301_BC21	0.459041	0.000562423	NA	Pitx2	Hypermethylated in Myf5 versus Pax7 subset
cg44097315_BC21	0.260756	0.000569325	Plekha5	NA	Hypermethylated in Myf5 versus Pax7 subset
cg32063155_BC11	0.258951	0.000569643	NA	NA	Hypermethylated in Myf5 versus Pax7 subset
cg34776620_TC21	0.34295	0.000570425	NA	Hmga1	Hypermethylated in Myf5 versus Pax7 subset
cg46135829_BC11	0.312637	0.000576922	Zfhx3	NA	Hypermethylated in Myf5 versus Pax7 subset
cg35444686_BC21	0.299779	0.000578298	NA	NA	Hypermethylated in Myf5 versus Pax7 subset
cg46269418_TC21	0.334056	0.000579717	NA	A330074K22Rik	Hypermethylated in Myf5 versus Pax7 subset
cg39278416_TC21	0.223021	0.00058041	NA	Prex1	Hypermethylated in Myf5 versus Pax7 subset
cg42896323_BC21	0.219888	0.000581882	NA	NA	Hypermethylated in Myf5 versus Pax7 subset
cg41510840_TC11	0.330577	0.000582128	NA	Zdhhc18	Hypermethylated in Myf5 versus Pax7 subset
cg44975754_TC11	0.233971	0.000583214	NA	Denn2b	Hypermethylated in Myf5 versus Pax7 subset
cg29984986_BC21	0.391278	0.000583214	NA	NA	Hypermethylated in Myf5 versus Pax7 subset
cg34101780_BC21	0.315487	0.000585316	NA	Heg1	Hypermethylated in Myf5 versus Pax7 subset
cg38303423_TC21	0.279781	0.000591234	NA	Psmb7	Hypermethylated in Myf5 versus Pax7 subset
cg44373339_TC21	0.301559	0.000591464	NA	Ryr1	Hypermethylated in Myf5 versus Pax7 subset
cg43826505_TC11	0.246099	0.000592135	NA	NA	Hypermethylated in Myf5 versus Pax7 subset
cg37737148_TC21	0.328589	0.000594366	NA	NA	Hypermethylated in Myf5 versus Pax7 subset
cg41599223_TC21	0.234424	0.000595579	NA	Iffo2	Hypermethylated in Myf5 versus Pax7 subset
cg30003901_BC21	0.257721	0.000598632	NA	Plxdc1	Hypermethylated in Myf5 versus Pax7 subset
cg40113554_BC11	0.246543	0.00060217	NA	NA	Hypermethylated in Myf5 versus Pax7 subset
cg34586309_BC11	0.34003	0.000603133	3300005D01Rik	NA	Hypermethylated in Myf5 versus Pax7 subset
cg45967319_TC11	0.265467	0.000603305	NA	NA	Hypermethylated in Myf5 versus Pax7 subset
cg37980826_BC21	0.237408	0.000603305	A730013G03Rik	NA	Hypermethylated in Myf5 versus Pax7 subset
cg34598087_BC21	0.288497	0.000603457	NA	NA	Hypermethylated in Myf5 versus Pax7 subset
cg29971373_TC21	0.25298	0.000607215	NA	NA	Hypermethylated in Myf5 versus Pax7 subset
cg42573570_BC21	0.309139	0.000609103	NA	NA	Hypermethylated in Myf5 versus Pax7 subset
cg35122227_BC11	0.241295	0.000609528	NA	NA	Hypermethylated in Myf5 versus Pax7 subset
cg42641196_TC21	0.238935	0.000610789	NA	Unc119b	Hypermethylated in Myf5 versus Pax7 subset
cg31837228_TC21	0.26371	0.000611566	9330111N05Rik	NA	Hypermethylated in Myf5 versus Pax7 subset
cg31503826_TC11	0.261195	0.000611685	NA	Gfod1	Hypermethylated in Myf5 versus Pax7 subset
cg44874041_BC11	0.227738	0.000612391	NA	NA	Hypermethylated in Myf5 versus Pax7 subset
cg30201444_BC21	0.304987	0.000614329	NA	NA	Hypermethylated in Myf5 versus Pax7 subset
cg38498084_BC21	0.202993	0.000614485	NA	Cers6	Hypermethylated in Myf5 versus Pax7 subset
cg46334786_TC11	0.254086	0.000615797	NA	Galnt2	Hypermethylated in Myf5 versus Pax7 subset
cg41396629_BC21	0.28152	0.000616392	NA	Fhl3	Hypermethylated in Myf5 versus Pax7 subset
cg34768065_BC21	0.301143	0.000616593	NA	NA	Hypermethylated in Myf5 versus Pax7 subset
cg37619685_BC21	0.219734	0.000619326	NA	NA	Hypermethylated in Myf5 versus Pax7 subset
cg42577922_BC21	0.27125	0.000620562	NA	Ulk1	Hypermethylated in Myf5 versus Pax7 subset
cg42671213_TC11	0.277415	0.000624245	NA	NA	Hypermethylated in Myf5 versus Pax7 subset
cg45418338_TC21	0.293284	0.000625062	NA	Arhgef10	Hypermethylated in Myf5 versus Pax7 subset
cg42742936_TC21	0.26055	0.000625411	NA	Pptc7	Hypermethylated in Myf5 versus Pax7 subset
cg45640693_BC21	0.203136	0.000627509	NA	AY512931	Hypermethylated in Myf5 versus Pax7 subset
cg47083423_BC21	0.238295	0.000630865	Zic4	NA	Hypermethylated in Myf5 versus Pax7 subset
cg30230637_TC21	0.264076	0.00063264	NA	Ube2o	Hypermethylated in Myf5 versus Pax7 subset
cg30231069_BC11	0.255447	0.000633106	NA	Ube2o	Hypermethylated in Myf5 versus Pax7 subset
cg36780374_TC21	0.284909	0.000633793	NA	Bend6	Hypermethylated in Myf5 versus Pax7 subset
cg32063115_BC21	0.314794	0.00063625	Plk2	NA	Hypermethylated in Myf5 versus Pax7 subset
cg46882715_TC21	0.227202	0.000639325	NA	NA	Hypermethylated in Myf5 versus Pax7 subset
cg45962340_TC21	0.278603	0.000639983	Heatr3	NA	Hypermethylated in Myf5 versus Pax7 subset
cg45283568_BC21	0.242004	0.000642611	Syt8	NA	Hypermethylated in Myf5 versus Pax7 subset
cg30765005_BC21	0.267319	0.00064333	NA	Frmd6	Hypermethylated in Myf5 versus Pax7 subset
cg39140946_BC21	0.22873	0.000643332	NA	NA	Hypermethylated in Myf5 versus Pax7 subset
cg45207168_BC21	0.316128	0.000646904	NA	Dock1	Hypermethylated in Myf5 versus Pax7 subset
cg42234429_TC21	0.272537	0.000649647	NA	NA	Hypermethylated in Myf5 versus Pax7 subset
cg44049413_TC11	0.226909	0.000650781	Gm36582	NA	Hypermethylated in Myf5 versus Pax7 subset
cg43667268_BC21	0.266596	0.000653756	Rab43	NA	Hypermethylated in Myf5 versus Pax7 subset
cg47146895_BC21	0.220573	0.000662205	NA	NA	Hypermethylated in Myf5 versus Pax7 subset
cg45414060_TC21	0.328945	0.000663459	NA	NA	Hypermethylated in Myf5 versus Pax7 subset
cg31991577_BC21	0.219382	0.000664085	NA	NA	Hypermethylated in Myf5 versus Pax7 subset
cg32284070_BC21	0.230919	0.000664526	NA	Zmiz1	Hypermethylated in Myf5 versus Pax7 subset
cg39595178_TC11	0.324481	0.000668114	Mecom	NA	Hypermethylated in Myf5 versus Pax7 subset
cg43093507_TC21	0.339172	0.000670057	Col1a2	NA	Hypermethylated in Myf5 versus Pax7 subset
cg42938150_BC21	0.276537	0.000670057	NA	NA	Hypermethylated in Myf5 versus Pax7 subset
cg40318493_TC21	0.261411	0.000670656	NA	Elovl6	Hypermethylated in Myf5 versus Pax7 subset
cg33969330_TC11	0.361993	0.000671167	NA	NA	Hypermethylated in Myf5 versus Pax7 subset
cg46316318_TC21	0.270003	0.000671787	NA	Ankrd11	Hypermethylated in Myf5 versus Pax7 subset
cg44906599_TC21	0.274797	0.000673786	NA	Arrb1	Hypermethylated in Myf5 versus Pax7 subset
cg45342971_TC21	0.238878	0.000675158	NA	NA	Hypermethylated in Myf5 versus Pax7 subset
cg40794525_TC21	0.22047	0.000676198	NA	Cntfr	Hypermethylated in Myf5 versus Pax7 subset
cg37520292_BC21	0.309019	0.000680196	NA	Gm19705	Hypermethylated in Myf5 versus Pax7 subset
cg41375143_BC21	0.325772	0.000683291	NA	Ppt1	Hypermethylated in Myf5 versus Pax7 subset
cg44324293_TC21	0.250983	0.000683805	Arhgef1	NA	Hypermethylated in Myf5 versus Pax7 subset
cg36466467_TC21	0.226245	0.000685376	NA	NA	Hypermethylated in Myf5 versus Pax7 subset
cg42771073_TC21	0.223026	0.000686311	Pitpnm2	NA	Hypermethylated in Myf5 versus Pax7 subset
cg37815644_TC11	0.250132	0.000689353	NA	Cep170	Hypermethylated in Myf5 versus Pax7 subset
cg33936460_TC21	0.300878	0.000699744	NA	Abcc1	Hypermethylated in Myf5 versus Pax7 subset
cg31381267_BC21	0.24648	0.000700088	NA	2610307P16Rik	Hypermethylated in Myf5 versus Pax7 subset
cg43849465_BC21	0.249296	0.000711863	NA	NA	Hypermethylated in Myf5 versus Pax7 subset
cg45883113_BC21	0.35476	0.000713432	Smad1	NA	Hypermethylated in Myf5 versus Pax7 subset
cg43915697_TC21	0.282365	0.000718499	NA	NA	Hypermethylated in Myf5 versus Pax7 subset
cg46970901_BC11	0.355874	0.000720338	NA	NA	Hypermethylated in Myf5 versus Pax7 subset
cg45864033_BC21	0.227476	0.00072043	NA	NA	Hypermethylated in Myf5 versus Pax7 subset
cg33892509_TC21	0.239648	0.000723204	NA	NA	Hypermethylated in Myf5 versus Pax7 subset
cg45655348_TC21	0.306123	0.000726576	NA	NA	Hypermethylated in Myf5 versus Pax7 subset
cg30853766_TC21	0.297069	0.000728423	NA	Actn1	Hypermethylated in Myf5 versus Pax7 subset
cg28899364_BC21	0.290108	0.000733872	NA	NA	Hypermethylated in Myf5 versus Pax7 subset
cg42932697_TC21	0.240749	0.000734061	NA	Pdgfa	Hypermethylated in Myf5 versus Pax7 subset
cg37655920_BC21	0.275717	0.00073468	NA	NA	Hypermethylated in Myf5 versus Pax7 subset
cg33492426_BC21	0.21123	0.000735362	NA	NA	Hypermethylated in Myf5 versus Pax7 subset
cg30227623_BC21	0.348694	0.000736605	NA	NA	Hypermethylated in Myf5 versus Pax7 subset
cg29963308_TC21	0.261207	0.000738747	NA	NA	Hypermethylated in Myf5 versus Pax7 subset
cg32356047_BC21	0.306423	0.000739487	NA	Arhgap22	Hypermethylated in Myf5 versus Pax7 subset
cg47178730_BC21	0.293285	0.000741235	NA	NA	Hypermethylated in Myf5 versus Pax7 subset
cg41536013_BC21	0.235358	0.000742076	NA	Clic4	Hypermethylated in Myf5 versus Pax7 subset
cg38204917_TC21	0.348877	0.000743091	NA	Rapgef1	Hypermethylated in Myf5 versus Pax7 subset
cg34019089_TC21	0.333788	0.000747843	NA	NA	Hypermethylated in Myf5 versus Pax7 subset
cg43027476_BC21	0.209804	0.000748505	NA	NA	Hypermethylated in Myf5 versus Pax7 subset
cg33260239_BC21	0.267821	0.000749015	NA	Azin1	Hypermethylated in Myf5 versus Pax7 subset
cg40918658_TC21	0.280024	0.000749201	NA	NA	Hypermethylated in Myf5 versus Pax7 subset
cg28155541_BC21	0.32285	0.000749476	NA	Sash1	Hypermethylated in Myf5 versus Pax7 subset
cg42771059_BC21	0.202827	0.000749593	Pitpnm2	NA	Hypermethylated in Myf5 versus Pax7 subset
cg33797269_BC21	0.319009	0.00075049	NA	Lima1	Hypermethylated in Myf5 versus Pax7 subset
cg42418910_BC21	0.254555	0.000752652	Art3	NA	Hypermethylated in Myf5 versus Pax7 subset
cg43298986_BC21	0.225737	0.000754333	NA	Cald1	Hypermethylated in Myf5 versus Pax7 subset
cg34978636_TC11	0.273638	0.000759448	NA	NA	Hypermethylated in Myf5 versus Pax7 subset
cg33259896_BC21	0.257648	0.000762947	NA	NA	Hypermethylated in Myf5 versus Pax7 subset
cg44444993_BC21	0.251509	0.000763065	NA	NA	Hypermethylated in Myf5 versus Pax7 subset
cg46022429_BC21	0.250372	0.00076415	NA	Nup93	Hypermethylated in Myf5 versus Pax7 subset
cg30894993_BC21	0.286547	0.000769426	NA	NA	Hypermethylated in Myf5 versus Pax7 subset
cg32288087_TC21	0.239463	0.000769728	NA	NA	Hypermethylated in Myf5 versus Pax7 subset
cg30320751_BC21	0.211634	0.000770325	NA	NA	Hypermethylated in Myf5 versus Pax7 subset
cg44034446_BC21	0.305226	0.000770676	NA	Etv6	Hypermethylated in Myf5 versus Pax7 subset
cg28848232_TC21	0.360924	0.000772185	NA	NA	Hypermethylated in Myf5 versus Pax7 subset
cg37395752_TC21	0.261088	0.000772753	NA	NA	Hypermethylated in Myf5 versus Pax7 subset
cg30409711_BC21	0.255782	0.000774396	NA	NA	Hypermethylated in Myf5 versus Pax7 subset
cg28674414_BC21	0.251561	0.000775283	NA	NA	Hypermethylated in Myf5 versus Pax7 subset
cg42788964_BC21	0.261533	0.00077678	NA	NA	Hypermethylated in Myf5 versus Pax7 subset
cg28713577_BC21	0.256874	0.000776916	Sbno2	NA	Hypermethylated in Myf5 versus Pax7 subset
cg34003449_BC21	0.24722	0.000780898	NA	Etv5	Hypermethylated in Myf5 versus Pax7 subset
cg33816652_BC21	0.265825	0.000785361	Acvrl1	NA	Hypermethylated in Myf5 versus Pax7 subset
cg44660341_BC21	0.264816	0.000787493	NA	NA	Hypermethylated in Myf5 versus Pax7 subset
cg31492129_BC21	0.251775	0.000788008	NA	Hivep1	Hypermethylated in Myf5 versus Pax7 subset
cg37953886_TC21	0.218763	0.000789075	NA	NA	Hypermethylated in Myf5 versus Pax7 subset
cg39331061_TC21	0.259618	0.000789907	NA	NA	Hypermethylated in Myf5 versus Pax7 subset
cg32646955_TC11	0.251052	0.000794111	NA	NA	Hypermethylated in Myf5 versus Pax7 subset
cg34646835_TC11	0.206896	0.00079598	NA	NA	Hypermethylated in Myf5 versus Pax7 subset
cg32236167_TC21	0.314732	0.000796049	NA	Gng2	Hypermethylated in Myf5 versus Pax7 subset
cg29198380_TC11	0.322572	0.000797018	NA	Rasl10a	Hypermethylated in Myf5 versus Pax7 subset
cg44429977_BC21	0.21541	0.000797488	NA	Lrp3	Hypermethylated in Myf5 versus Pax7 subset
cg33804683_TC21	0.201939	0.000797557	Gm5475	NA	Hypermethylated in Myf5 versus Pax7 subset
cg44771814_BC11	0.211875	0.000800802	NA	Sema4b	Hypermethylated in Myf5 versus Pax7 subset
cg45932773_BC21	0.20504	0.000802225	Rnaseh2a	NA	Hypermethylated in Myf5 versus Pax7 subset
cg46331547_BC21	0.283473	0.000802722	NA	NA	Hypermethylated in Myf5 versus Pax7 subset
cg35844065_BC11	0.220746	0.000808334	NA	Sec11c	Hypermethylated in Myf5 versus Pax7 subset
cg29783210_TC21	0.233536	0.000810745	NA	NA	Hypermethylated in Myf5 versus Pax7 subset
cg45750454_BC11	0.27056	0.000812351	NA	NA	Hypermethylated in Myf5 versus Pax7 subset
cg43871090_TC21	0.20507	0.000813255	NA	NA	Hypermethylated in Myf5 versus Pax7 subset
cg44669668_BC21	0.241857	0.00081506	Mef2a	NA	Hypermethylated in Myf5 versus Pax7 subset
cg36466845_TC21	0.288637	0.000818834	NA	NA	Hypermethylated in Myf5 versus Pax7 subset
cg31017462_BC21	0.230246	0.000819598	NA	Ttc7b	Hypermethylated in Myf5 versus Pax7 subset
cg29198374_BC21	0.319745	0.00082067	NA	Rasl10a	Hypermethylated in Myf5 versus Pax7 subset
cg44791903_BC11	0.255793	0.000821445	Tm6sf1	NA	Hypermethylated in Myf5 versus Pax7 subset
cg41708788_TC21	0.32785	0.000821614	NA	NA	Hypermethylated in Myf5 versus Pax7 subset
cg43632101_TC21	0.220575	0.000822611	NA	NA	Hypermethylated in Myf5 versus Pax7 subset
cg40943371_TC21	0.21491	0.000825974	Ecpas	NA	Hypermethylated in Myf5 versus Pax7 subset
cg38420217_TC21	0.201545	0.000827333	NA	NA	Hypermethylated in Myf5 versus Pax7 subset
cg41536783_TC21	0.288371	0.000828024	NA	NA	Hypermethylated in Myf5 versus Pax7 subset
cg42989102_BC21	0.282089	0.000828731	NA	NA	Hypermethylated in Myf5 versus Pax7 subset
cg43174335_TC21	0.246037	0.000828731	NA	Cav1	Hypermethylated in Myf5 versus Pax7 subset
cg43179128_BC21	0.336688	0.000833132	NA	St7	Hypermethylated in Myf5 versus Pax7 subset
cg39792107_BC21	0.218288	0.000834817	NA	Wwtr1	Hypermethylated in Myf5 versus Pax7 subset
cg31590044_BC21	0.236307	0.000834916	NA	Sema4d	Hypermethylated in Myf5 versus Pax7 subset
cg34954429_BC21	0.225348	0.000834916	NA	NA	Hypermethylated in Myf5 versus Pax7 subset
cg44840626_BC21	0.200652	0.00083728	NA	NA	Hypermethylated in Myf5 versus Pax7 subset
cg36460997_BC21	0.269469	0.000838463	NA	NA	Hypermethylated in Myf5 versus Pax7 subset
cg39987196_TC21	0.266133	0.000841314	NA	NA	Hypermethylated in Myf5 versus Pax7 subset
cg38178406_BC21	0.266836	0.000842181	NA	Vav2	Hypermethylated in Myf5 versus Pax7 subset
cg45120765_TC21	0.336558	0.000843567	Cln3	NA	Hypermethylated in Myf5 versus Pax7 subset
cg41599135_BC21	0.284849	0.000845549	NA	Iffo2	Hypermethylated in Myf5 versus Pax7 subset
cg32482388_BC21	0.205554	0.000849138	NA	Sall2	Hypermethylated in Myf5 versus Pax7 subset
cg45270367_TC21	0.25494	0.000850803	NA	Rnh1	Hypermethylated in Myf5 versus Pax7 subset
cg45120773_BC21	0.311118	0.000852496	Apobr	NA	Hypermethylated in Myf5 versus Pax7 subset
cg35819046_BC11	0.207264	0.000856215	NA	NA	Hypermethylated in Myf5 versus Pax7 subset
cg28719052_BC21	0.203487	0.000857155	NA	NA	Hypermethylated in Myf5 versus Pax7 subset
cg34990433_TC11	0.432329	0.000857746	NA	NA	Hypermethylated in Myf5 versus Pax7 subset
cg33339947_BC21	0.262243	0.000858163	NA	NA	Hypermethylated in Myf5 versus Pax7 subset
cg28940813_TC21	0.333511	0.000859173	NA	Tmtc2	Hypermethylated in Myf5 versus Pax7 subset
cg38962950_BC21	0.291759	0.000861271	NA	Oxt	Hypermethylated in Myf5 versus Pax7 subset
cg46609822_TC21	0.303667	0.000861665	NA	NA	Hypermethylated in Myf5 versus Pax7 subset
cg41150978_BC21	0.310895	0.00086193	NA	NA	Hypermethylated in Myf5 versus Pax7 subset
cg37190297_TC11	0.25842	0.000867551	Inpp5d	NA	Hypermethylated in Myf5 versus Pax7 subset
cg35986432_BC21	0.316642	0.000870803	NA	Ctdp1	Hypermethylated in Myf5 versus Pax7 subset
cg36792100_BC11	0.214989	0.000879854	Plekhb2	NA	Hypermethylated in Myf5 versus Pax7 subset
cg32323304_BC21	0.231494	0.00088186	NA	NA	Hypermethylated in Myf5 versus Pax7 subset
cg31520436_TC21	0.291519	0.000885587	Jarid2	NA	Hypermethylated in Myf5 versus Pax7 subset
cg30092744_TC21	0.296904	0.000887854	Myl4	NA	Hypermethylated in Myf5 versus Pax7 subset
cg33779189_TC21	0.298593	0.000893534	NA	Arf3	Hypermethylated in Myf5 versus Pax7 subset
cg38437600_TC21	0.320996	0.000895765	NA	Marchf7	Hypermethylated in Myf5 versus Pax7 subset
cg30916191_TC21	0.278475	0.000897122	NA	Ttll5	Hypermethylated in Myf5 versus Pax7 subset
cg38753296_TC11	0.215868	0.000899587	NA	NA	Hypermethylated in Myf5 versus Pax7 subset
cg38030655_TC21	0.325044	0.000901803	Celf2	NA	Hypermethylated in Myf5 versus Pax7 subset
cg33323108_TC21	0.251669	0.000903463	NA	NA	Hypermethylated in Myf5 versus Pax7 subset
cg42896303_TC11	0.204621	0.000909139	NA	NA	Hypermethylated in Myf5 versus Pax7 subset
cg41988259_TC21	0.262859	0.000910227	Atraid	NA	Hypermethylated in Myf5 versus Pax7 subset
cg45190953_BC21	0.279631	0.000910882	NA	NA	Hypermethylated in Myf5 versus Pax7 subset
cg33558642_BC21	0.249104	0.000913737	Apobec3	NA	Hypermethylated in Myf5 versus Pax7 subset
cg33259654_TC21	0.255269	0.000913774	NA	NA	Hypermethylated in Myf5 versus Pax7 subset
cg40808694_BC21	0.32265	0.000920772	Tln1	NA	Hypermethylated in Myf5 versus Pax7 subset
cg31581418_BC11	0.233918	0.000920781	NA	NA	Hypermethylated in Myf5 versus Pax7 subset
cg31543862_BC21	0.251157	0.000922009	NA	NA	Hypermethylated in Myf5 versus Pax7 subset
cg41500177_BC21	0.255062	0.000923677	NA	NA	Hypermethylated in Myf5 versus Pax7 subset
cg40796096_TC21	0.241024	0.000923677	Ccl27a	NA	Hypermethylated in Myf5 versus Pax7 subset
cg40314292_TC21	0.336016	0.000925033	NA	Pitx2	Hypermethylated in Myf5 versus Pax7 subset
cg40831781_BC21	0.253261	0.000928609	NA	NA	Hypermethylated in Myf5 versus Pax7 subset
cg36475347_BC21	0.340787	0.000933587	NA	Sh3pxd2a	Hypermethylated in Myf5 versus Pax7 subset
cg43242891_TC21	0.272304	0.000935653	Lrrc4	NA	Hypermethylated in Myf5 versus Pax7 subset
cg47349296_BC21	0.232745	0.000942194	NA	Plcd1	Hypermethylated in Myf5 versus Pax7 subset
cg44492740_TC11	0.209165	0.000944857	Etfb	NA	Hypermethylated in Myf5 versus Pax7 subset
cg40794590_BO21	0.237539	0.000945075	NA	Cntfr	Hypermethylated in Myf5 versus Pax7 subset
cg31762918_TC21	0.293508	0.000945266	NA	NA	Hypermethylated in Myf5 versus Pax7 subset
cg33180459_TC21	0.292392	0.0009467	NA	NA	Hypermethylated in Myf5 versus Pax7 subset
cg42619402_BC21	0.239034	0.000953396	NA	Coro1c	Hypermethylated in Myf5 versus Pax7 subset
cg30379798_BC11	0.262512	0.00095785	NA	NA	Hypermethylated in Myf5 versus Pax7 subset
cg39307612_BC21	0.276703	0.000959725	NA	Nfatc2	Hypermethylated in Myf5 versus Pax7 subset
cg29216696_TC21	0.226821	0.000970516	Ccm2	NA	Hypermethylated in Myf5 versus Pax7 subset
cg30270908_BC21	0.263371	0.00097368	NA	NA	Hypermethylated in Myf5 versus Pax7 subset
cg42697115_BC11	0.268806	0.00097742	4930413E15Rik	NA	Hypermethylated in Myf5 versus Pax7 subset
cg46829945_BC21	0.260152	0.000984595	NA	NA	Hypermethylated in Myf5 versus Pax7 subset
cg28397123_BC21	0.253602	0.000985491	NA	Foxo3	Hypermethylated in Myf5 versus Pax7 subset
cg33536269_TC21	0.286426	0.000996523	Il2rb	NA	Hypermethylated in Myf5 versus Pax7 subset
cg41450437_TC11	0.240406	0.000998101	Azin2	NA	Hypermethylated in Myf5 versus Pax7 subset
cg35734815_TC21	0.259802	0.000999	NA	NA	Hypermethylated in Myf5 versus Pax7 subset
cg35239186_TC21	0.336567	0.00100008	NA	NA	Hypermethylated in Myf5 versus Pax7 subset
cg39275601_TC21	0.277813	0.00100048	5031425F14Rik	NA	Hypermethylated in Myf5 versus Pax7 subset
cg31232461_TC21	0.297173	0.00100089	NA	NA	Hypermethylated in Myf5 versus Pax7 subset
cg29275682_BC21	0.256244	0.00100624	NA	NA	Hypermethylated in Myf5 versus Pax7 subset
cg35122445_BC21	0.223124	0.00101094	NA	Rab31	Hypermethylated in Myf5 versus Pax7 subset
cg44735532_TC21	0.303977	0.00101732	Akap13	NA	Hypermethylated in Myf5 versus Pax7 subset
cg34075739_TC21	0.309952	0.00101956	Apod	NA	Hypermethylated in Myf5 versus Pax7 subset
cg40036048_TC21	0.275491	0.00102419	NA	NA	Hypermethylated in Myf5 versus Pax7 subset
cg29810883_BC21	0.292605	0.00102449	NA	NA	Hypermethylated in Myf5 versus Pax7 subset
cg36326972_TC21	0.257954	0.00102489	NA	NA	Hypermethylated in Myf5 versus Pax7 subset
cg46832507_BC21	0.253938	0.0010268	NA	NA	Hypermethylated in Myf5 versus Pax7 subset
cg28363095_TC21	0.206484	0.0010276	NA	NA	Hypermethylated in Myf5 versus Pax7 subset
cg31446684_BC21	0.227417	0.00102807	NA	NA	Hypermethylated in Myf5 versus Pax7 subset
cg29142547_TC21	0.214576	0.00103075	NA	NA	Hypermethylated in Myf5 versus Pax7 subset
cg42949570_TC21	0.206439	0.00103075	NA	NA	Hypermethylated in Myf5 versus Pax7 subset
cg46759245_TC21	0.27129	0.00103112	NA	NA	Hypermethylated in Myf5 versus Pax7 subset
cg43057305_TC21	0.204957	0.00103135	NA	NA	Hypermethylated in Myf5 versus Pax7 subset
cg38389314_BC21	0.259793	0.00103164	NA	Fmnl2	Hypermethylated in Myf5 versus Pax7 subset
cg38419493_BC21	0.294194	0.00103209	NA	Acvr1	Hypermethylated in Myf5 versus Pax7 subset
cg33527550_TC21	0.324678	0.00103616	NA	NA	Hypermethylated in Myf5 versus Pax7 subset
cg41536469_TC21	0.252556	0.00103712	NA	NA	Hypermethylated in Myf5 versus Pax7 subset
cg30271916_BC21	0.240402	0.00104057	NA	NA	Hypermethylated in Myf5 versus Pax7 subset
cg46028832_BC21	0.298272	0.00104081	NA	Ciapin1	Hypermethylated in Myf5 versus Pax7 subset
cg40796097_BO21	0.242281	0.00104216	Ccl27a	NA	Hypermethylated in Myf5 versus Pax7 subset
cg29994651_BC21	0.233087	0.00104316	NA	NA	Hypermethylated in Myf5 versus Pax7 subset
cg45829527_TC21	0.239075	0.0010435	Jak3	NA	Hypermethylated in Myf5 versus Pax7 subset
cg40831583_BC21	0.292002	0.00105083	NA	Shb	Hypermethylated in Myf5 versus Pax7 subset
cg40593748_BC21	0.315097	0.00105103	NA	NA	Hypermethylated in Myf5 versus Pax7 subset
cg43262573_TC21	0.277471	0.00105123	NA	Cpa4	Hypermethylated in Myf5 versus Pax7 subset
cg32402242_BC11	0.244959	0.00105168	NA	Tspan14	Hypermethylated in Myf5 versus Pax7 subset
cg30215638_TC21	0.238125	0.00105184	Grb2	NA	Hypermethylated in Myf5 versus Pax7 subset
cg35624895_TC21	0.247799	0.00105382	NA	NA	Hypermethylated in Myf5 versus Pax7 subset
cg32440578_BC21	0.298477	0.00105723	NA	Mapk1ip1l	Hypermethylated in Myf5 versus Pax7 subset
cg37890269_BC21	0.291723	0.00105767	NA	Dusp10	Hypermethylated in Myf5 versus Pax7 subset
cg39259028_TC21	0.206609	0.0010584	NA	NA	Hypermethylated in Myf5 versus Pax7 subset
cg34589187_BC21	0.296188	0.00105855	NA	Synj2	Hypermethylated in Myf5 versus Pax7 subset
cg42581434_TC21	0.248663	0.00106121	NA	NA	Hypermethylated in Myf5 versus Pax7 subset
cg44778012_TC21	0.278411	0.00107466	NA	NA	Hypermethylated in Myf5 versus Pax7 subset
cg34990432_TC21	0.474863	0.00107631	NA	NA	Hypermethylated in Myf5 versus Pax7 subset
cg38444278_TC21	0.274563	0.00107774	NA	Rbms1	Hypermethylated in Myf5 versus Pax7 subset
cg45321514_TC21	0.208035	0.00108573	Elavl1	NA	Hypermethylated in Myf5 versus Pax7 subset
cg30912154_BC21	0.251137	0.00109068	NA	NA	Hypermethylated in Myf5 versus Pax7 subset
cg36224537_TC21	0.264229	0.00109172	NA	Cemip2	Hypermethylated in Myf5 versus Pax7 subset
cg40021260_TC21	0.270238	0.00109524	NA	NA	Hypermethylated in Myf5 versus Pax7 subset
cg41524936_TC21	0.239034	0.00109571	NA	NA	Hypermethylated in Myf5 versus Pax7 subset
cg32682858_TC21	0.299834	0.00109731	NA	Lrch1	Hypermethylated in Myf5 versus Pax7 subset
cg42517867_BC21	0.293605	0.00109994	NA	NA	Hypermethylated in Myf5 versus Pax7 subset
cg29303232_BC21	0.251461	0.00110063	NA	NA	Hypermethylated in Myf5 versus Pax7 subset
cg38181616_BC21	0.243616	0.00110622	NA	NA	Hypermethylated in Myf5 versus Pax7 subset
cg40935326_BC21	0.317916	0.00110908	NA	Txn1	Hypermethylated in Myf5 versus Pax7 subset
cg38049220_BC21	0.205816	0.0011157	NA	9230102O04Rik	Hypermethylated in Myf5 versus Pax7 subset
cg41625731_TC21	0.27124	0.00111641	NA	NA	Hypermethylated in Myf5 versus Pax7 subset
cg28487961_BC21	0.305701	0.0011199	NA	NA	Hypermethylated in Myf5 versus Pax7 subset
cg42279696_TC21	0.265528	0.00112092	Tec	NA	Hypermethylated in Myf5 versus Pax7 subset
cg36541837_BC21	0.218162	0.00112388	NA	NA	Hypermethylated in Myf5 versus Pax7 subset
cg28693607_TC21	0.240504	0.00112441	Agpat3	NA	Hypermethylated in Myf5 versus Pax7 subset
cg31971324_TC21	0.368667	0.00112583	NA	NA	Hypermethylated in Myf5 versus Pax7 subset
cg37100350_BC21	0.249986	0.00112984	Obsl1	NA	Hypermethylated in Myf5 versus Pax7 subset
cg42522096_TC21	0.286188	0.00113583	Spp1	NA	Hypermethylated in Myf5 versus Pax7 subset
cg42514447_TC11	0.285408	0.00113743	NA	Aff1	Hypermethylated in Myf5 versus Pax7 subset
cg43172412_TC21	0.234538	0.00114041	NA	Tes	Hypermethylated in Myf5 versus Pax7 subset
cg38253479_BC21	0.224073	0.00114092	NA	NA	Hypermethylated in Myf5 versus Pax7 subset
cg37095713_TC21	0.267767	0.00114516	Stk16	NA	Hypermethylated in Myf5 versus Pax7 subset
cg35112731_TC21	0.297887	0.00115151	NA	Man2a1	Hypermethylated in Myf5 versus Pax7 subset
cg39232244_TC21	0.262419	0.00115204	NA	NA	Hypermethylated in Myf5 versus Pax7 subset
cg43728116_BC21	0.214309	0.00115276	NA	Lrig1	Hypermethylated in Myf5 versus Pax7 subset
cg40947336_BC21	0.260047	0.00115391	NA	NA	Hypermethylated in Myf5 versus Pax7 subset
cg46158655_BC21	0.268601	0.00115484	NA	NA	Hypermethylated in Myf5 versus Pax7 subset
cg35122511_TC21	0.375761	0.00115506	NA	Rab31	Hypermethylated in Myf5 versus Pax7 subset
cg33914242_TC21	0.290651	0.00115546	Snx29	NA	Hypermethylated in Myf5 versus Pax7 subset
cg45002808_BC11	0.220165	0.00115798	NA	NA	Hypermethylated in Myf5 versus Pax7 subset
cg28901173_TC21	0.265095	0.0011593	NA	Atp2b1	Hypermethylated in Myf5 versus Pax7 subset
cg40021236_TC21	0.203398	0.00116036	S100a4	NA	Hypermethylated in Myf5 versus Pax7 subset
cg30546495_BC21	0.284303	0.00116059	NA	NA	Hypermethylated in Myf5 versus Pax7 subset
cg32958465_BC11	0.226466	0.00116106	NA	NA	Hypermethylated in Myf5 versus Pax7 subset
cg41533594_BC11	0.242235	0.00116353	Runx3	NA	Hypermethylated in Myf5 versus Pax7 subset
cg32237890_TC21	0.323197	0.00116699	NA	NA	Hypermethylated in Myf5 versus Pax7 subset
cg28424129_BC21	0.291591	0.00116734	NA	NA	Hypermethylated in Myf5 versus Pax7 subset
cg28139858_BC21	0.229709	0.00117382	NA	Cnksr3	Hypermethylated in Myf5 versus Pax7 subset
cg45215051_TC11	0.267994	0.00117461	Ptpre	NA	Hypermethylated in Myf5 versus Pax7 subset
cg40939691_BC21	0.294583	0.00117971	NA	NA	Hypermethylated in Myf5 versus Pax7 subset
cg43708072_TC21	0.227057	0.00118047	Rbsn	NA	Hypermethylated in Myf5 versus Pax7 subset
cg35602676_BC21	0.211936	0.00118084	NA	Pfdn1	Hypermethylated in Myf5 versus Pax7 subset
cg37063036_TC21	0.246925	0.00118304	Gm8883	NA	Hypermethylated in Myf5 versus Pax7 subset
cg44874967_BC21	0.235432	0.00119056	NA	NA	Hypermethylated in Myf5 versus Pax7 subset
cg44049909_BC21	0.229003	0.00119822	NA	NA	Hypermethylated in Myf5 versus Pax7 subset
cg31571121_TC11	0.258474	0.00119822	NA	Bicd2	Hypermethylated in Myf5 versus Pax7 subset
cg29998891_BC11	0.260601	0.00120334	NA	NA	Hypermethylated in Myf5 versus Pax7 subset
cg40907708_BC21	0.218487	0.00120743	NA	Zfp462	Hypermethylated in Myf5 versus Pax7 subset
cg45441802_TC21	0.275308	0.00121001	NA	Angpt2	Hypermethylated in Myf5 versus Pax7 subset
cg43283551_TC21	0.290021	0.00121046	NA	NA	Hypermethylated in Myf5 versus Pax7 subset
cg36097462_TC21	0.217741	0.00121711	Ehbp1l1	NA	Hypermethylated in Myf5 versus Pax7 subset
cg46750409_TC21	0.264185	0.00121982	NA	NA	Hypermethylated in Myf5 versus Pax7 subset
cg34491319_TC21	0.234401	0.00122033	Donson	NA	Hypermethylated in Myf5 versus Pax7 subset
cg43966193_TC11	0.310067	0.00122161	Pianp	NA	Hypermethylated in Myf5 versus Pax7 subset
cg43029311_BC21	0.342151	0.00122792	NA	Lnx2	Hypermethylated in Myf5 versus Pax7 subset
cg39659266_TC21	0.273408	0.00122895	NA	NA	Hypermethylated in Myf5 versus Pax7 subset
cg39370118_BC21	0.269932	0.00123522	NA	Pmepa1	Hypermethylated in Myf5 versus Pax7 subset
cg34805712_BC21	0.222267	0.00123522	NA	NA	Hypermethylated in Myf5 versus Pax7 subset
cg38409328_BC21	0.278176	0.00123557	NA	NA	Hypermethylated in Myf5 versus Pax7 subset
cg41087246_TC11	0.260889	0.00123799	NA	Bnc2	Hypermethylated in Myf5 versus Pax7 subset
cg35287228_BC21	0.251349	0.00123833	NA	NA	Hypermethylated in Myf5 versus Pax7 subset
cg33181181_TC11	0.292488	0.00124101	NA	Trio	Hypermethylated in Myf5 versus Pax7 subset
cg34809381_BC21	0.227425	0.00124165	Cmtr1	NA	Hypermethylated in Myf5 versus Pax7 subset
cg45489639_TC21	0.36707	0.00124597	Plekha2	NA	Hypermethylated in Myf5 versus Pax7 subset
cg35617485_TC21	0.396173	0.00125314	NA	Pcdhgc4	Hypermethylated in Myf5 versus Pax7 subset
cg44065868_TC21	0.308805	0.00125329	NA	Arhgdib	Hypermethylated in Myf5 versus Pax7 subset
cg44914115_BC21	0.209712	0.00125398	NA	P4ha3	Hypermethylated in Myf5 versus Pax7 subset
cg43727989_TC21	0.224766	0.00125912	NA	NA	Hypermethylated in Myf5 versus Pax7 subset
cg44782097_TC11	0.259785	0.00126061	NA	NA	Hypermethylated in Myf5 versus Pax7 subset
cg32244521_TC21	0.283065	0.00126122	Camk2g	NA	Hypermethylated in Myf5 versus Pax7 subset
cg38152165_BC21	0.259293	0.00126549	Tor4a	NA	Hypermethylated in Myf5 versus Pax7 subset
cg42905878_BC21	0.23836	0.00126801	NA	NA	Hypermethylated in Myf5 versus Pax7 subset
cg45818333_TC21	0.248914	0.0012681	Il12rb1	NA	Hypermethylated in Myf5 versus Pax7 subset
cg30232404_BC21	0.220261	0.00126816	NA	NA	Hypermethylated in Myf5 versus Pax7 subset
cg46926551_TC11	0.261324	0.00127208	NA	Myo1e	Hypermethylated in Myf5 versus Pax7 subset
cg28978532_TC21	0.228183	0.00127336	NA	NA	Hypermethylated in Myf5 versus Pax7 subset
cg35173069_BC21	0.226751	0.00127428	Tgif1	NA	Hypermethylated in Myf5 versus Pax7 subset
cg28217879_BC21	0.253302	0.00127912	NA	NA	Hypermethylated in Myf5 versus Pax7 subset
cg29215803_BC21	0.296348	0.00128259	NA	NA	Hypermethylated in Myf5 versus Pax7 subset
cg45215612_BC21	0.268915	0.00128294	Ptpre	NA	Hypermethylated in Myf5 versus Pax7 subset
cg33406563_BC21	0.290479	0.00128463	NA	Myc	Hypermethylated in Myf5 versus Pax7 subset
cg30287172_TC21	0.305361	0.00128463	NA	Bahcc1	Hypermethylated in Myf5 versus Pax7 subset
cg29857567_TC21	0.233788	0.00128931	Dusp14	NA	Hypermethylated in Myf5 versus Pax7 subset
cg40910554_TC21	0.256506	0.00128977	Rad23b	NA	Hypermethylated in Myf5 versus Pax7 subset
cg40891906_TC21	0.229306	0.00129745	NA	Abca1	Hypermethylated in Myf5 versus Pax7 subset
cg30175143_TC21	0.404589	0.00130258	NA	Sox9	Hypermethylated in Myf5 versus Pax7 subset
cg46594331_TC21	0.287346	0.00130443	NA	NA	Hypermethylated in Myf5 versus Pax7 subset
cg29963612_TC21	0.212658	0.00130449	NA	NA	Hypermethylated in Myf5 versus Pax7 subset
cg29810888_TC21	0.260284	0.00130478	NA	NA	Hypermethylated in Myf5 versus Pax7 subset
cg45484199_TC11	0.233702	0.00130498	NA	NA	Hypermethylated in Myf5 versus Pax7 subset
cg42692514_BC21	0.223271	0.00130673	NA	Med13l	Hypermethylated in Myf5 versus Pax7 subset
cg33391736_BC21	0.331607	0.00130841	NA	NA	Hypermethylated in Myf5 versus Pax7 subset
cg42619091_TC21	0.242639	0.00131395	Coro1c	NA	Hypermethylated in Myf5 versus Pax7 subset
cg31554328_TC11	0.212585	0.00131547	NA	NA	Hypermethylated in Myf5 versus Pax7 subset
cg34791585_TC21	0.255316	0.00131835	NA	Fkbp5	Hypermethylated in Myf5 versus Pax7 subset
cg45215136_BC21	0.242923	0.00131835	NA	Ptpre	Hypermethylated in Myf5 versus Pax7 subset
cg43328852_TC21	0.231352	0.00132206	Fmc1	NA	Hypermethylated in Myf5 versus Pax7 subset
cg46116985_BC21	0.241454	0.00133229	NA	Sntb2	Hypermethylated in Myf5 versus Pax7 subset
cg44402054_TC11	0.211498	0.00133786	Hpn	NA	Hypermethylated in Myf5 versus Pax7 subset
cg46334567_TC21	0.221387	0.00134143	NA	Galnt2	Hypermethylated in Myf5 versus Pax7 subset
cg43337768_TC21	0.347527	0.00134419	NA	NA	Hypermethylated in Myf5 versus Pax7 subset
cg38179076_BC21	0.256106	0.00134544	NA	NA	Hypermethylated in Myf5 versus Pax7 subset
cg31931361_BC21	0.287702	0.00134911	NA	NA	Hypermethylated in Myf5 versus Pax7 subset
cg46090440_BC21	0.208398	0.00135237	Rrad	NA	Hypermethylated in Myf5 versus Pax7 subset
cg29760129_TC21	0.309021	0.00136036	NA	NA	Hypermethylated in Myf5 versus Pax7 subset
cg45002773_BC21	0.274598	0.00136257	NA	NA	Hypermethylated in Myf5 versus Pax7 subset
cg34854905_TC21	0.237422	0.00136914	Angptl4	NA	Hypermethylated in Myf5 versus Pax7 subset
cg29199134_BC21	0.220841	0.00137182	NA	Rhbdd3	Hypermethylated in Myf5 versus Pax7 subset
cg30075436_BC21	0.262368	0.00137236	NA	Fmnl1	Hypermethylated in Myf5 versus Pax7 subset
cg43030693_TC21	0.321683	0.00137498	NA	NA	Hypermethylated in Myf5 versus Pax7 subset
cg37061758_TC21	0.237633	0.00138519	NA	NA	Hypermethylated in Myf5 versus Pax7 subset
cg33436643_BC21	0.244183	0.00138645	NA	NA	Hypermethylated in Myf5 versus Pax7 subset
cg36076598_BC21	0.274746	0.00139081	Mir6985	NA	Hypermethylated in Myf5 versus Pax7 subset
cg34586312_TC21	0.271705	0.00139671	3300005D01Rik	NA	Hypermethylated in Myf5 versus Pax7 subset
cg37595832_TC21	0.206094	0.00140991	NA	NA	Hypermethylated in Myf5 versus Pax7 subset
cg44049919_BC21	0.236088	0.00141222	Emp1	NA	Hypermethylated in Myf5 versus Pax7 subset
cg29198389_TC21	0.235415	0.00141388	NA	NA	Hypermethylated in Myf5 versus Pax7 subset
cg35249012_TC11	0.209301	0.00141445	NA	Atl2	Hypermethylated in Myf5 versus Pax7 subset
cg40143795_BC21	0.249131	0.00141457	NA	Cttnbp2nl	Hypermethylated in Myf5 versus Pax7 subset
cg44759749_BC21	0.26848	0.00141484	NA	Abhd2	Hypermethylated in Myf5 versus Pax7 subset
cg35035992_TC21	0.214724	0.00142464	Kat2b	NA	Hypermethylated in Myf5 versus Pax7 subset
cg46926563_BC21	0.278206	0.00142736	NA	Myo1e	Hypermethylated in Myf5 versus Pax7 subset
cg31565011_BC21	0.312739	0.00142817	NA	Phf2	Hypermethylated in Myf5 versus Pax7 subset
cg32419633_TC21	0.289329	0.00143206	NA	NA	Hypermethylated in Myf5 versus Pax7 subset
cg40933485_BC21	0.209034	0.00143307	NA	NA	Hypermethylated in Myf5 versus Pax7 subset
cg40021238_BC21	0.229837	0.00143328	NA	S100a4	Hypermethylated in Myf5 versus Pax7 subset
cg33768691_BC21	0.252779	0.00143897	NA	NA	Hypermethylated in Myf5 versus Pax7 subset
cg42695371_TC21	0.262354	0.00145117	NA	NA	Hypermethylated in Myf5 versus Pax7 subset
cg44759618_BC21	0.214235	0.00145416	NA	Abhd2	Hypermethylated in Myf5 versus Pax7 subset
cg43267163_BC11	0.294393	0.00145489	Mir29b-1	NA	Hypermethylated in Myf5 versus Pax7 subset
cg40015688_TC21	0.275999	0.00145844	Tpm3	NA	Hypermethylated in Myf5 versus Pax7 subset
cg45577951_TC21	0.332929	0.00145919	Gm16793	NA	Hypermethylated in Myf5 versus Pax7 subset
cg35834168_TC21	0.21218	0.00146015	NA	Nedd4l	Hypermethylated in Myf5 versus Pax7 subset
cg41528201_TC11	0.302063	0.00146081	NA	NA	Hypermethylated in Myf5 versus Pax7 subset
cg34355727_TC21	0.271493	0.00146438	NA	NA	Hypermethylated in Myf5 versus Pax7 subset
cg46873280_TC21	0.249216	0.00146954	NA	Megf11	Hypermethylated in Myf5 versus Pax7 subset
cg43403277_BC21	0.21115	0.00147158	NA	Pals2	Hypermethylated in Myf5 versus Pax7 subset
cg42692658_TC21	0.387548	0.00147553	NA	Med13l	Hypermethylated in Myf5 versus Pax7 subset
cg34951918_BC21	0.254479	0.00147664	NA	Nfkbie	Hypermethylated in Myf5 versus Pax7 subset
cg28879028_BC21	0.291169	0.00147708	NA	NA	Hypermethylated in Myf5 versus Pax7 subset
cg34538891_BC21	0.255141	0.00147769	NA	Erg	Hypermethylated in Myf5 versus Pax7 subset
cg40082048_BC21	0.243963	0.00147775	NA	Notch2	Hypermethylated in Myf5 versus Pax7 subset
cg31035738_TC21	0.257408	0.00147775	NA	NA	Hypermethylated in Myf5 versus Pax7 subset
cg46876126_BC21	0.237958	0.00148146	NA	Hacd3	Hypermethylated in Myf5 versus Pax7 subset
cg33180316_TC21	0.207639	0.00148225	NA	NA	Hypermethylated in Myf5 versus Pax7 subset
cg33173749_TC21	0.294262	0.00148446	NA	Ank	Hypermethylated in Myf5 versus Pax7 subset
cg44444569_TC21	0.223913	0.0014853	NA	NA	Hypermethylated in Myf5 versus Pax7 subset
cg42933160_TC21	0.306465	0.00148877	Pdgfa	NA	Hypermethylated in Myf5 versus Pax7 subset
cg36792101_BC21	0.277544	0.00149472	Plekhb2	NA	Hypermethylated in Myf5 versus Pax7 subset
cg30850385_TC11	0.224742	0.00149912	NA	NA	Hypermethylated in Myf5 versus Pax7 subset
cg33206279_TC21	0.242135	0.00150385	Cmbl	NA	Hypermethylated in Myf5 versus Pax7 subset
cg34762143_TC21	0.233212	0.00151346	NA	NA	Hypermethylated in Myf5 versus Pax7 subset
cg43267156_TC21	0.309444	0.00151599	Mir29a	NA	Hypermethylated in Myf5 versus Pax7 subset
cg30331555_TC21	0.206206	0.0015174	NA	NA	Hypermethylated in Myf5 versus Pax7 subset
cg34089933_BC21	0.202584	0.00152308	Tnk2	NA	Hypermethylated in Myf5 versus Pax7 subset
cg39780176_TC11	0.225769	0.00152428	Dclk1	NA	Hypermethylated in Myf5 versus Pax7 subset
cg33392898_TC21	0.224298	0.00152801	NA	NA	Hypermethylated in Myf5 versus Pax7 subset
cg33558685_TC21	0.400537	0.00152872	Apobec3	NA	Hypermethylated in Myf5 versus Pax7 subset
cg29788348_BC21	0.24375	0.00153643	NA	Coro6	Hypermethylated in Myf5 versus Pax7 subset
cg32646935_TC21	0.225966	0.00154351	NA	NA	Hypermethylated in Myf5 versus Pax7 subset
cg33820261_TC21	0.271326	0.00154361	Krt80	NA	Hypermethylated in Myf5 versus Pax7 subset
cg28303348_TC11	0.237773	0.00154485	NA	NA	Hypermethylated in Myf5 versus Pax7 subset
cg40331666_BC21	0.214288	0.00154525	NA	NA	Hypermethylated in Myf5 versus Pax7 subset
cg46693192_BC21	0.232145	0.00154896	NA	Sik3	Hypermethylated in Myf5 versus Pax7 subset
cg29808043_TC21	0.301105	0.00155481	Ksr1	NA	Hypermethylated in Myf5 versus Pax7 subset
cg40855462_TC21	0.26406	0.00155783	Col15a1	NA	Hypermethylated in Myf5 versus Pax7 subset
cg42149428_BC11	0.296159	0.00155915	NA	Anapc4	Hypermethylated in Myf5 versus Pax7 subset
cg39275770_BC21	0.232937	0.00156198	NA	NA	Hypermethylated in Myf5 versus Pax7 subset
cg30750023_BC21	0.296832	0.00156552	5830428M24Rik	NA	Hypermethylated in Myf5 versus Pax7 subset
cg38218335_TC11	0.205919	0.00157483	NA	NA	Hypermethylated in Myf5 versus Pax7 subset
cg44924189_BC21	0.298456	0.0015793	NA	Stard10	Hypermethylated in Myf5 versus Pax7 subset
cg42880719_TC21	0.23167	0.00158836	Eln	NA	Hypermethylated in Myf5 versus Pax7 subset
cg31948720_BC21	0.245334	0.00159169	NA	NA	Hypermethylated in Myf5 versus Pax7 subset
cg34760420_BC21	0.238871	0.00159169	NA	NA	Hypermethylated in Myf5 versus Pax7 subset
cg32161227_BC21	0.26186	0.00159476	NA	NA	Hypermethylated in Myf5 versus Pax7 subset
cg43563707_BC21	0.274045	0.00160563	NA	Kcmf1	Hypermethylated in Myf5 versus Pax7 subset
cg46499798_BC21	0.211691	0.00161127	NA	NA	Hypermethylated in Myf5 versus Pax7 subset
cg45028890_BC21	0.311732	0.00161772	NA	1110004F10Rik	Hypermethylated in Myf5 versus Pax7 subset
cg46928285_TC21	0.277303	0.00161913	NA	NA	Hypermethylated in Myf5 versus Pax7 subset
cg38704140_TC21	0.225991	0.00162387	Ttc17	NA	Hypermethylated in Myf5 versus Pax7 subset
cg45814362_TC21	0.218202	0.00163495	Lrrc25	NA	Hypermethylated in Myf5 versus Pax7 subset
cg42157636_BC21	0.218339	0.00163699	NA	Rbpj	Hypermethylated in Myf5 versus Pax7 subset
cg41416631_BC21	0.225179	0.00164458	Thrap3	NA	Hypermethylated in Myf5 versus Pax7 subset
cg31119514_BC21	0.340776	0.00164786	NA	NA	Hypermethylated in Myf5 versus Pax7 subset
cg41934661_BC11	0.240755	0.00164837	Slc4a2	NA	Hypermethylated in Myf5 versus Pax7 subset
cg45867748_TC21	0.285299	0.00165409	NA	NA	Hypermethylated in Myf5 versus Pax7 subset
cg45826292_BC21	0.268265	0.00165637	NA	Plvap	Hypermethylated in Myf5 versus Pax7 subset
cg40035843_TC11	0.233846	0.00166015	NA	NA	Hypermethylated in Myf5 versus Pax7 subset
cg36541764_TC21	0.326177	0.00167545	NA	NA	Hypermethylated in Myf5 versus Pax7 subset
cg38210064_BC21	0.235476	0.00167798	NA	NA	Hypermethylated in Myf5 versus Pax7 subset
cg39811837_BC11	0.257047	0.00167829	NA	NA	Hypermethylated in Myf5 versus Pax7 subset
cg36525351_BC21	0.300283	0.00169499	NA	Rbm20	Hypermethylated in Myf5 versus Pax7 subset
cg30220018_BC21	0.224866	0.00169881	NA	NA	Hypermethylated in Myf5 versus Pax7 subset
cg29971334_TC21	0.237472	0.00171019	NA	NA	Hypermethylated in Myf5 versus Pax7 subset
cg28718018_TC11	0.31723	0.00171226	NA	Apc2	Hypermethylated in Myf5 versus Pax7 subset
cg41709921_BC11	0.24489	0.00172486	Spsb1	NA	Hypermethylated in Myf5 versus Pax7 subset
cg43298984_BC21	0.25563	0.00173203	Cald1	NA	Hypermethylated in Myf5 versus Pax7 subset
cg33529253_BC21	0.233681	0.00173551	Foxred2	NA	Hypermethylated in Myf5 versus Pax7 subset
cg46136132_TC21	0.251645	0.00174128	Zfhx3	NA	Hypermethylated in Myf5 versus Pax7 subset
cg37385052_TC21	0.261331	0.00174148	NA	Steap3	Hypermethylated in Myf5 versus Pax7 subset
cg29047546_TC21	0.263541	0.00174879	NA	NA	Hypermethylated in Myf5 versus Pax7 subset
cg33416469_TC21	0.203129	0.00175087	Gm20740	NA	Hypermethylated in Myf5 versus Pax7 subset
cg37880161_TC21	0.246702	0.00175546	NA	Tlr5	Hypermethylated in Myf5 versus Pax7 subset
cg33969464_BC21	0.328571	0.00175849	NA	Tbx1	Hypermethylated in Myf5 versus Pax7 subset
cg38857469_BC21	0.299277	0.00176072	NA	NA	Hypermethylated in Myf5 versus Pax7 subset
cg44801118_TC21	0.228345	0.00176766	NA	NA	Hypermethylated in Myf5 versus Pax7 subset
cg29528648_TC21	0.238029	0.00177413	NA	NA	Hypermethylated in Myf5 versus Pax7 subset
cg34780584_TC21	0.271046	0.00177485	NA	Ilrun	Hypermethylated in Myf5 versus Pax7 subset
cg32365811_BC21	0.225167	0.00179855	NA	Shld2	Hypermethylated in Myf5 versus Pax7 subset
cg37100346_BC11	0.230165	0.00180644	Obsl1	NA	Hypermethylated in Myf5 versus Pax7 subset
cg46309877_TC21	0.217206	0.00180898	Aprt	NA	Hypermethylated in Myf5 versus Pax7 subset
cg30251893_TC21	0.223449	0.00181868	NA	NA	Hypermethylated in Myf5 versus Pax7 subset
cg40796097_TC11	0.234969	0.00182247	Ccl27a	NA	Hypermethylated in Myf5 versus Pax7 subset
cg30018732_BC11	0.273549	0.00182842	NA	Rara	Hypermethylated in Myf5 versus Pax7 subset
cg28980530_BC11	0.249108	0.00182917	NA	Zdhhc17	Hypermethylated in Myf5 versus Pax7 subset
cg28955969_TC21	0.209792	0.00183528	NA	Otogl	Hypermethylated in Myf5 versus Pax7 subset
cg45672344_BC21	0.243684	0.00183809	NA	Wwc2	Hypermethylated in Myf5 versus Pax7 subset
cg37190436_BC21	0.23833	0.00184069	NA	Inpp5d	Hypermethylated in Myf5 versus Pax7 subset
cg37724689_TC21	0.259598	0.00184864	Pou2f1	NA	Hypermethylated in Myf5 versus Pax7 subset
cg29602992_TC21	0.205153	0.00185045	NA	NA	Hypermethylated in Myf5 versus Pax7 subset
cg45801348_TC21	0.516169	0.00185115	Zfp869	NA	Hypermethylated in Myf5 versus Pax7 subset
cg42906528_BC21	0.201042	0.001867	Myl10	NA	Hypermethylated in Myf5 versus Pax7 subset
cg44759525_BC21	0.205415	0.0018757	NA	Abhd2	Hypermethylated in Myf5 versus Pax7 subset
cg43267159_BC21	0.286428	0.00187705	NA	NA	Hypermethylated in Myf5 versus Pax7 subset
cg37217363_BC11	0.310398	0.00188593	NA	NA	Hypermethylated in Myf5 versus Pax7 subset
cg38247681_BC21	0.256297	0.00190212	Eng	NA	Hypermethylated in Myf5 versus Pax7 subset
cg40327694_TC21	0.261914	0.00190363	NA	Col25a1	Hypermethylated in Myf5 versus Pax7 subset
cg31484770_TC21	0.242232	0.00190427	NA	Nedd9	Hypermethylated in Myf5 versus Pax7 subset
cg46658704_BC21	0.264388	0.00191398	D630033O11Rik	NA	Hypermethylated in Myf5 versus Pax7 subset
cg44048705_BC21	0.273769	0.0019163	NA	Gsg1	Hypermethylated in Myf5 versus Pax7 subset
cg31714803_BC11	0.260223	0.00192237	Fbp1	NA	Hypermethylated in Myf5 versus Pax7 subset
cg45577995_TC21	0.262185	0.0019279	NA	NA	Hypermethylated in Myf5 versus Pax7 subset
cg30468894_TC21	0.212077	0.00193093	NA	NA	Hypermethylated in Myf5 versus Pax7 subset
cg39756002_BC21	0.256904	0.00193121	NA	NA	Hypermethylated in Myf5 versus Pax7 subset
cg37965857_BC21	0.254509	0.00193572	NA	NA	Hypermethylated in Myf5 versus Pax7 subset
cg41787103_TC21	0.276039	0.00194118	NA	Ski	Hypermethylated in Myf5 versus Pax7 subset
cg35286279_TC21	0.315823	0.00194188	NA	NA	Hypermethylated in Myf5 versus Pax7 subset
cg33385620_BC21	0.221729	0.00196884	NA	Mtss1	Hypermethylated in Myf5 versus Pax7 subset
cg39371880_BC21	0.281158	0.00197874	NA	NA	Hypermethylated in Myf5 versus Pax7 subset
cg42418935_BC11	0.249133	0.00198112	Art3	NA	Hypermethylated in Myf5 versus Pax7 subset
cg39434800_BC21	0.204364	0.00198247	Zgpat	NA	Hypermethylated in Myf5 versus Pax7 subset
cg43428271_BC21	0.251052	0.00198769	NA	Hottip	Hypermethylated in Myf5 versus Pax7 subset
cg35932748_BC21	0.28843	0.00199158	NA	NA	Hypermethylated in Myf5 versus Pax7 subset
cg37874984_BC21	0.229787	0.00199364	Capn2	NA	Hypermethylated in Myf5 versus Pax7 subset
cg30908711_BC21	0.320701	0.00199939	NA	Tmed10	Hypermethylated in Myf5 versus Pax7 subset
cg41535745_TC11	0.301384	0.00200716	NA	Clic4	Hypermethylated in Myf5 versus Pax7 subset
cg35601933_BC21	0.259904	0.00201192	NA	Cystm1	Hypermethylated in Myf5 versus Pax7 subset
cg44735340_TC21	0.206788	0.00201877	NA	NA	Hypermethylated in Myf5 versus Pax7 subset
cg46803722_BC21	0.244148	0.00202743	Ccdc33	NA	Hypermethylated in Myf5 versus Pax7 subset
cg29808386_BC21	0.273953	0.00202959	NA	NA	Hypermethylated in Myf5 versus Pax7 subset
cg33341666_TC21	0.208122	0.00203499	NA	Ext1	Hypermethylated in Myf5 versus Pax7 subset
cg41087253_TC21	0.291579	0.00203705	NA	Bnc2	Hypermethylated in Myf5 versus Pax7 subset
cg40262890_TC21	0.353208	0.00203779	NA	Bcar3	Hypermethylated in Myf5 versus Pax7 subset
cg30776421_BC21	0.314779	0.00203901	Daam1	NA	Hypermethylated in Myf5 versus Pax7 subset
cg31103785_TC21	0.27059	0.00204048	NA	Ccdc85c	Hypermethylated in Myf5 versus Pax7 subset
cg30175152_TC21	0.37339	0.00204325	NA	Sox9	Hypermethylated in Myf5 versus Pax7 subset
cg42306306_BC11	0.284161	0.00204547	NA	Pdgfra	Hypermethylated in Myf5 versus Pax7 subset
cg45188278_TC11	0.226334	0.0020483	Fam53b	NA	Hypermethylated in Myf5 versus Pax7 subset
cg34791595_BC11	0.252178	0.00205745	NA	Fkbp5	Hypermethylated in Myf5 versus Pax7 subset
cg42986132_BC11	0.297623	0.0020605	NA	Zfp853	Hypermethylated in Myf5 versus Pax7 subset
cg41260151_BC21	0.251584	0.00207095	Slc1a7	NA	Hypermethylated in Myf5 versus Pax7 subset
cg38862326_TC22	0.254388	0.00208181	Gm14137	NA	Hypermethylated in Myf5 versus Pax7 subset
cg37618222_TC21	0.313927	0.00208271	NA	NA	Hypermethylated in Myf5 versus Pax7 subset
cg42991725_BC21	0.213787	0.00208484	NA	Cyth3	Hypermethylated in Myf5 versus Pax7 subset
cg36584734_BC21	0.269046	0.00208513	Eno4	NA	Hypermethylated in Myf5 versus Pax7 subset
cg44669476_TC11	0.206936	0.00208705	NA	Mef2a	Hypermethylated in Myf5 versus Pax7 subset
cg31015784_TC21	0.260391	0.00209413	NA	NA	Hypermethylated in Myf5 versus Pax7 subset
cg29198545_BC11	0.223931	0.00209708	NA	Gas2l1	Hypermethylated in Myf5 versus Pax7 subset
cg43095379_TC21	0.293933	0.00209709	NA	NA	Hypermethylated in Myf5 versus Pax7 subset
cg30909155_TC21	0.225965	0.00210347	NA	NA	Hypermethylated in Myf5 versus Pax7 subset
cg43677525_BC21	0.262366	0.0021053	NA	NA	Hypermethylated in Myf5 versus Pax7 subset
cg42218742_TC21	0.234381	0.0021137	NA	NA	Hypermethylated in Myf5 versus Pax7 subset
cg34785476_TC21	0.304494	0.00211518	NA	NA	Hypermethylated in Myf5 versus Pax7 subset
cg32277895_BC21	0.262325	0.00211876	NA	NA	Hypermethylated in Myf5 versus Pax7 subset
cg41229353_BC11	0.243945	0.00212168	NA	Plpp3	Hypermethylated in Myf5 versus Pax7 subset
cg46366420_TC21	0.26262	0.00212319	NA	NA	Hypermethylated in Myf5 versus Pax7 subset
cg43081718_TC21	0.286792	0.00216044	NA	NA	Hypermethylated in Myf5 versus Pax7 subset
cg46276688_TC11	0.229778	0.00216724	NA	NA	Hypermethylated in Myf5 versus Pax7 subset
cg44295849_TC21	0.265524	0.00217067	NA	Nectin2	Hypermethylated in Myf5 versus Pax7 subset
cg41208073_BC21	0.228955	0.00217088	Pde4b	NA	Hypermethylated in Myf5 versus Pax7 subset
cg44915160_BC11	0.266675	0.00217564	C2cd3	NA	Hypermethylated in Myf5 versus Pax7 subset
cg37217138_BC11	0.235547	0.00217735	Ackr3	NA	Hypermethylated in Myf5 versus Pax7 subset
cg29199428_TC21	0.255871	0.00217842	Emid1	NA	Hypermethylated in Myf5 versus Pax7 subset
cg41312268_BC11	0.210314	0.00217954	Nsun4	NA	Hypermethylated in Myf5 versus Pax7 subset
cg30242386_BC21	0.244541	0.00219142	NA	Septin9	Hypermethylated in Myf5 versus Pax7 subset
cg28851491_TC11	0.312582	0.00219295	NA	NA	Hypermethylated in Myf5 versus Pax7 subset
cg42418927_BC11	0.267032	0.00219799	Art3	NA	Hypermethylated in Myf5 versus Pax7 subset
cg30018734_TC21	0.218758	0.00220787	NA	Rara	Hypermethylated in Myf5 versus Pax7 subset
cg33422756_TC21	0.304557	0.00220896	NA	Asap1	Hypermethylated in Myf5 versus Pax7 subset
cg38152077_BC21	0.25548	0.00221265	NA	NA	Hypermethylated in Myf5 versus Pax7 subset
cg38419488_TC11	0.21465	0.00221501	NA	Acvr1	Hypermethylated in Myf5 versus Pax7 subset
cg43827177_TC21	0.297736	0.00221773	NA	NA	Hypermethylated in Myf5 versus Pax7 subset
cg44371972_TC21	0.211595	0.00222368	NA	Actn4	Hypermethylated in Myf5 versus Pax7 subset
cg39735531_BC21	0.291307	0.00222919	Noct	NA	Hypermethylated in Myf5 versus Pax7 subset
cg34507514_BC11	0.263169	0.00223097	Runx1	NA	Hypermethylated in Myf5 versus Pax7 subset
cg44397539_TC21	0.224263	0.00223169	Sbsn	NA	Hypermethylated in Myf5 versus Pax7 subset
cg45806881_TC21	0.244451	0.00223435	Borcs8	NA	Hypermethylated in Myf5 versus Pax7 subset
cg31566303_TC21	0.238956	0.00223624	NA	Fam120a	Hypermethylated in Myf5 versus Pax7 subset
cg38862326_TC21	0.252461	0.0022436	Gm14137	NA	Hypermethylated in Myf5 versus Pax7 subset
cg41823747_TC21	0.426222	0.00225307	Cdk14	NA	Hypermethylated in Myf5 versus Pax7 subset
cg37717170_TC21	0.294462	0.00225604	NA	Sft2d2	Hypermethylated in Myf5 versus Pax7 subset
cg43459088_BC21	0.20679	0.0022707	NA	Aqp1	Hypermethylated in Myf5 versus Pax7 subset
cg40831915_TC21	0.244659	0.00228912	NA	NA	Hypermethylated in Myf5 versus Pax7 subset
cg28238366_TC21	0.232459	0.0022892	NA	Map3k5	Hypermethylated in Myf5 versus Pax7 subset
cg45577925_BC21	0.219147	0.00230583	Gm16793	NA	Hypermethylated in Myf5 versus Pax7 subset
cg43895503_TC21	0.252999	0.00230694	NA	NA	Hypermethylated in Myf5 versus Pax7 subset
cg40440425_TC21	0.231403	0.0023191	NA	NA	Hypermethylated in Myf5 versus Pax7 subset
cg46942455_TC21	0.205657	0.00232993	NA	Tcf12	Hypermethylated in Myf5 versus Pax7 subset
cg34589165_TC21	0.204046	0.00232995	Synj2	NA	Hypermethylated in Myf5 versus Pax7 subset
cg42784228_BC21	0.203385	0.00233854	NA	Ncor2	Hypermethylated in Myf5 versus Pax7 subset
cg44065855_BC21	0.250734	0.00233896	NA	Arhgdib	Hypermethylated in Myf5 versus Pax7 subset
cg39112111_BC21	0.333232	0.00234353	Fam110a	NA	Hypermethylated in Myf5 versus Pax7 subset
cg35055473_BC21	0.287671	0.00235069	NA	NA	Hypermethylated in Myf5 versus Pax7 subset
cg45285165_BC21	0.242156	0.00235179	NA	NA	Hypermethylated in Myf5 versus Pax7 subset
cg29233398_BC21	0.225982	0.00236409	NA	NA	Hypermethylated in Myf5 versus Pax7 subset
cg31018604_BC11	0.219325	0.00236583	NA	NA	Hypermethylated in Myf5 versus Pax7 subset
cg41933938_TC21	0.20826	0.00237001	Atg9b	NA	Hypermethylated in Myf5 versus Pax7 subset
cg43617672_BC21	0.243486	0.00237212	NA	Dok1	Hypermethylated in Myf5 versus Pax7 subset
cg44182680_TC21	0.387721	0.00239376	NA	NA	Hypermethylated in Myf5 versus Pax7 subset
cg41823744_TC11	0.329854	0.00239492	NA	Cdk14	Hypermethylated in Myf5 versus Pax7 subset
cg32519108_BC21	0.224561	0.0024108	Gzmb	NA	Hypermethylated in Myf5 versus Pax7 subset
cg44920874_TC21	0.205527	0.00241482	P2ry6	NA	Hypermethylated in Myf5 versus Pax7 subset
cg36351816_BC21	0.212627	0.00242928	NA	Hectd2os	Hypermethylated in Myf5 versus Pax7 subset
cg28849458_TC21	0.254368	0.00243067	NA	Elk3	Hypermethylated in Myf5 versus Pax7 subset
cg43389058_TC21	0.265464	0.00244017	NA	NA	Hypermethylated in Myf5 versus Pax7 subset
cg42446705_BC21	0.219789	0.00244201	NA	Bmp2k	Hypermethylated in Myf5 versus Pax7 subset
cg38914015_BC21	0.290109	0.00244331	NA	Fbn1	Hypermethylated in Myf5 versus Pax7 subset
cg41101201_BC21	0.208394	0.00244942	Plin2	NA	Hypermethylated in Myf5 versus Pax7 subset
cg31624566_BC21	0.292645	0.00245022	NA	NA	Hypermethylated in Myf5 versus Pax7 subset
cg30112467_BC21	0.206539	0.00245702	NA	NA	Hypermethylated in Myf5 versus Pax7 subset
cg44769801_TC21	0.225513	0.00245818	NA	NA	Hypermethylated in Myf5 versus Pax7 subset
cg44264332_BC21	0.214641	0.0024587	NA	NA	Hypermethylated in Myf5 versus Pax7 subset
cg43853340_BC21	0.200732	0.00246354	NA	Mtmr14	Hypermethylated in Myf5 versus Pax7 subset
cg46834748_TC21	0.220285	0.00246371	NA	B930092H01Rik	Hypermethylated in Myf5 versus Pax7 subset
cg38862313_TC21	0.277463	0.0024667	Gm14137	NA	Hypermethylated in Myf5 versus Pax7 subset
cg45198173_BC11	0.232571	0.0024688	NA	NA	Hypermethylated in Myf5 versus Pax7 subset
cg34255173_BC21	0.243493	0.00247306	NA	Nfkbiz	Hypermethylated in Myf5 versus Pax7 subset
cg46693335_TC21	0.211885	0.00248528	NA	Sik3	Hypermethylated in Myf5 versus Pax7 subset
cg35617486_BC21	0.386795	0.00248868	NA	Pcdhgc4	Hypermethylated in Myf5 versus Pax7 subset
cg41120922_BC21	0.323381	0.00249036	NA	Cdkn2a	Hypermethylated in Myf5 versus Pax7 subset
cg29198379_BC21	0.26554	0.00249076	NA	Rasl10a	Hypermethylated in Myf5 versus Pax7 subset
cg33418707_TC21	0.227334	0.00250567	NA	NA	Hypermethylated in Myf5 versus Pax7 subset
cg37203349_TC21	0.212038	0.00250678	NA	Sh3bp4	Hypermethylated in Myf5 versus Pax7 subset
cg44514113_TC21	0.225262	0.00250831	NA	NA	Hypermethylated in Myf5 versus Pax7 subset
cg40048883_BC21	0.207047	0.00251164	NA	NA	Hypermethylated in Myf5 versus Pax7 subset
cg41714851_BC21	0.206248	0.00251423	Eno1	NA	Hypermethylated in Myf5 versus Pax7 subset
cg40439270_TC21	0.230083	0.00253001	Selenof	NA	Hypermethylated in Myf5 versus Pax7 subset
cg33960193_BC21	0.339036	0.00253359	NA	NA	Hypermethylated in Myf5 versus Pax7 subset
cg31060274_BC21	0.24537	0.00253445	NA	Clmn	Hypermethylated in Myf5 versus Pax7 subset
cg41639397_BC21	0.339746	0.00253546	NA	NA	Hypermethylated in Myf5 versus Pax7 subset
cg46174168_TC21	0.259948	0.00253653	NA	NA	Hypermethylated in Myf5 versus Pax7 subset
cg32646372_TC11	0.317351	0.00256469	NA	NA	Hypermethylated in Myf5 versus Pax7 subset
cg35323685_BC21	0.27204	0.00256851	NA	Tmem247	Hypermethylated in Myf5 versus Pax7 subset
cg37772933_BC21	0.286675	0.00258519	Mpz	NA	Hypermethylated in Myf5 versus Pax7 subset
cg38280153_BC21	0.201915	0.00260025	NA	NA	Hypermethylated in Myf5 versus Pax7 subset
cg35344612_TC21	0.260064	0.00260725	NA	NA	Hypermethylated in Myf5 versus Pax7 subset
cg44696315_TC21	0.348083	0.0026272	NA	NA	Hypermethylated in Myf5 versus Pax7 subset
cg41708858_TC21	0.202088	0.00264138	NA	NA	Hypermethylated in Myf5 versus Pax7 subset
cg45956125_BC21	0.296908	0.00264431	NA	NA	Hypermethylated in Myf5 versus Pax7 subset
cg46970894_TC21	0.29939	0.00264884	NA	NA	Hypermethylated in Myf5 versus Pax7 subset
cg30305724_TC21	0.282177	0.00266784	NA	NA	Hypermethylated in Myf5 versus Pax7 subset
cg34985975_TC21	0.232088	0.00267998	Tfeb	NA	Hypermethylated in Myf5 versus Pax7 subset
cg44369602_TC21	0.212302	0.00268474	Rinl	NA	Hypermethylated in Myf5 versus Pax7 subset
cg43295222_TC21	0.206189	0.00268642	Akr1b8	NA	Hypermethylated in Myf5 versus Pax7 subset
cg38746858_BC21	0.204187	0.00269788	NA	Cd44	Hypermethylated in Myf5 versus Pax7 subset
cg36808956_TC21	0.23346	0.00270238	NA	NA	Hypermethylated in Myf5 versus Pax7 subset
cg47083923_BC21	0.420168	0.00270618	NA	NA	Hypermethylated in Myf5 versus Pax7 subset
cg33559381_TC21	0.218917	0.00270835	Cbx7	NA	Hypermethylated in Myf5 versus Pax7 subset
cg45252711_TC21	0.268145	0.00271527	Inpp5a	NA	Hypermethylated in Myf5 versus Pax7 subset
cg46493125_BC21	0.224553	0.00271786	NA	NA	Hypermethylated in Myf5 versus Pax7 subset
cg31810144_BC21	0.28487	0.00273241	NA	Ell2	Hypermethylated in Myf5 versus Pax7 subset
cg35859156_TC21	0.268465	0.00273939	NA	Impa2	Hypermethylated in Myf5 versus Pax7 subset
cg33422936_BC21	0.218376	0.00274631	Asap1	NA	Hypermethylated in Myf5 versus Pax7 subset
cg31423789_TC21	0.243123	0.00274722	NA	NA	Hypermethylated in Myf5 versus Pax7 subset
cg45259013_BC21	0.21625	0.00276372	NA	Spef1l	Hypermethylated in Myf5 versus Pax7 subset
cg42705465_TC11	0.318292	0.00277605	NA	NA	Hypermethylated in Myf5 versus Pax7 subset
cg39479710_BC21	0.245725	0.00278366	NA	NA	Hypermethylated in Myf5 versus Pax7 subset
cg46268553_TC21	0.221387	0.00279228	6430548M08Rik	NA	Hypermethylated in Myf5 versus Pax7 subset
cg39175739_BC21	0.294148	0.00279291	NA	Src	Hypermethylated in Myf5 versus Pax7 subset
cg33387734_TC11	0.205009	0.00280101	NA	NA	Hypermethylated in Myf5 versus Pax7 subset
cg40727225_TC21	0.254027	0.00280454	NA	Bach2	Hypermethylated in Myf5 versus Pax7 subset
cg39735535_TC11	0.254966	0.00281656	Noct	NA	Hypermethylated in Myf5 versus Pax7 subset
cg46720486_BC21	0.234772	0.0028211	NA	Zbtb16	Hypermethylated in Myf5 versus Pax7 subset
cg34680064_BC21	0.20331	0.00282533	NA	Rgmb	Hypermethylated in Myf5 versus Pax7 subset
cg29961055_TC21	0.288445	0.00282765	NA	NA	Hypermethylated in Myf5 versus Pax7 subset
cg46074626_BC21	0.242021	0.00282954	NA	NA	Hypermethylated in Myf5 versus Pax7 subset
cg43898838_TC21	0.218088	0.00284002	Hnrnpf	NA	Hypermethylated in Myf5 versus Pax7 subset
cg28259087_TC11	0.349631	0.00285291	Sgk1	NA	Hypermethylated in Myf5 versus Pax7 subset
cg42056991_TC21	0.259173	0.00285821	NA	NA	Hypermethylated in Myf5 versus Pax7 subset
cg44658139_TC21	0.316218	0.00286267	NA	NA	Hypermethylated in Myf5 versus Pax7 subset
cg29791210_TC21	0.2286	0.00287925	NA	NA	Hypermethylated in Myf5 versus Pax7 subset
cg46030370_TC21	0.224148	0.00288127	Adgrg5	NA	Hypermethylated in Myf5 versus Pax7 subset
cg29297828_TC21	0.251695	0.00288257	NA	Spred2	Hypermethylated in Myf5 versus Pax7 subset
cg46860495_BC21	0.207088	0.00288659	NA	NA	Hypermethylated in Myf5 versus Pax7 subset
cg34788335_BC21	0.350626	0.00288873	NA	NA	Hypermethylated in Myf5 versus Pax7 subset
cg42400768_TC21	0.307178	0.00289343	Ankrd17	NA	Hypermethylated in Myf5 versus Pax7 subset
cg39929483_BC21	0.308036	0.00290409	NA	NA	Hypermethylated in Myf5 versus Pax7 subset
cg43923057_BC21	0.208766	0.00291155	NA	NA	Hypermethylated in Myf5 versus Pax7 subset
cg42514670_TC21	0.243899	0.00291508	NA	NA	Hypermethylated in Myf5 versus Pax7 subset
cg36449620_BC21	0.228552	0.00291845	Fbxw4	NA	Hypermethylated in Myf5 versus Pax7 subset
cg37215532_BC11	0.206274	0.00291962	NA	Iqca	Hypermethylated in Myf5 versus Pax7 subset
cg44696371_BC21	0.280676	0.00292464	Nr2f2	NA	Hypermethylated in Myf5 versus Pax7 subset
cg40395149_BC21	0.305121	0.00292815	Eif4e	NA	Hypermethylated in Myf5 versus Pax7 subset
cg31137010_BC21	0.242978	0.00293638	NA	Zfp839	Hypermethylated in Myf5 versus Pax7 subset
cg46021687_BC21	0.215994	0.00294015	NA	NA	Hypermethylated in Myf5 versus Pax7 subset
cg42021849_BC21	0.269184	0.00294168	NA	Sh3bp2	Hypermethylated in Myf5 versus Pax7 subset
cg41860851_BC21	0.307849	0.0029465	NA	Sema3d	Hypermethylated in Myf5 versus Pax7 subset
cg34760419_TC21	0.217953	0.00295302	NA	NA	Hypermethylated in Myf5 versus Pax7 subset
cg44840976_BC11	0.262994	0.00295691	NA	NA	Hypermethylated in Myf5 versus Pax7 subset
cg42718797_TC21	0.237569	0.00297314	NA	Tpcn1	Hypermethylated in Myf5 versus Pax7 subset
cg36461044_BC21	0.223273	0.00297356	NA	NA	Hypermethylated in Myf5 versus Pax7 subset
cg34027179_BC21	0.237098	0.00297805	NA	NA	Hypermethylated in Myf5 versus Pax7 subset
cg34504961_TC11	0.218696	0.00298553	NA	NA	Hypermethylated in Myf5 versus Pax7 subset
cg33470416_TC21	0.299191	0.00298845	NA	NA	Hypermethylated in Myf5 versus Pax7 subset
cg40797972_BC21	0.231894	0.00299155	NA	Fam205a2	Hypermethylated in Myf5 versus Pax7 subset
cg36092954_BC11	0.209671	0.00301037	NA	Efemp2	Hypermethylated in Myf5 versus Pax7 subset
cg33422937_BC21	0.259916	0.00301094	Asap1	NA	Hypermethylated in Myf5 versus Pax7 subset
cg30323842_TC21	0.213018	0.00302265	NA	NA	Hypermethylated in Myf5 versus Pax7 subset
cg37225747_BC11	0.271989	0.0030227	NA	Lrrfip1	Hypermethylated in Myf5 versus Pax7 subset
cg29852171_BC11	0.200573	0.0030303	NA	NA	Hypermethylated in Myf5 versus Pax7 subset
cg44260620_TC21	0.207818	0.00303506	Ccdc9	NA	Hypermethylated in Myf5 versus Pax7 subset
cg30332181_BC21	0.230006	0.00303552	NA	Klhl29	Hypermethylated in Myf5 versus Pax7 subset
cg44011267_BC21	0.239377	0.00303788	2310001H17Rik	NA	Hypermethylated in Myf5 versus Pax7 subset
cg28516504_BC21	0.269847	0.00304068	NA	Chst3	Hypermethylated in Myf5 versus Pax7 subset
cg46691162_BC11	0.209677	0.00304314	NA	Bace1	Hypermethylated in Myf5 versus Pax7 subset
cg31520437_TC21	0.204937	0.00304344	Jarid2	NA	Hypermethylated in Myf5 versus Pax7 subset
cg38524760_TC11	0.352172	0.00304561	NA	Dlx1	Hypermethylated in Myf5 versus Pax7 subset
cg37217348_BC21	0.251077	0.00304847	NA	NA	Hypermethylated in Myf5 versus Pax7 subset
cg41906473_TC21	0.234774	0.00305379	NA	NA	Hypermethylated in Myf5 versus Pax7 subset
cg31381950_BC21	0.205451	0.00305625	NA	NA	Hypermethylated in Myf5 versus Pax7 subset
cg45344889_BC21	0.247064	0.00306616	NA	Efnb2	Hypermethylated in Myf5 versus Pax7 subset
cg29300647_BC21	0.245122	0.00307217	NA	NA	Hypermethylated in Myf5 versus Pax7 subset
cg32237903_BC21	0.236249	0.00307547	NA	NA	Hypermethylated in Myf5 versus Pax7 subset
cg31962101_TC21	0.243336	0.0030838	NA	NA	Hypermethylated in Myf5 versus Pax7 subset
cg28953165_TC21	0.29332	0.0030935	NA	Myf6	Hypermethylated in Myf5 versus Pax7 subset
cg40222848_BC21	0.271685	0.00310715	Frrs1	NA	Hypermethylated in Myf5 versus Pax7 subset
cg35578961_BC21	0.261011	0.00311841	NA	Apc	Hypermethylated in Myf5 versus Pax7 subset
cg28987396_TC21	0.266614	0.00311897	NA	NA	Hypermethylated in Myf5 versus Pax7 subset
cg44049929_TC21	0.23331	0.00313196	Emp1	NA	Hypermethylated in Myf5 versus Pax7 subset
cg38416956_TC21	0.276306	0.00313351	Cytip	NA	Hypermethylated in Myf5 versus Pax7 subset
cg29898422_BC21	0.231799	0.00313853	Srsf1	NA	Hypermethylated in Myf5 versus Pax7 subset
cg40397738_BC21	0.282167	0.00315722	NA	Tspan5	Hypermethylated in Myf5 versus Pax7 subset
cg31062427_TC11	0.244036	0.00316013	NA	Syne3	Hypermethylated in Myf5 versus Pax7 subset
cg40265261_TC11	0.228485	0.0031619	Bcar3	NA	Hypermethylated in Myf5 versus Pax7 subset
cg33181585_TC21	0.242515	0.00316207	NA	Trio	Hypermethylated in Myf5 versus Pax7 subset
cg34504430_BC21	0.266218	0.00317007	NA	NA	Hypermethylated in Myf5 versus Pax7 subset
cg46927070_TC21	0.225604	0.00317334	NA	Myo1e	Hypermethylated in Myf5 versus Pax7 subset
cg35158632_BC21	0.250429	0.00318003	NA	NA	Hypermethylated in Myf5 versus Pax7 subset
cg39417677_BC21	0.226668	0.00319097	NA	4921531C22Rik	Hypermethylated in Myf5 versus Pax7 subset
cg37466967_TC21	0.200136	0.00319316	NA	NA	Hypermethylated in Myf5 versus Pax7 subset
cg41114195_BC21	0.226907	0.00319419	Focad	NA	Hypermethylated in Myf5 versus Pax7 subset
cg41468241_TC21	0.203642	0.00322796	Tinagl1	NA	Hypermethylated in Myf5 versus Pax7 subset
cg36422891_BC21	0.22476	0.00323579	NA	Entpd7	Hypermethylated in Myf5 versus Pax7 subset
cg31590049_BC21	0.243041	0.00323888	Sema4d	NA	Hypermethylated in Myf5 versus Pax7 subset
cg28600098_TC21	0.249622	0.00324196	NA	Tmem26	Hypermethylated in Myf5 versus Pax7 subset
cg36092354_TC11	0.201563	0.00325511	NA	Ccdc85b	Hypermethylated in Myf5 versus Pax7 subset
cg46303487_TC11	0.201167	0.00325965	NA	NA	Hypermethylated in Myf5 versus Pax7 subset
cg28719077_BC11	0.23457	0.00326839	NA	NA	Hypermethylated in Myf5 versus Pax7 subset
cg45569605_BC21	0.217673	0.00329641	NA	Dusp4	Hypermethylated in Myf5 versus Pax7 subset
cg32495949_BC21	0.229823	0.00329736	Slc7a7	NA	Hypermethylated in Myf5 versus Pax7 subset
cg29792107_BC21	0.21747	0.00330893	NA	Myo18a	Hypermethylated in Myf5 versus Pax7 subset
cg40951868_TC21	0.265669	0.00331714	NA	Inip	Hypermethylated in Myf5 versus Pax7 subset
cg33520773_TC21	0.221861	0.00332035	NA	NA	Hypermethylated in Myf5 versus Pax7 subset
cg36476200_BC21	0.26436	0.00332246	Gm19557	NA	Hypermethylated in Myf5 versus Pax7 subset
cg44695941_BC21	0.335932	0.00332803	NA	NA	Hypermethylated in Myf5 versus Pax7 subset
cg41708860_BC11	0.207302	0.00333918	NA	NA	Hypermethylated in Myf5 versus Pax7 subset
cg37980327_BC21	0.30666	0.003342	NA	NA	Hypermethylated in Myf5 versus Pax7 subset
cg36846508_TC21	0.227141	0.00335336	NA	NA	Hypermethylated in Myf5 versus Pax7 subset
cg46847871_BC21	0.242315	0.00336626	NA	Coro2b	Hypermethylated in Myf5 versus Pax7 subset
cg43296335_BC21	0.278974	0.00337238	NA	Bpgm	Hypermethylated in Myf5 versus Pax7 subset
cg44149078_TC21	0.205996	0.0033843	NA	Rassf8	Hypermethylated in Myf5 versus Pax7 subset
cg35883221_BC21	0.200846	0.00339117	NA	NA	Hypermethylated in Myf5 versus Pax7 subset
cg41976487_BC21	0.218799	0.00339189	NA	NA	Hypermethylated in Myf5 versus Pax7 subset
cg42634953_TC21	0.246131	0.00340253	Git2	NA	Hypermethylated in Myf5 versus Pax7 subset
cg32277064_TC21	0.205018	0.00341013	NA	NA	Hypermethylated in Myf5 versus Pax7 subset
cg41599490_BC21	0.232602	0.00341775	NA	NA	Hypermethylated in Myf5 versus Pax7 subset
cg35112448_TC21	0.251585	0.00343112	NA	Man2a1	Hypermethylated in Myf5 versus Pax7 subset
cg35173534_BC21	0.221274	0.00344094	NA	NA	Hypermethylated in Myf5 versus Pax7 subset
cg37737733_BC21	0.243922	0.00344254	NA	Uck2	Hypermethylated in Myf5 versus Pax7 subset
cg44924427_BC21	0.230089	0.00344354	Arap1	NA	Hypermethylated in Myf5 versus Pax7 subset
cg38103253_TC21	0.22142	0.00344632	A930004D18Rik	NA	Hypermethylated in Myf5 versus Pax7 subset
cg41120643_BC21	0.277578	0.00347999	NA	NA	Hypermethylated in Myf5 versus Pax7 subset
cg30750479_BC21	0.328578	0.00348027	NA	NA	Hypermethylated in Myf5 versus Pax7 subset
cg28904078_TC21	0.238619	0.00348981	NA	NA	Hypermethylated in Myf5 versus Pax7 subset
cg32287765_TC21	0.244674	0.00349122	NA	Zcchc24	Hypermethylated in Myf5 versus Pax7 subset
cg46485668_TC21	0.209247	0.00349122	S1pr2	NA	Hypermethylated in Myf5 versus Pax7 subset
cg45465690_TC21	0.265255	0.00349516	NA	NA	Hypermethylated in Myf5 versus Pax7 subset
cg44771550_BC21	0.216223	0.00349989	NA	Sema4b	Hypermethylated in Myf5 versus Pax7 subset
cg42705523_BC21	0.360367	0.00351034	NA	NA	Hypermethylated in Myf5 versus Pax7 subset
cg43428837_BC21	0.270075	0.00351225	NA	NA	Hypermethylated in Myf5 versus Pax7 subset
cg38569583_BC21	0.239267	0.00352543	NA	Nfe2l2	Hypermethylated in Myf5 versus Pax7 subset
cg33800486_BC21	0.241556	0.00354432	NA	Dip2b	Hypermethylated in Myf5 versus Pax7 subset
cg46416510_TC21	0.230813	0.00355386	NA	NA	Hypermethylated in Myf5 versus Pax7 subset
cg43973410_BC21	0.208539	0.00355566	NA	NA	Hypermethylated in Myf5 versus Pax7 subset
cg43058914_TC21	0.274262	0.00355718	NA	Uspl1	Hypermethylated in Myf5 versus Pax7 subset
cg28598651_BC11	0.231878	0.00355857	Cabcoco1	NA	Hypermethylated in Myf5 versus Pax7 subset
cg33384806_TC11	0.235605	0.00356139	NA	NA	Hypermethylated in Myf5 versus Pax7 subset
cg34221785_TC21	0.26107	0.00356174	NA	NA	Hypermethylated in Myf5 versus Pax7 subset
cg30175121_TC21	0.315837	0.00356636	NA	Sox9	Hypermethylated in Myf5 versus Pax7 subset
cg30750027_BC21	0.215048	0.00357675	5830428M24Rik	NA	Hypermethylated in Myf5 versus Pax7 subset
cg33969488_BC21	0.227863	0.00359199	NA	Tbx1	Hypermethylated in Myf5 versus Pax7 subset
cg45282976_BC21	0.220118	0.00359239	Ifitm10	NA	Hypermethylated in Myf5 versus Pax7 subset
cg33640475_BC21	0.209598	0.00360083	NA	Tbc1d22a	Hypermethylated in Myf5 versus Pax7 subset
cg46137019_BC21	0.248099	0.00360297	NA	Zfhx3	Hypermethylated in Myf5 versus Pax7 subset
cg31604269_TC21	0.298766	0.00360455	NA	Auh	Hypermethylated in Myf5 versus Pax7 subset
cg38833602_TC21	0.280062	0.00360522	NA	NA	Hypermethylated in Myf5 versus Pax7 subset
cg34806768_TC21	0.260249	0.00361703	Pim1	NA	Hypermethylated in Myf5 versus Pax7 subset
cg34066420_BC21	0.208451	0.003635	NA	Tmem44	Hypermethylated in Myf5 versus Pax7 subset
cg30907740_BC11	0.235237	0.00365133	NA	Mlh3	Hypermethylated in Myf5 versus Pax7 subset
cg39184598_BC21	0.251513	0.00365978	NA	NA	Hypermethylated in Myf5 versus Pax7 subset
cg43024667_TC21	0.26092	0.0036673	NA	Usp12	Hypermethylated in Myf5 versus Pax7 subset
cg46686439_BC21	0.211213	0.0036712	NA	NA	Hypermethylated in Myf5 versus Pax7 subset
cg42981897_TC21	0.255802	0.00367302	NA	Fscn1	Hypermethylated in Myf5 versus Pax7 subset
cg41653154_TC21	0.216903	0.00370041	NA	Pdpn	Hypermethylated in Myf5 versus Pax7 subset
cg33434956_TC21	0.257377	0.0037136	NA	Tmem71	Hypermethylated in Myf5 versus Pax7 subset
cg42891913_TC21	0.214769	0.00372297	NA	Hip1	Hypermethylated in Myf5 versus Pax7 subset
cg42153971_TC21	0.2204	0.00372318	NA	Smim20	Hypermethylated in Myf5 versus Pax7 subset
cg37244394_TC21	0.21291	0.00372361	NA	NA	Hypermethylated in Myf5 versus Pax7 subset
cg37849999_BC21	0.235287	0.00373002	NA	Itpkb	Hypermethylated in Myf5 versus Pax7 subset
cg34753301_TC21	0.261277	0.00373002	Pigq	NA	Hypermethylated in Myf5 versus Pax7 subset
cg41824451_BC21	0.201746	0.00373119	NA	NA	Hypermethylated in Myf5 versus Pax7 subset
cg42514741_TC21	0.351775	0.00373997	NA	NA	Hypermethylated in Myf5 versus Pax7 subset
cg44402056_BC21	0.242373	0.00374222	Hpn	NA	Hypermethylated in Myf5 versus Pax7 subset
cg33473358_BC11	0.219718	0.00374237	NA	Ago2	Hypermethylated in Myf5 versus Pax7 subset
cg41120644_BC11	0.269034	0.00375136	NA	NA	Hypermethylated in Myf5 versus Pax7 subset
cg33829654_BC21	0.25789	0.00375835	Csad	NA	Hypermethylated in Myf5 versus Pax7 subset
cg33353843_BC21	0.219742	0.00376012	NA	Deptor	Hypermethylated in Myf5 versus Pax7 subset
cg35785763_BC11	0.248942	0.00376135	Iigp1	NA	Hypermethylated in Myf5 versus Pax7 subset
cg41787087_BC21	0.230819	0.00376518	NA	Ski	Hypermethylated in Myf5 versus Pax7 subset
cg30315134_BC21	0.272883	0.0037652	Dtnb	NA	Hypermethylated in Myf5 versus Pax7 subset
cg35578957_BC11	0.270036	0.00376886	NA	Apc	Hypermethylated in Myf5 versus Pax7 subset
cg33605200_TC21	0.276579	0.00376954	NA	Scube1	Hypermethylated in Myf5 versus Pax7 subset
cg40313865_TC21	0.354779	0.00378474	NA	NA	Hypermethylated in Myf5 versus Pax7 subset
cg33601400_TC21	0.22663	0.00380486	NA	NA	Hypermethylated in Myf5 versus Pax7 subset
cg46582859_BC21	0.247669	0.00381832	NA	NA	Hypermethylated in Myf5 versus Pax7 subset
cg43173445_TC21	0.221565	0.00383734	D830026I12Rik	NA	Hypermethylated in Myf5 versus Pax7 subset
cg32604772_TC11	0.223685	0.00384632	NA	Elp3	Hypermethylated in Myf5 versus Pax7 subset
cg40593839_TC21	0.260087	0.00385337	NA	NA	Hypermethylated in Myf5 versus Pax7 subset
cg32187042_TC21	0.236399	0.00385475	NA	Ptprg	Hypermethylated in Myf5 versus Pax7 subset
cg41196585_TC21	0.208312	0.00386963	NA	NA	Hypermethylated in Myf5 versus Pax7 subset
cg36113992_BC21	0.203004	0.00387284	NA	NA	Hypermethylated in Myf5 versus Pax7 subset
cg46970891_TC21	0.284198	0.00388365	NA	NA	Hypermethylated in Myf5 versus Pax7 subset
cg37220233_TC21	0.229277	0.00388437	NA	NA	Hypermethylated in Myf5 versus Pax7 subset
cg41591846_TC11	0.2218	0.00388725	NA	Nbl1	Hypermethylated in Myf5 versus Pax7 subset
cg45835452_BC21	0.307509	0.00389248	NA	Eps15l1	Hypermethylated in Myf5 versus Pax7 subset
cg47349406_TC21	0.202782	0.00390542	Plcd1	NA	Hypermethylated in Myf5 versus Pax7 subset
cg39200216_TC21	0.222226	0.00391598	NA	NA	Hypermethylated in Myf5 versus Pax7 subset
cg46352873_TC21	0.238832	0.0039179	NA	Sipa1l2	Hypermethylated in Myf5 versus Pax7 subset
cg33601753_TC21	0.23962	0.00391921	NA	NA	Hypermethylated in Myf5 versus Pax7 subset
cg31011457_TC21	0.2962	0.00392333	NA	Efcab11	Hypermethylated in Myf5 versus Pax7 subset
cg43032623_BC11	0.281679	0.00392779	NA	NA	Hypermethylated in Myf5 versus Pax7 subset
cg46028831_TC21	0.245908	0.0039522	NA	Ciapin1	Hypermethylated in Myf5 versus Pax7 subset
cg31915198_BC21	0.203631	0.00395754	NA	Lhfpl2	Hypermethylated in Myf5 versus Pax7 subset
cg39168931_BC21	0.220412	0.00397591	Sla2	NA	Hypermethylated in Myf5 versus Pax7 subset
cg39865993_BC21	0.218702	0.0039942	NA	NA	Hypermethylated in Myf5 versus Pax7 subset
cg30064164_TC21	0.209212	0.00399876	NA	NA	Hypermethylated in Myf5 versus Pax7 subset
cg45002823_TC21	0.212967	0.00400174	NA	NA	Hypermethylated in Myf5 versus Pax7 subset
cg34788683_TC21	0.228968	0.00401595	NA	Ppard	Hypermethylated in Myf5 versus Pax7 subset
cg37737613_TC21	0.272695	0.00402186	NA	Uck2	Hypermethylated in Myf5 versus Pax7 subset
cg33601461_BC21	0.210745	0.00402932	NA	NA	Hypermethylated in Myf5 versus Pax7 subset
cg39994382_BC21	0.225511	0.00404315	Lmna	NA	Hypermethylated in Myf5 versus Pax7 subset
cg40170632_BC21	0.224464	0.00405587	NA	NA	Hypermethylated in Myf5 versus Pax7 subset
cg44011314_BC21	0.231084	0.00406552	2310001H17Rik	NA	Hypermethylated in Myf5 versus Pax7 subset
cg43175486_TC21	0.215062	0.00406578	NA	Met	Hypermethylated in Myf5 versus Pax7 subset
cg30860324_BC21	0.254794	0.00409671	NA	Susd6	Hypermethylated in Myf5 versus Pax7 subset
cg42305946_BC21	0.244058	0.00410123	Pdgfra	NA	Hypermethylated in Myf5 versus Pax7 subset
cg37226231_BC21	0.244664	0.00410369	NA	NA	Hypermethylated in Myf5 versus Pax7 subset
cg46263882_TC21	0.205183	0.00410831	NA	Cotl1	Hypermethylated in Myf5 versus Pax7 subset
cg37520222_BC21	0.243959	0.00411248	NA	Gm19705	Hypermethylated in Myf5 versus Pax7 subset
cg39278318_BC21	0.225203	0.00411646	NA	Prex1	Hypermethylated in Myf5 versus Pax7 subset
cg33601334_TC21	0.251328	0.00413233	Pacsin2	NA	Hypermethylated in Myf5 versus Pax7 subset
cg39989876_BC21	0.256964	0.00416212	Mef2d	NA	Hypermethylated in Myf5 versus Pax7 subset
cg46028285_TC21	0.239498	0.00417044	NA	Cx3cl1	Hypermethylated in Myf5 versus Pax7 subset
cg39112107_BC11	0.210141	0.00417166	Fam110a	NA	Hypermethylated in Myf5 versus Pax7 subset
cg42933740_BC21	0.229552	0.00418884	NA	NA	Hypermethylated in Myf5 versus Pax7 subset
cg44042739_TC21	0.231799	0.004189	NA	Dusp16	Hypermethylated in Myf5 versus Pax7 subset
cg40323823_TC21	0.268932	0.00419707	NA	NA	Hypermethylated in Myf5 versus Pax7 subset
cg40796096_TC11	0.253114	0.00419855	Ccl27a	NA	Hypermethylated in Myf5 versus Pax7 subset
cg32284207_TC21	0.236893	0.00420183	NA	NA	Hypermethylated in Myf5 versus Pax7 subset
cg30258304_BC21	0.25623	0.00420418	NA	NA	Hypermethylated in Myf5 versus Pax7 subset
cg39482088_TC21	0.226005	0.00421187	NA	NA	Hypermethylated in Myf5 versus Pax7 subset
cg46123367_BC21	0.234957	0.00421576	Wwp2	NA	Hypermethylated in Myf5 versus Pax7 subset
cg35391147_TC11	0.260573	0.00422965	NA	NA	Hypermethylated in Myf5 versus Pax7 subset
cg46499797_BC11	0.253322	0.00423925	NA	NA	Hypermethylated in Myf5 versus Pax7 subset
cg45191001_BC21	0.244475	0.00424076	NA	NA	Hypermethylated in Myf5 versus Pax7 subset
cg44095992_BC21	0.217786	0.00424278	NA	Plekha5	Hypermethylated in Myf5 versus Pax7 subset
cg43267157_BC21	0.217762	0.00424454	Mir29a	NA	Hypermethylated in Myf5 versus Pax7 subset
cg42933774_BC21	0.240098	0.00425087	NA	NA	Hypermethylated in Myf5 versus Pax7 subset
cg34084210_TC21	0.235042	0.00425557	NA	NA	Hypermethylated in Myf5 versus Pax7 subset
cg36384309_BC21	0.250687	0.00426711	Sorbs1	NA	Hypermethylated in Myf5 versus Pax7 subset
cg35129613_TC21	0.204035	0.00426858	NA	NA	Hypermethylated in Myf5 versus Pax7 subset
cg33618321_TC21	0.213847	0.00428061	NA	Prr5	Hypermethylated in Myf5 versus Pax7 subset
cg44065851_TC21	0.224347	0.00429535	NA	Arhgdib	Hypermethylated in Myf5 versus Pax7 subset
cg32977645_BC21	0.210093	0.00429639	NA	Mbnl2	Hypermethylated in Myf5 versus Pax7 subset
cg31447387_BC21	0.227795	0.00433036	NA	NA	Hypermethylated in Myf5 versus Pax7 subset
cg32244519_BC21	0.300498	0.00434247	Camk2g	NA	Hypermethylated in Myf5 versus Pax7 subset
cg34793968_BC21	0.206094	0.00434913	NA	NA	Hypermethylated in Myf5 versus Pax7 subset
cg33393246_TC21	0.232134	0.00435614	NA	NA	Hypermethylated in Myf5 versus Pax7 subset
cg31968808_TC21	0.261742	0.00436055	2310020H05Rik	NA	Hypermethylated in Myf5 versus Pax7 subset
cg40797972_BO21	0.203169	0.00436824	NA	Fam205a2	Hypermethylated in Myf5 versus Pax7 subset
cg33906059_BC21	0.237204	0.00437347	Clec16a	NA	Hypermethylated in Myf5 versus Pax7 subset
cg38216524_BC11	0.223751	0.00438247	NA	NA	Hypermethylated in Myf5 versus Pax7 subset
cg45929498_TC21	0.242951	0.00442078	NA	NA	Hypermethylated in Myf5 versus Pax7 subset
cg35989163_BC21	0.282981	0.00443222	NA	NA	Hypermethylated in Myf5 versus Pax7 subset
cg31142774_BC21	0.235173	0.00444222	NA	Amn	Hypermethylated in Myf5 versus Pax7 subset
cg47083428_BC21	0.310076	0.00445605	Zic4	NA	Hypermethylated in Myf5 versus Pax7 subset
cg46917083_TC11	0.218337	0.00445801	NA	Rora	Hypermethylated in Myf5 versus Pax7 subset
cg39978978_TC21	0.307514	0.00446166	NA	Kirrel	Hypermethylated in Myf5 versus Pax7 subset
cg30293910_TC21	0.246495	0.0044642	NA	Mafg	Hypermethylated in Myf5 versus Pax7 subset
cg44902979_TC21	0.22427	0.00446798	NA	Map6	Hypermethylated in Myf5 versus Pax7 subset
cg39615629_BC21	0.282191	0.00450978	NA	Pik3ca	Hypermethylated in Myf5 versus Pax7 subset
cg41943734_BC21	0.212426	0.00452134	NA	Prkag2	Hypermethylated in Myf5 versus Pax7 subset
cg43051783_TC21	0.25806	0.00452556	NA	NA	Hypermethylated in Myf5 versus Pax7 subset
cg45807964_BC21	0.202947	0.00453218	Armc6	NA	Hypermethylated in Myf5 versus Pax7 subset
cg33206662_TC21	0.22244	0.00455492	NA	Cct5	Hypermethylated in Myf5 versus Pax7 subset
cg32702598_BC11	0.227306	0.00456876	NA	NA	Hypermethylated in Myf5 versus Pax7 subset
cg46877596_BC21	0.209891	0.00459223	NA	NA	Hypermethylated in Myf5 versus Pax7 subset
cg37902642_BC21	0.278692	0.00460221	NA	Rab3gap2	Hypermethylated in Myf5 versus Pax7 subset
cg45664823_TC11	0.223656	0.00462956	NA	NA	Hypermethylated in Myf5 versus Pax7 subset
cg40215081_TC21	0.262243	0.00463684	NA	NA	Hypermethylated in Myf5 versus Pax7 subset
cg36954869_TC21	0.2901	0.0046379	Satb2	NA	Hypermethylated in Myf5 versus Pax7 subset
cg28259086_TC21	0.324218	0.0046413	Sgk1	NA	Hypermethylated in Myf5 versus Pax7 subset
cg37770807_BC21	0.210607	0.00464857	NA	Fcgr4	Hypermethylated in Myf5 versus Pax7 subset
cg42708219_BC21	0.209673	0.00464901	Tbx5	NA	Hypermethylated in Myf5 versus Pax7 subset
cg43263134_TC21	0.234381	0.0046498	NA	Cpa5	Hypermethylated in Myf5 versus Pax7 subset
cg34501631_BC21	0.226734	0.00465917	NA	NA	Hypermethylated in Myf5 versus Pax7 subset
cg29960718_TC21	0.212822	0.00467623	NA	Itga3	Hypermethylated in Myf5 versus Pax7 subset
cg33839656_BC12	0.204283	0.00467623	NA	NA	Hypermethylated in Myf5 versus Pax7 subset
cg40314507_BC21	0.243843	0.00469054	NA	NA	Hypermethylated in Myf5 versus Pax7 subset
cg45582985_BC11	0.256396	0.00471067	Prag1	NA	Hypermethylated in Myf5 versus Pax7 subset
cg29558322_BC21	0.236346	0.00471092	NA	Cdc42se2	Hypermethylated in Myf5 versus Pax7 subset
cg34276242_TC21	0.20868	0.00471228	NA	St3gal6	Hypermethylated in Myf5 versus Pax7 subset
cg39579347_BC21	0.201033	0.00471738	NA	NA	Hypermethylated in Myf5 versus Pax7 subset
cg37895303_TC21	0.238841	0.00472013	NA	NA	Hypermethylated in Myf5 versus Pax7 subset
cg28397670_BC21	0.266026	0.00472503	NA	Foxo3	Hypermethylated in Myf5 versus Pax7 subset
cg35055475_BC21	0.257746	0.00474755	NA	NA	Hypermethylated in Myf5 versus Pax7 subset
cg42768207_BC21	0.221481	0.00474769	NA	NA	Hypermethylated in Myf5 versus Pax7 subset
cg42481675_BC21	0.258948	0.00476492	Coq2	NA	Hypermethylated in Myf5 versus Pax7 subset
cg28849859_TC21	0.202917	0.00476492	NA	Elk3	Hypermethylated in Myf5 versus Pax7 subset
cg40172367_BC21	0.281223	0.00479186	NA	NA	Hypermethylated in Myf5 versus Pax7 subset
cg40105836_BC21	0.234451	0.00479713	NA	NA	Hypermethylated in Myf5 versus Pax7 subset
cg40105775_TC21	0.250633	0.00479914	NA	NA	Hypermethylated in Myf5 versus Pax7 subset
cg35113900_TC21	0.234353	0.00480064	NA	Dreh	Hypermethylated in Myf5 versus Pax7 subset
cg35051270_BC21	0.226048	0.00480757	NA	Tnfaip8l1	Hypermethylated in Myf5 versus Pax7 subset
cg43173444_TC21	0.205562	0.00481685	D830026I12Rik	NA	Hypermethylated in Myf5 versus Pax7 subset
cg37090973_BC21	0.306576	0.00483348	Wnt10a	NA	Hypermethylated in Myf5 versus Pax7 subset
cg46331729_TC11	0.210956	0.00485249	NA	Taf5l	Hypermethylated in Myf5 versus Pax7 subset
cg41496059_TC21	0.283536	0.00486248	NA	NA	Hypermethylated in Myf5 versus Pax7 subset
cg40265260_BC11	0.213669	0.00488181	Bcar3	NA	Hypermethylated in Myf5 versus Pax7 subset
cg43925792_TC21	0.219782	0.00488652	NA	NA	Hypermethylated in Myf5 versus Pax7 subset
cg40610964_TC21	0.228007	0.00489442	NA	NA	Hypermethylated in Myf5 versus Pax7 subset
cg38833683_BC21	0.229826	0.00489681	NA	NA	Hypermethylated in Myf5 versus Pax7 subset
cg35112463_BC11	0.235676	0.00490048	NA	Man2a1	Hypermethylated in Myf5 versus Pax7 subset
cg39778175_TC21	0.208869	0.00490193	Dclk1	NA	Hypermethylated in Myf5 versus Pax7 subset
cg28261158_TC21	0.216965	0.00490273	NA	Raet1c	Hypermethylated in Myf5 versus Pax7 subset
cg37228349_TC21	0.204277	0.00491224	NA	Scly	Hypermethylated in Myf5 versus Pax7 subset
cg43672012_BC21	0.238266	0.00492571	NA	NA	Hypermethylated in Myf5 versus Pax7 subset
cg41724894_BC21	0.227269	0.0049258	NA	NA	Hypermethylated in Myf5 versus Pax7 subset
cg47077087_BC21	0.201065	0.00493186	NA	NA	Hypermethylated in Myf5 versus Pax7 subset
cg45051489_BC21	0.226353	0.00493903	NA	Gde1	Hypermethylated in Myf5 versus Pax7 subset
cg45828109_BC11	0.335012	0.00494089	NA	Niban3	Hypermethylated in Myf5 versus Pax7 subset
cg33782378_TC21	0.297039	0.00494136	Rhebl1	NA	Hypermethylated in Myf5 versus Pax7 subset
cg43559994_BC21	0.236618	0.0049486	Retsat	NA	Hypermethylated in Myf5 versus Pax7 subset
cg36141007_TC21	0.216952	0.00495356	NA	NA	Hypermethylated in Myf5 versus Pax7 subset
cg29883356_TC11	0.229622	0.00495867	NA	Vmp1	Hypermethylated in Myf5 versus Pax7 subset
cg28414316_TC11	0.26048	0.00498477	NA	NA	Hypermethylated in Myf5 versus Pax7 subset
cg29907807_TC21	0.214639	0.00499544	C030037D09Rik	NA	Hypermethylated in Myf5 versus Pax7 subset
cg43018771_TC21	0.216763	0.00499931	NA	NA	Hypermethylated in Myf5 versus Pax7 subset
cg32724124_BC21	0.20007	0.00500463	NA	Vwa8	Hypermethylated in Myf5 versus Pax7 subset
cg42547108_TC11	0.210674	0.00500791	NA	NA	Hypermethylated in Myf5 versus Pax7 subset
cg39100476_BC11	0.268801	0.00501561	Cst7	NA	Hypermethylated in Myf5 versus Pax7 subset
cg33844043_TC21	0.217089	0.00502779	NA	NA	Hypermethylated in Myf5 versus Pax7 subset
cg34794850_TC21	0.242152	0.00503268	NA	Mapk14	Hypermethylated in Myf5 versus Pax7 subset
cg28951810_TC21	0.230254	0.00503698	NA	Lin7a	Hypermethylated in Myf5 versus Pax7 subset
cg34783910_TC21	0.208216	0.00505077	NA	Anks1	Hypermethylated in Myf5 versus Pax7 subset
cg33095301_BC21	0.231746	0.0050747	NA	Cdh6	Hypermethylated in Myf5 versus Pax7 subset
cg33857737_TC21	0.218152	0.00509386	NA	NA	Hypermethylated in Myf5 versus Pax7 subset
cg39278421_TC21	0.258236	0.00509839	NA	Prex1	Hypermethylated in Myf5 versus Pax7 subset
cg42620620_TC21	0.328722	0.00509921	NA	NA	Hypermethylated in Myf5 versus Pax7 subset
cg45290138_TC21	0.212309	0.0051098	Kcnq1ot1	NA	Hypermethylated in Myf5 versus Pax7 subset
cg36187352_BC21	0.25447	0.00512047	NA	NA	Hypermethylated in Myf5 versus Pax7 subset
cg46449983_TC21	0.271175	0.00513407	NA	NA	Hypermethylated in Myf5 versus Pax7 subset
cg36425776_BC11	0.226345	0.00514983	NA	NA	Hypermethylated in Myf5 versus Pax7 subset
cg31748266_BC21	0.214152	0.00515083	NA	Zfp273	Hypermethylated in Myf5 versus Pax7 subset
cg44292767_BC21	0.232345	0.00515937	NA	NA	Hypermethylated in Myf5 versus Pax7 subset
cg35205934_BC21	0.262804	0.00516957	NA	Memo1	Hypermethylated in Myf5 versus Pax7 subset
cg40947873_BC21	0.218857	0.00518107	Susd1	NA	Hypermethylated in Myf5 versus Pax7 subset
cg33260543_TC21	0.224039	0.00518954	NA	NA	Hypermethylated in Myf5 versus Pax7 subset
cg46488968_BC11	0.263439	0.00519498	Pde4a	NA	Hypermethylated in Myf5 versus Pax7 subset
cg46968510_BC21	0.203956	0.00520529	NA	Myo5a	Hypermethylated in Myf5 versus Pax7 subset
cg33406566_TC21	0.234392	0.0052669	NA	Myc	Hypermethylated in Myf5 versus Pax7 subset
cg40113560_BC21	0.208864	0.00531115	NA	NA	Hypermethylated in Myf5 versus Pax7 subset
cg47230196_BC21	0.222001	0.00531604	NA	NA	Hypermethylated in Myf5 versus Pax7 subset
cg28261158_TO21	0.216991	0.00531639	NA	Raet1c	Hypermethylated in Myf5 versus Pax7 subset
cg34538878_TC21	0.212349	0.00531694	NA	Erg	Hypermethylated in Myf5 versus Pax7 subset
cg36454346_BC21	0.225861	0.00532508	Hps6	NA	Hypermethylated in Myf5 versus Pax7 subset
cg34518511_BC21	0.213766	0.00534965	NA	Dop1b	Hypermethylated in Myf5 versus Pax7 subset
cg44986269_BC21	0.224915	0.00535245	Ampd3	NA	Hypermethylated in Myf5 versus Pax7 subset
cg40839002_TC21	0.210181	0.00535593	NA	Tmod1	Hypermethylated in Myf5 versus Pax7 subset
cg30242922_TC21	0.228221	0.00535707	Septin9	NA	Hypermethylated in Myf5 versus Pax7 subset
cg45002772_TC21	0.222507	0.00536007	NA	Tead1	Hypermethylated in Myf5 versus Pax7 subset
cg31281175_BC21	0.223675	0.00536457	NA	NA	Hypermethylated in Myf5 versus Pax7 subset
cg39305858_TC21	0.256305	0.0053688	NA	NA	Hypermethylated in Myf5 versus Pax7 subset
cg41450765_BC11	0.241141	0.00536886	NA	NA	Hypermethylated in Myf5 versus Pax7 subset
cg41245607_BC21	0.206377	0.00538296	NA	NA	Hypermethylated in Myf5 versus Pax7 subset
cg33860259_BC21	0.2061	0.00538323	NA	Coro7	Hypermethylated in Myf5 versus Pax7 subset
cg29971365_BC21	0.257014	0.00539793	NA	NA	Hypermethylated in Myf5 versus Pax7 subset
cg33617979_BC21	0.22744	0.00540375	NA	NA	Hypermethylated in Myf5 versus Pax7 subset
cg43428973_BC21	0.368988	0.00540892	Evx1os	NA	Hypermethylated in Myf5 versus Pax7 subset
cg45025226_BC21	0.208815	0.00541167	NA	Sox6	Hypermethylated in Myf5 versus Pax7 subset
cg34943181_TC21	0.231268	0.00542398	NA	Runx2	Hypermethylated in Myf5 versus Pax7 subset
cg30021477_TC11	0.206986	0.00544034	NA	NA	Hypermethylated in Myf5 versus Pax7 subset
cg33202421_BC21	0.204621	0.00544561	NA	Dap	Hypermethylated in Myf5 versus Pax7 subset
cg31604270_TC21	0.244896	0.00550084	NA	Auh	Hypermethylated in Myf5 versus Pax7 subset
cg36791851_BC21	0.260071	0.00553581	NA	Fam168b	Hypermethylated in Myf5 versus Pax7 subset
cg44070044_BC21	0.240586	0.00554083	NA	Ptpro	Hypermethylated in Myf5 versus Pax7 subset
cg44698094_TC21	0.24892	0.00555041	NA	NA	Hypermethylated in Myf5 versus Pax7 subset
cg34516071_TC21	0.225709	0.00555747	Setd4	NA	Hypermethylated in Myf5 versus Pax7 subset
cg45825055_BC21	0.225421	0.00558177	NA	Abhd8	Hypermethylated in Myf5 versus Pax7 subset
cg45408464_BC21	0.306262	0.00558443	NA	Dlgap2	Hypermethylated in Myf5 versus Pax7 subset
cg28410794_TC21	0.251648	0.00558971	Pdss2	NA	Hypermethylated in Myf5 versus Pax7 subset
cg28578684_BC21	0.315516	0.00559485	NA	NA	Hypermethylated in Myf5 versus Pax7 subset
cg33413150_BC21	0.229402	0.00559844	NA	NA	Hypermethylated in Myf5 versus Pax7 subset
cg28985943_BC21	0.211122	0.0056145	NA	Nap1l1	Hypermethylated in Myf5 versus Pax7 subset
cg46685273_TC21	0.213308	0.00565869	NA	Fxyd6	Hypermethylated in Myf5 versus Pax7 subset
cg41120632_TC21	0.312168	0.00566068	NA	NA	Hypermethylated in Myf5 versus Pax7 subset
cg41118838_BC21	0.281955	0.00566188	Wincr1	NA	Hypermethylated in Myf5 versus Pax7 subset
[truncated: 39,398 more rows]
