# Supplementary material for: DNA methylation patterns are influenced by Pax3 :: Foxo1 expression and developmental lineage in rhabdomyosarcoma tumours forming in genetically engineered mouse models
Source: J Pathol. 2025 Jan 15;265(3):316–29. doi: 10.1002/path.6386 (PMC11794984; doi:10.1002/path.6386)
Supplement: Supplementary file 8 — Table S7. Differentially expressed genes in mouse myogenic factor (Myf5) versus paired box 7 (Pax7) tumours [file PATH-265-316-s007.xlsx]

## Sheet: Cover page
	DNA methylation patterns are influenced by Pax3::Foxo1 expression and developmental lineage in rhabdomyosarcoma tumours forming in genetically engineered mouse models
	W Sun et al J Pathol https://doi.org/10.1002/path.6386
	Table S7. Differentially expressed genes in mouse myogenic factor (Myf5) versus paired box 7 (Pax7) tumours

## Sheet: Sheet1
Table S7. Differentially expressed genes in mouse myogenic factor (Myf5) versus paired box 7 (Pax7) tumours
	logFC	adj.P.Val	Symbol	Category
ILMN_2719973	4.55396	5.51506e-07	GPC3	Overexpressed in mouse Myf5 versus Pax7
ILMN_1259262	2.29076	1.06154e-05	ISLR	Overexpressed in mouse Myf5 versus Pax7
ILMN_2617016	1.69189	1.49697e-05	A630012P03RIK	Overexpressed in mouse Myf5 versus Pax7
ILMN_2607700	1.56336	2.13499e-05	2810032G03RIK	Overexpressed in mouse Myf5 versus Pax7
ILMN_1250470	2.18639	2.13499e-05	TNFRSF19	Overexpressed in mouse Myf5 versus Pax7
ILMN_2607674	1.71725	3.896e-05	KREMEN2	Overexpressed in mouse Myf5 versus Pax7
ILMN_2773918	2.13457	3.896e-05	TBX2	Overexpressed in mouse Myf5 versus Pax7
ILMN_2611343	0.81555	6.8976e-05	GALR2	Overexpressed in mouse Myf5 versus Pax7
ILMN_2745114	1.10872	0.000130893	TBX1	Overexpressed in mouse Myf5 versus Pax7
ILMN_2691951	2.30782	0.000130893	SVEP1	Overexpressed in mouse Myf5 versus Pax7
ILMN_2615431	3.32549	0.00015063	1200009O22RIK	Overexpressed in mouse Myf5 versus Pax7
ILMN_2729289	1.55937	0.000155576	MATN4	Overexpressed in mouse Myf5 versus Pax7
ILMN_2605858	1.22483	0.000179592	AI646023	Overexpressed in mouse Myf5 versus Pax7
ILMN_1215252	3.24541	0.000327785	BMP4	Overexpressed in mouse Myf5 versus Pax7
ILMN_2598805	0.92645	0.000421497	RHBDL3	Overexpressed in mouse Myf5 versus Pax7
ILMN_2701815	2.09894	0.000424685	PLXNA2	Overexpressed in mouse Myf5 versus Pax7
ILMN_1247032	1.61418	0.000447792	4632408A20RIK	Overexpressed in mouse Myf5 versus Pax7
ILMN_1219747	0.830645	0.000519126	ISLR	Overexpressed in mouse Myf5 versus Pax7
ILMN_2754954	1.45452	0.000519126	MPP3	Overexpressed in mouse Myf5 versus Pax7
ILMN_1213216	0.695535	0.000544455	EPHB3	Overexpressed in mouse Myf5 versus Pax7
ILMN_2755815	0.987375	0.00062142	SCUBE1	Overexpressed in mouse Myf5 versus Pax7
ILMN_2762672	0.72808	0.000653204	CACNA2D3	Overexpressed in mouse Myf5 versus Pax7
ILMN_1219700	2.89972	0.000698517	WIF1	Overexpressed in mouse Myf5 versus Pax7
ILMN_2720218	1.41623	0.000846715	E130114P18RIK	Overexpressed in mouse Myf5 versus Pax7
ILMN_2651179	1.53368	0.000934015	EMID1	Overexpressed in mouse Myf5 versus Pax7
ILMN_2635728	0.887035	0.00109412	PTHR1	Overexpressed in mouse Myf5 versus Pax7
ILMN_1246821	2.73027	0.00109412	E130203B14RIK	Overexpressed in mouse Myf5 versus Pax7
ILMN_1245582	1.86881	0.00132273	CHRNA4	Overexpressed in mouse Myf5 versus Pax7
ILMN_2777722	1.27795	0.00153848	JARID1B	Overexpressed in mouse Myf5 versus Pax7
ILMN_1228206	3.19704	0.00161742	DCX	Overexpressed in mouse Myf5 versus Pax7
ILMN_1236300	1.54359	0.00198904	TCEAL6	Overexpressed in mouse Myf5 versus Pax7
ILMN_2662595	2.12938	0.00202229	MPP3	Overexpressed in mouse Myf5 versus Pax7
ILMN_2703079	0.74822	0.00218988	PUNC	Overexpressed in mouse Myf5 versus Pax7
ILMN_2705217	1.10478	0.00224913	BMP6	Overexpressed in mouse Myf5 versus Pax7
ILMN_2765047	2.48235	0.00242296	CHRD	Overexpressed in mouse Myf5 versus Pax7
ILMN_2472917	2.15731	0.00242296	WNT5A	Overexpressed in mouse Myf5 versus Pax7
ILMN_2744531	2.77879	0.00248868	CYGB	Overexpressed in mouse Myf5 versus Pax7
ILMN_2700408	2.73208	0.00249034	MGLL	Overexpressed in mouse Myf5 versus Pax7
ILMN_1244618	3.96154	0.00249034	DLK1	Overexpressed in mouse Myf5 versus Pax7
ILMN_1253761	0.98083	0.00249034	ANKRD39	Overexpressed in mouse Myf5 versus Pax7
ILMN_2650356	1.21468	0.00249034	PTHR1	Overexpressed in mouse Myf5 versus Pax7
ILMN_2717814	2.13457	0.00249034	KCNC1	Overexpressed in mouse Myf5 versus Pax7
ILMN_2620942	0.57291	0.00249034	TRIM62	Overexpressed in mouse Myf5 versus Pax7
ILMN_2625725	0.605345	0.00249034	BC025575	Overexpressed in mouse Myf5 versus Pax7
ILMN_2671667	1.90522	0.00249034	SCN1B	Overexpressed in mouse Myf5 versus Pax7
ILMN_1252399	3.40833	0.0026217	TBX1	Overexpressed in mouse Myf5 versus Pax7
ILMN_2696531	0.734865	0.00284821	APLP1	Overexpressed in mouse Myf5 versus Pax7
ILMN_2728710	0.62485	0.00284821	PTCH2	Overexpressed in mouse Myf5 versus Pax7
ILMN_1249767	2.14342	0.00301092	THBD	Overexpressed in mouse Myf5 versus Pax7
ILMN_1233376	1.4627	0.00301092	AW548124	Overexpressed in mouse Myf5 versus Pax7
ILMN_1257299	1.62715	0.00310995	G0S2	Overexpressed in mouse Myf5 versus Pax7
ILMN_2670576	0.586975	0.00310995	FZD10	Overexpressed in mouse Myf5 versus Pax7
ILMN_1236611	0.799035	0.00310995	MARK1	Overexpressed in mouse Myf5 versus Pax7
ILMN_2719784	1.32742	0.00311195	NCOA1	Overexpressed in mouse Myf5 versus Pax7
ILMN_2450096	1.33072	0.00319434	ZFP30	Overexpressed in mouse Myf5 versus Pax7
ILMN_2493796	4.62528	0.00374343	TNNI1	Overexpressed in mouse Myf5 versus Pax7
ILMN_1246836	0.872295	0.00374343	FZD7	Overexpressed in mouse Myf5 versus Pax7
ILMN_1213750	0.87874	0.00375672	PCDHB10	Overexpressed in mouse Myf5 versus Pax7
ILMN_2769884	2.42825	0.00375672	IGF1	Overexpressed in mouse Myf5 versus Pax7
ILMN_2628603	3.60176	0.0038816	3732412D22RIK	Overexpressed in mouse Myf5 versus Pax7
ILMN_2666190	0.75368	0.00405944	RNPEPL1	Overexpressed in mouse Myf5 versus Pax7
ILMN_2649773	1.80847	0.00405944	SLC38A5	Overexpressed in mouse Myf5 versus Pax7
ILMN_1236725	2.00729	0.00431252	GDF1	Overexpressed in mouse Myf5 versus Pax7
ILMN_1222111	2.77863	0.00431252	COL15A1	Overexpressed in mouse Myf5 versus Pax7
ILMN_1243826	1.60772	0.00441213	PLEKHA4	Overexpressed in mouse Myf5 versus Pax7
ILMN_1247626	0.795855	0.0045126	AS3MT	Overexpressed in mouse Myf5 versus Pax7
ILMN_2773835	1.58245	0.0045126	LOC670044	Overexpressed in mouse Myf5 versus Pax7
ILMN_2697380	1.64802	0.00452994	NOTCH3	Overexpressed in mouse Myf5 versus Pax7
ILMN_1231066	0.589975	0.00452994	HIST2H2BE	Overexpressed in mouse Myf5 versus Pax7
ILMN_2645865	1.66077	0.00452994	2810022L02RIK	Overexpressed in mouse Myf5 versus Pax7
ILMN_1215250	1.34903	0.00472789	D630010B17RIK	Overexpressed in mouse Myf5 versus Pax7
ILMN_2732795	1.34655	0.00510841	MYLC2PL	Overexpressed in mouse Myf5 versus Pax7
ILMN_2765759	3.0279	0.0051292	ASB2	Overexpressed in mouse Myf5 versus Pax7
ILMN_1220732	1.39306	0.00527212	SCN1B	Overexpressed in mouse Myf5 versus Pax7
ILMN_2631979	1.71195	0.00587966	SNURF	Overexpressed in mouse Myf5 versus Pax7
ILMN_1249289	1.9801	0.00587966	TSPAN12	Overexpressed in mouse Myf5 versus Pax7
ILMN_2777175	0.9703	0.00590916	2310004N11RIK	Overexpressed in mouse Myf5 versus Pax7
ILMN_2628567	2.32847	0.00590916	PHLDA3	Overexpressed in mouse Myf5 versus Pax7
ILMN_1215136	1.29873	0.00603179	SCN3B	Overexpressed in mouse Myf5 versus Pax7
ILMN_2673917	1.86771	0.00621819	2810022L02RIK	Overexpressed in mouse Myf5 versus Pax7
ILMN_2441346	2.76642	0.00621819	ZCCHC5	Overexpressed in mouse Myf5 versus Pax7
ILMN_1225376	3.37758	0.00632104	SMOC1	Overexpressed in mouse Myf5 versus Pax7
ILMN_2655586	0.98343	0.00642969	ANKRD38	Overexpressed in mouse Myf5 versus Pax7
ILMN_2670344	1.39211	0.00645638	LRRN2	Overexpressed in mouse Myf5 versus Pax7
ILMN_1219783	2.08712	0.00654288	FRY	Overexpressed in mouse Myf5 versus Pax7
ILMN_2710176	0.80855	0.00680513	KAZALD1	Overexpressed in mouse Myf5 versus Pax7
ILMN_1217588	0.553005	0.0069252	COL25A1	Overexpressed in mouse Myf5 versus Pax7
ILMN_2715546	2.89328	0.00699072	GPX3	Overexpressed in mouse Myf5 versus Pax7
ILMN_1250379	1.0555	0.00729139	PCDHA5	Overexpressed in mouse Myf5 versus Pax7
ILMN_2592925	1.73426	0.00729139	MGLL	Overexpressed in mouse Myf5 versus Pax7
ILMN_1244777	1.0877	0.00729139	EMID1	Overexpressed in mouse Myf5 versus Pax7
ILMN_2652058	0.852935	0.00729139	AP4S1	Overexpressed in mouse Myf5 versus Pax7
ILMN_2637090	0.63875	0.00729139	PORCN	Overexpressed in mouse Myf5 versus Pax7
ILMN_2511913	2.66204	0.00729139	WNT5A	Overexpressed in mouse Myf5 versus Pax7
ILMN_2748091	0.65469	0.00777132	SNRPN	Overexpressed in mouse Myf5 versus Pax7
ILMN_2741277	1.99385	0.00777132	SNURF	Overexpressed in mouse Myf5 versus Pax7
ILMN_1250099	0.51944	0.00777132	KBTBD9	Overexpressed in mouse Myf5 versus Pax7
ILMN_1243150	0.934595	0.00777132	TRAF3IP3	Overexpressed in mouse Myf5 versus Pax7
ILMN_1219025	0.687955	0.00777132	9030409G11RIK	Overexpressed in mouse Myf5 versus Pax7
ILMN_1215740	1.14731	0.00777132	ZFP46	Overexpressed in mouse Myf5 versus Pax7
ILMN_2679243	1.74036	0.00784615	PITX3	Overexpressed in mouse Myf5 versus Pax7
ILMN_2625920	2.1835	0.00785479	AOC3	Overexpressed in mouse Myf5 versus Pax7
ILMN_2623929	0.8189	0.00785479	DEXI	Overexpressed in mouse Myf5 versus Pax7
ILMN_2636443	0.96808	0.00785479	BCL2L2	Overexpressed in mouse Myf5 versus Pax7
ILMN_1240973	1.13461	0.00785479	SLC29A4	Overexpressed in mouse Myf5 versus Pax7
ILMN_1253649	0.91409	0.00796877	PCDHB3	Overexpressed in mouse Myf5 versus Pax7
ILMN_1247894	2.33798	0.00878852	SNRPN	Overexpressed in mouse Myf5 versus Pax7
ILMN_1232989	0.743295	0.00889238	EHD3	Overexpressed in mouse Myf5 versus Pax7
ILMN_2697499	2.24473	0.00898215	NOPE	Overexpressed in mouse Myf5 versus Pax7
ILMN_1231439	1.91402	0.0090139	AATK	Overexpressed in mouse Myf5 versus Pax7
ILMN_1247054	0.567575	0.00908358	CLASP1	Overexpressed in mouse Myf5 versus Pax7
ILMN_2697304	2.44237	0.00908358	ELN	Overexpressed in mouse Myf5 versus Pax7
ILMN_2754377	1.43006	0.0094398	PDE1A	Overexpressed in mouse Myf5 versus Pax7
ILMN_2620583	1.0795	0.00956579	PACS2	Overexpressed in mouse Myf5 versus Pax7
ILMN_2686003	1.12413	0.00956579	2810022L02RIK	Overexpressed in mouse Myf5 versus Pax7
ILMN_2736514	0.945695	0.0097317	GALNTL4	Overexpressed in mouse Myf5 versus Pax7
ILMN_1243154	1.11671	0.0097317	D2BWG1335E	Overexpressed in mouse Myf5 versus Pax7
ILMN_1247358	3.45572	0.0100669	EMID2	Overexpressed in mouse Myf5 versus Pax7
ILMN_2726659	2.4518	0.0103731	1110059M19RIK	Overexpressed in mouse Myf5 versus Pax7
ILMN_2640796	0.83698	0.0103741	FZD10	Overexpressed in mouse Myf5 versus Pax7
ILMN_2614313	1.67197	0.0103958	LIN7A	Overexpressed in mouse Myf5 versus Pax7
ILMN_1225196	2.40284	0.0103958	TGFB2	Overexpressed in mouse Myf5 versus Pax7
ILMN_2740268	0.77552	0.0103971	OTUB2	Overexpressed in mouse Myf5 versus Pax7
ILMN_1244292	0.656155	0.0111417	SOX13	Overexpressed in mouse Myf5 versus Pax7
ILMN_1256998	0.67466	0.0113167	CACNA1G	Overexpressed in mouse Myf5 versus Pax7
ILMN_2769285	1.0695	0.011483	SEMA6B	Overexpressed in mouse Myf5 versus Pax7
ILMN_2746664	0.977535	0.0117786	SLC22A17	Overexpressed in mouse Myf5 versus Pax7
ILMN_1216692	0.69073	0.0119505	PCDHB12	Overexpressed in mouse Myf5 versus Pax7
ILMN_2621433	1.90672	0.011996	FGFRL1	Overexpressed in mouse Myf5 versus Pax7
ILMN_1213886	1.80791	0.012043	MEOX1	Overexpressed in mouse Myf5 versus Pax7
ILMN_2522884	1.28363	0.0122962	9930105H17RIK	Overexpressed in mouse Myf5 versus Pax7
ILMN_2736847	1.36764	0.0125229	CSDC2	Overexpressed in mouse Myf5 versus Pax7
ILMN_2727695	1.22118	0.0125965	NKX2-5	Overexpressed in mouse Myf5 versus Pax7
ILMN_2633350	2.8183	0.0127329	MFAP4	Overexpressed in mouse Myf5 versus Pax7
ILMN_1228298	0.85458	0.0127329	FBXO3	Overexpressed in mouse Myf5 versus Pax7
ILMN_2691641	2.37468	0.0128623	GJA5	Overexpressed in mouse Myf5 versus Pax7
ILMN_2709270	1.58441	0.0128623	A930037G23RIK	Overexpressed in mouse Myf5 versus Pax7
ILMN_1239270	1.86946	0.0131596	INHA	Overexpressed in mouse Myf5 versus Pax7
ILMN_2661287	1.20659	0.0131596	AKP2	Overexpressed in mouse Myf5 versus Pax7
ILMN_2696026	1.43013	0.0131596	NPR2	Overexpressed in mouse Myf5 versus Pax7
ILMN_1212935	0.52961	0.0131596	FZD4	Overexpressed in mouse Myf5 versus Pax7
ILMN_2761495	3.46495	0.0131596	MYBPH	Overexpressed in mouse Myf5 versus Pax7
ILMN_2644415	1.19698	0.0131596	PACSIN1	Overexpressed in mouse Myf5 versus Pax7
ILMN_2727482	1.7075	0.0135601	PALMD	Overexpressed in mouse Myf5 versus Pax7
ILMN_1220617	1.28319	0.0139464	HR	Overexpressed in mouse Myf5 versus Pax7
ILMN_2777462	0.688885	0.0139737	ADPN	Overexpressed in mouse Myf5 versus Pax7
ILMN_2777609	0.825255	0.0139985	TCEA2	Overexpressed in mouse Myf5 versus Pax7
ILMN_2766894	1.98255	0.014116	ENPP6	Overexpressed in mouse Myf5 versus Pax7
ILMN_1213289	0.99686	0.0143373	GGTL3	Overexpressed in mouse Myf5 versus Pax7
ILMN_2776524	1.37526	0.0144704	SVIL	Overexpressed in mouse Myf5 versus Pax7
ILMN_1250757	2.0904	0.0150506	1110002H13RIK	Overexpressed in mouse Myf5 versus Pax7
ILMN_2734181	1.32656	0.015111	ACSS2	Overexpressed in mouse Myf5 versus Pax7
ILMN_2620255	0.856945	0.0153085	FZD9	Overexpressed in mouse Myf5 versus Pax7
ILMN_2609998	3.35397	0.0153841	FXYD6	Overexpressed in mouse Myf5 versus Pax7
ILMN_2771709	1.5253	0.0165183	PPARGC1B	Overexpressed in mouse Myf5 versus Pax7
ILMN_2609056	0.75989	0.0166864	EIF2C2	Overexpressed in mouse Myf5 versus Pax7
ILMN_2632509	1.68239	0.01675	PPP1R14C	Overexpressed in mouse Myf5 versus Pax7
ILMN_2707207	1.88604	0.0167681	HHATL	Overexpressed in mouse Myf5 versus Pax7
ILMN_1249366	1.09089	0.0171161	BCL2	Overexpressed in mouse Myf5 versus Pax7
ILMN_2635850	0.66363	0.0171425	CGRRF1	Overexpressed in mouse Myf5 versus Pax7
ILMN_2718096	1.54259	0.0172532	SEMA3B	Overexpressed in mouse Myf5 versus Pax7
ILMN_2717749	1.66512	0.0172695	PDE1A	Overexpressed in mouse Myf5 versus Pax7
ILMN_2632092	1.5504	0.0172695	PPP1R9A	Overexpressed in mouse Myf5 versus Pax7
ILMN_1232038	1.58947	0.0172695	PIWIL2	Overexpressed in mouse Myf5 versus Pax7
ILMN_2658085	0.825755	0.0172982	MR1	Overexpressed in mouse Myf5 versus Pax7
ILMN_2620323	1.35942	0.0174041	TEX14	Overexpressed in mouse Myf5 versus Pax7
ILMN_2686700	2.16709	0.0174041	ABCA8A	Overexpressed in mouse Myf5 versus Pax7
ILMN_1224770	1.17043	0.0174041	GPRASP1	Overexpressed in mouse Myf5 versus Pax7
ILMN_1255747	2.83808	0.0174739	WFDC1	Overexpressed in mouse Myf5 versus Pax7
ILMN_2615072	0.986695	0.0175139	DOK5	Overexpressed in mouse Myf5 versus Pax7
ILMN_2661422	1.90338	0.0176613	RAMP2	Overexpressed in mouse Myf5 versus Pax7
ILMN_1250363	1.01537	0.0176902	HFE2	Overexpressed in mouse Myf5 versus Pax7
ILMN_2637566	2.67455	0.0178104	CACNA1S	Overexpressed in mouse Myf5 versus Pax7
ILMN_1229662	0.959095	0.0178575	TMEM132E	Overexpressed in mouse Myf5 versus Pax7
ILMN_2724014	0.514995	0.0180389	EPHA4	Overexpressed in mouse Myf5 versus Pax7
ILMN_1250814	1.04225	0.0180389	4930550C14RIK	Overexpressed in mouse Myf5 versus Pax7
ILMN_1222623	0.608505	0.0183702	PHACTR2	Overexpressed in mouse Myf5 versus Pax7
ILMN_2631994	1.01884	0.0184117	HEXIM1	Overexpressed in mouse Myf5 versus Pax7
ILMN_2774596	1.24615	0.0186297	LAMC1	Overexpressed in mouse Myf5 versus Pax7
ILMN_1247221	0.89603	0.018843	HIBADH	Overexpressed in mouse Myf5 versus Pax7
ILMN_2623859	1.31455	0.018843	ABCC9	Overexpressed in mouse Myf5 versus Pax7
ILMN_2636764	1.49027	0.0188605	C1QTNF5	Overexpressed in mouse Myf5 versus Pax7
ILMN_2686594	0.88122	0.0191992	LIX1	Overexpressed in mouse Myf5 versus Pax7
ILMN_2638324	0.567915	0.0191992	GNAS	Overexpressed in mouse Myf5 versus Pax7
ILMN_2752234	0.69664	0.0192638	KRBA1	Overexpressed in mouse Myf5 versus Pax7
ILMN_1246173	1.94693	0.0192853	MSX1	Overexpressed in mouse Myf5 versus Pax7
ILMN_2659269	1.6614	0.0192975	GPRC5C	Overexpressed in mouse Myf5 versus Pax7
ILMN_2605703	1.39793	0.019402	2700038N03RIK	Overexpressed in mouse Myf5 versus Pax7
ILMN_1240019	0.78302	0.019402	CUTL1	Overexpressed in mouse Myf5 versus Pax7
ILMN_2696611	0.721195	0.0195579	LOC671838	Overexpressed in mouse Myf5 versus Pax7
ILMN_1236009	2.58197	0.0196456	CAMK2B	Overexpressed in mouse Myf5 versus Pax7
ILMN_2756407	1.63579	0.0196456	GYS1	Overexpressed in mouse Myf5 versus Pax7
ILMN_1259904	0.654805	0.0196456	ERCC4	Overexpressed in mouse Myf5 versus Pax7
ILMN_1246285	2.39697	0.0196456	TMEM46	Overexpressed in mouse Myf5 versus Pax7
ILMN_1250403	1.85936	0.0202155	GUCY1B3	Overexpressed in mouse Myf5 versus Pax7
ILMN_1243481	0.490485	0.0202351	MED25	Overexpressed in mouse Myf5 versus Pax7
ILMN_1238542	1.52379	0.0202351	2810405K02RIK	Overexpressed in mouse Myf5 versus Pax7
ILMN_2662613	0.65762	0.0202351	4933406E20RIK	Overexpressed in mouse Myf5 versus Pax7
ILMN_2607406	0.83032	0.020561	PCBP4	Overexpressed in mouse Myf5 versus Pax7
ILMN_1247897	0.82125	0.0206603	LIX1	Overexpressed in mouse Myf5 versus Pax7
ILMN_2628522	1.66327	0.0207904	ABLIM3	Overexpressed in mouse Myf5 versus Pax7
ILMN_2729363	1.05414	0.0207904	PPP1R14A	Overexpressed in mouse Myf5 versus Pax7
ILMN_2722716	2.40773	0.0209015	ATP1A2	Overexpressed in mouse Myf5 versus Pax7
ILMN_1227672	1.26307	0.0209163	DBNDD1	Overexpressed in mouse Myf5 versus Pax7
ILMN_1247682	0.871675	0.0210732	ATP6V0A1	Overexpressed in mouse Myf5 versus Pax7
ILMN_2717176	0.99975	0.0210732	RGL1	Overexpressed in mouse Myf5 versus Pax7
ILMN_1239685	1.53893	0.0212514	CACNB1	Overexpressed in mouse Myf5 versus Pax7
ILMN_2749529	1.03664	0.0212514	ITGA9	Overexpressed in mouse Myf5 versus Pax7
ILMN_1259339	1.58156	0.0212595	CDK5R1	Overexpressed in mouse Myf5 versus Pax7
ILMN_2677393	0.57902	0.021421	CAMK2A	Overexpressed in mouse Myf5 versus Pax7
ILMN_1225565	1.75579	0.021539	IGF1	Overexpressed in mouse Myf5 versus Pax7
ILMN_2735894	0.63237	0.0217488	B3GALT5	Overexpressed in mouse Myf5 versus Pax7
ILMN_1227604	0.7003	0.0217488	SCN3B	Overexpressed in mouse Myf5 versus Pax7
ILMN_1220181	2.0411	0.0218809	RYR1	Overexpressed in mouse Myf5 versus Pax7
ILMN_1231274	1.08727	0.0221464	CMTM5	Overexpressed in mouse Myf5 versus Pax7
ILMN_1214945	2.03553	0.0222102	ABLIM3	Overexpressed in mouse Myf5 versus Pax7
ILMN_2597778	0.732935	0.0222742	GNA14	Overexpressed in mouse Myf5 versus Pax7
ILMN_2663920	0.596865	0.0222742	ALS2CR2	Overexpressed in mouse Myf5 versus Pax7
ILMN_1216322	1.01058	0.0222791	HMGCS2	Overexpressed in mouse Myf5 versus Pax7
ILMN_1236627	1.40156	0.022816	DCX	Overexpressed in mouse Myf5 versus Pax7
ILMN_1239134	0.70265	0.022816	LYPD1	Overexpressed in mouse Myf5 versus Pax7
ILMN_1255194	1.6766	0.02305	ADCY2	Overexpressed in mouse Myf5 versus Pax7
ILMN_1226126	0.638935	0.0236766	DOLK	Overexpressed in mouse Myf5 versus Pax7
ILMN_2681123	0.69565	0.0237139	ALS2CR2	Overexpressed in mouse Myf5 versus Pax7
ILMN_1246807	2.13067	0.0237866	ADAMDEC1	Overexpressed in mouse Myf5 versus Pax7
ILMN_1220861	1.05329	0.0238942	DLGAP4	Overexpressed in mouse Myf5 versus Pax7
ILMN_2636349	0.69571	0.0238942	1110061N23RIK	Overexpressed in mouse Myf5 versus Pax7
ILMN_2670157	1.41965	0.0238942	STAT5A	Overexpressed in mouse Myf5 versus Pax7
ILMN_2638548	0.7951	0.0239132	ATOH8	Overexpressed in mouse Myf5 versus Pax7
ILMN_1218695	0.80225	0.0239132	ZFP106	Overexpressed in mouse Myf5 versus Pax7
ILMN_2676181	1.06361	0.0240549	SIRT2	Overexpressed in mouse Myf5 versus Pax7
ILMN_1224754	1.91976	0.0241841	CKB	Overexpressed in mouse Myf5 versus Pax7
ILMN_2746870	1.3765	0.0241841	NOG	Overexpressed in mouse Myf5 versus Pax7
ILMN_2621643	2.05985	0.0245245	COL4A1	Overexpressed in mouse Myf5 versus Pax7
ILMN_3163463	1.27525	0.0245245	FXYD1	Overexpressed in mouse Myf5 versus Pax7
ILMN_2706514	0.96589	0.0247368	BCL2	Overexpressed in mouse Myf5 versus Pax7
ILMN_1250251	1.5297	0.0247368	P2RY2	Overexpressed in mouse Myf5 versus Pax7
ILMN_1248465	1.57522	0.0248037	ZCCHC3	Overexpressed in mouse Myf5 versus Pax7
ILMN_2598916	4.21992	0.0249767	ACTC1	Overexpressed in mouse Myf5 versus Pax7
ILMN_2608025	0.508985	0.0250637	PALM2	Overexpressed in mouse Myf5 versus Pax7
ILMN_2650300	1.35591	0.0253139	CD59A	Overexpressed in mouse Myf5 versus Pax7
ILMN_1212602	1.04085	0.0256464	BEST1	Overexpressed in mouse Myf5 versus Pax7
ILMN_1255448	2.33654	0.0258182	SOX8	Overexpressed in mouse Myf5 versus Pax7
ILMN_2710274	1.36309	0.0258395	SLC9A3R2	Overexpressed in mouse Myf5 versus Pax7
ILMN_2679937	1.42434	0.0263394	PBXIP1	Overexpressed in mouse Myf5 versus Pax7
ILMN_1237846	0.807945	0.0265298	BRP44	Overexpressed in mouse Myf5 versus Pax7
ILMN_2642800	2.51463	0.0265536	SOSTDC1	Overexpressed in mouse Myf5 versus Pax7
ILMN_1220280	1.12145	0.0265536	TAS1R1	Overexpressed in mouse Myf5 versus Pax7
ILMN_2647121	0.614165	0.0265536	SHOX2	Overexpressed in mouse Myf5 versus Pax7
ILMN_1258571	0.509135	0.0268262	SP6	Overexpressed in mouse Myf5 versus Pax7
ILMN_2704134	1.5261	0.0276982	BC025575	Overexpressed in mouse Myf5 versus Pax7
ILMN_1212645	0.974395	0.0279035	SLC6A13	Overexpressed in mouse Myf5 versus Pax7
ILMN_1255534	1.71217	0.0283766	2010110P09RIK	Overexpressed in mouse Myf5 versus Pax7
ILMN_1237546	2.57123	0.0283766	9130213B05RIK	Overexpressed in mouse Myf5 versus Pax7
ILMN_2648100	0.629355	0.0290079	LOC676974	Overexpressed in mouse Myf5 versus Pax7
ILMN_1227579	0.941075	0.0294937	ACOT11	Overexpressed in mouse Myf5 versus Pax7
ILMN_2620913	1.08063	0.0294937	INPPL1	Overexpressed in mouse Myf5 versus Pax7
ILMN_2764588	1.38131	0.0297164	IGFBP7	Overexpressed in mouse Myf5 versus Pax7
ILMN_1228245	1.64251	0.0297164	PRICKLE1	Overexpressed in mouse Myf5 versus Pax7
ILMN_2776681	0.99622	0.0297839	DUSP28	Overexpressed in mouse Myf5 versus Pax7
ILMN_2768786	1.66722	0.030346	ABLIM2	Overexpressed in mouse Myf5 versus Pax7
ILMN_2721648	0.753205	0.030346	COX5B	Overexpressed in mouse Myf5 versus Pax7
ILMN_2733114	1.71823	0.030346	SP7	Overexpressed in mouse Myf5 versus Pax7
ILMN_1231336	1.03443	0.030346	ITIH3	Overexpressed in mouse Myf5 versus Pax7
ILMN_2729342	1.02954	0.0310465	FXYD1	Overexpressed in mouse Myf5 versus Pax7
ILMN_1224247	0.97346	0.0310933	SVIL	Overexpressed in mouse Myf5 versus Pax7
ILMN_2684300	0.55626	0.031136	PDCD2L	Overexpressed in mouse Myf5 versus Pax7
ILMN_1245338	1.07547	0.0314221	HIP1	Overexpressed in mouse Myf5 versus Pax7
ILMN_2603299	2.31453	0.0316218	CAV3	Overexpressed in mouse Myf5 versus Pax7
ILMN_1239663	0.90858	0.0317854	IGF1R	Overexpressed in mouse Myf5 versus Pax7
ILMN_1257998	0.92428	0.0321909	ADPRHL1	Overexpressed in mouse Myf5 versus Pax7
ILMN_1223862	0.941525	0.0321909	CUTL1	Overexpressed in mouse Myf5 versus Pax7
ILMN_2715280	3.3988	0.0323249	TCEAL7	Overexpressed in mouse Myf5 versus Pax7
ILMN_2660766	0.89298	0.0325494	CD59B	Overexpressed in mouse Myf5 versus Pax7
ILMN_1247753	1.22358	0.0325567	PPAP2B	Overexpressed in mouse Myf5 versus Pax7
ILMN_1230020	0.58606	0.0328033	FMOD	Overexpressed in mouse Myf5 versus Pax7
ILMN_2727022	2.11791	0.0328033	ITGB1BP3	Overexpressed in mouse Myf5 versus Pax7
ILMN_1232157	1.16812	0.0328033	ABCB6	Overexpressed in mouse Myf5 versus Pax7
ILMN_2694907	3.96958	0.0339626	MYL1	Overexpressed in mouse Myf5 versus Pax7
ILMN_2667020	0.658135	0.0339836	RYK	Overexpressed in mouse Myf5 versus Pax7
ILMN_1227999	1.19274	0.0339836	ACHE	Overexpressed in mouse Myf5 versus Pax7
ILMN_2630772	3.47257	0.0340833	TCEAL5	Overexpressed in mouse Myf5 versus Pax7
ILMN_2770088	1.71914	0.0341897	IBSP	Overexpressed in mouse Myf5 versus Pax7
ILMN_2629528	0.64875	0.0342287	ATP9A	Overexpressed in mouse Myf5 versus Pax7
ILMN_2607377	2.80194	0.034748	ITM2A	Overexpressed in mouse Myf5 versus Pax7
ILMN_2727472	2.11805	0.034748	ISL1	Overexpressed in mouse Myf5 versus Pax7
ILMN_2656380	0.82643	0.0348498	PITX1	Overexpressed in mouse Myf5 versus Pax7
ILMN_1254210	0.947065	0.0351326	E130306M17RIK	Overexpressed in mouse Myf5 versus Pax7
ILMN_2588975	0.76103	0.0354573	BRP44	Overexpressed in mouse Myf5 versus Pax7
ILMN_2748229	0.727385	0.0355037	PAQR4	Overexpressed in mouse Myf5 versus Pax7
ILMN_2518771	2.37728	0.0355166	ZFP536	Overexpressed in mouse Myf5 versus Pax7
ILMN_2684515	2.44279	0.0368478	SRPK3	Overexpressed in mouse Myf5 versus Pax7
ILMN_1241838	0.89649	0.0369172	CACNA1G	Overexpressed in mouse Myf5 versus Pax7
ILMN_2598231	1.36773	0.036956	CXXC6	Overexpressed in mouse Myf5 versus Pax7
ILMN_1220397	1.1083	0.0370745	AI428795	Overexpressed in mouse Myf5 versus Pax7
ILMN_1229977	0.61548	0.0371278	CUTL1	Overexpressed in mouse Myf5 versus Pax7
ILMN_2431046	0.677015	0.0371278	UBADC1	Overexpressed in mouse Myf5 versus Pax7
ILMN_2759853	2.40127	0.0371278	BC035954	Overexpressed in mouse Myf5 versus Pax7
ILMN_1222601	1.38156	0.0371758	SGCA	Overexpressed in mouse Myf5 versus Pax7
ILMN_2756925	0.95225	0.037286	BCL9L	Overexpressed in mouse Myf5 versus Pax7
ILMN_2607557	0.67363	0.037286	9130218E19RIK	Overexpressed in mouse Myf5 versus Pax7
ILMN_1259393	0.81571	0.037286	2310042D19RIK	Overexpressed in mouse Myf5 versus Pax7
ILMN_2765662	2.48957	0.037286	KCNE1L	Overexpressed in mouse Myf5 versus Pax7
ILMN_2724880	2.18665	0.037286	ITGB1BP3	Overexpressed in mouse Myf5 versus Pax7
ILMN_2607000	0.781025	0.037286	PCDHB14	Overexpressed in mouse Myf5 versus Pax7
ILMN_1215446	1.97985	0.037286	CIDEA	Overexpressed in mouse Myf5 versus Pax7
ILMN_1217921	1.04018	0.037286	BC034076	Overexpressed in mouse Myf5 versus Pax7
ILMN_2689986	1.18101	0.0373628	DNAJA4	Overexpressed in mouse Myf5 versus Pax7
ILMN_2758720	0.841955	0.0373865	SYPL	Overexpressed in mouse Myf5 versus Pax7
ILMN_1239742	1.96109	0.0375775	ATP2A2	Overexpressed in mouse Myf5 versus Pax7
ILMN_1259182	0.628105	0.0378406	GPLD1	Overexpressed in mouse Myf5 versus Pax7
ILMN_2763206	0.56971	0.0381403	SH2B2	Overexpressed in mouse Myf5 versus Pax7
ILMN_1234746	1.0664	0.0382098	AI790298	Overexpressed in mouse Myf5 versus Pax7
ILMN_1246473	1.34638	0.0382352	CCND3	Overexpressed in mouse Myf5 versus Pax7
ILMN_3160601	1.06983	0.0386643	BC057022	Overexpressed in mouse Myf5 versus Pax7
ILMN_2609295	3.67369	0.0386801	FABP3	Overexpressed in mouse Myf5 versus Pax7
ILMN_2641431	0.613595	0.0386801	TRAK2	Overexpressed in mouse Myf5 versus Pax7
ILMN_2596403	1.10413	0.0387396	2310007L24RIK	Overexpressed in mouse Myf5 versus Pax7
ILMN_2684250	1.94151	0.0387557	HHIP	Overexpressed in mouse Myf5 versus Pax7
ILMN_2727503	1.55486	0.0387606	IGFBP3	Overexpressed in mouse Myf5 versus Pax7
ILMN_1245717	0.727655	0.0390586	EPB4.9	Overexpressed in mouse Myf5 versus Pax7
ILMN_2495269	1.5527	0.0392338	TMEM25	Overexpressed in mouse Myf5 versus Pax7
ILMN_2626585	0.69585	0.0394568	JAG2	Overexpressed in mouse Myf5 versus Pax7
ILMN_1239087	1.05723	0.0398083	PEX19	Overexpressed in mouse Myf5 versus Pax7
ILMN_2762935	2.1905	0.0398083	RHOX5	Overexpressed in mouse Myf5 versus Pax7
ILMN_2633367	1.62374	0.0399458	MTAP4	Overexpressed in mouse Myf5 versus Pax7
ILMN_2666312	1.09951	0.0404857	BC025833	Overexpressed in mouse Myf5 versus Pax7
ILMN_2736987	3.34381	0.0409581	HFE2	Overexpressed in mouse Myf5 versus Pax7
ILMN_2726412	1.50941	0.0412571	ESR1	Overexpressed in mouse Myf5 versus Pax7
ILMN_2707604	0.790355	0.0413703	SEMA6C	Overexpressed in mouse Myf5 versus Pax7
ILMN_2657946	0.73215	0.0414459	NDUFA10	Overexpressed in mouse Myf5 versus Pax7
ILMN_2715924	0.5744	0.0415168	AU042671	Overexpressed in mouse Myf5 versus Pax7
ILMN_2512856	0.768255	0.0416385	ZIM1	Overexpressed in mouse Myf5 versus Pax7
ILMN_2717777	0.5457	0.0417926	POLRMT	Overexpressed in mouse Myf5 versus Pax7
ILMN_2469366	0.50247	0.0419983	ZFP423	Overexpressed in mouse Myf5 versus Pax7
ILMN_2736379	0.89289	0.0419983	NFIA	Overexpressed in mouse Myf5 versus Pax7
ILMN_2653965	0.581575	0.0419983	TAC4	Overexpressed in mouse Myf5 versus Pax7
ILMN_2452102	0.511405	0.0424194	UCP3	Overexpressed in mouse Myf5 versus Pax7
ILMN_1217098	0.725305	0.0425332	DRD4	Overexpressed in mouse Myf5 versus Pax7
ILMN_2677662	2.23034	0.0425374	HSPB7	Overexpressed in mouse Myf5 versus Pax7
ILMN_1234662	3.45576	0.0425386	MB	Overexpressed in mouse Myf5 versus Pax7
ILMN_1212794	0.861705	0.0426341	H13	Overexpressed in mouse Myf5 versus Pax7
ILMN_2702917	1.33571	0.0426341	PRKAG3	Overexpressed in mouse Myf5 versus Pax7
ILMN_2756704	3.57149	0.0427739	9130213B05RIK	Overexpressed in mouse Myf5 versus Pax7
ILMN_1248215	2.48915	0.0427739	SGCA	Overexpressed in mouse Myf5 versus Pax7
ILMN_1230648	1.41664	0.0427739	RERG	Overexpressed in mouse Myf5 versus Pax7
ILMN_2754447	1.12814	0.0427739	MKRN3	Overexpressed in mouse Myf5 versus Pax7
ILMN_1235433	1.36444	0.0428266	BMP3	Overexpressed in mouse Myf5 versus Pax7
ILMN_2600565	0.998355	0.04309	MAGED2	Overexpressed in mouse Myf5 versus Pax7
ILMN_2609182	1.61985	0.0434355	2900062L11RIK	Overexpressed in mouse Myf5 versus Pax7
ILMN_2632196	1.11752	0.0434361	BFAR	Overexpressed in mouse Myf5 versus Pax7
ILMN_2591684	0.48549	0.0435259	PPP1R14C	Overexpressed in mouse Myf5 versus Pax7
ILMN_2711181	0.677145	0.0435259	2810002I04RIK	Overexpressed in mouse Myf5 versus Pax7
ILMN_1255479	1.14715	0.0435259	CLDN2	Overexpressed in mouse Myf5 versus Pax7
ILMN_2518229	0.59366	0.0435259	AGL	Overexpressed in mouse Myf5 versus Pax7
ILMN_1248837	0.873935	0.0435624	TBXA2R	Overexpressed in mouse Myf5 versus Pax7
ILMN_1245079	1.45884	0.0442501	ADSSL1	Overexpressed in mouse Myf5 versus Pax7
ILMN_1249021	0.969565	0.0444814	BCL2	Overexpressed in mouse Myf5 versus Pax7
ILMN_2675029	2.18513	0.0444814	SLC4A3	Overexpressed in mouse Myf5 versus Pax7
ILMN_2628066	0.9025	0.0447668	PACSIN3	Overexpressed in mouse Myf5 versus Pax7
ILMN_2610277	0.978735	0.0449352	CCDC113	Overexpressed in mouse Myf5 versus Pax7
ILMN_2771754	0.51115	0.0449352	FH1	Overexpressed in mouse Myf5 versus Pax7
ILMN_1259206	3.23847	0.0449352	HRC	Overexpressed in mouse Myf5 versus Pax7
ILMN_1246655	0.66135	0.045051	PLEKHG2	Overexpressed in mouse Myf5 versus Pax7
ILMN_1245425	2.29438	0.045051	ATP2A2	Overexpressed in mouse Myf5 versus Pax7
ILMN_1235161	0.83091	0.045051	NEB	Overexpressed in mouse Myf5 versus Pax7
ILMN_2748966	1.3055	0.0452513	TGFB3	Overexpressed in mouse Myf5 versus Pax7
ILMN_1254669	0.8536	0.0452513	SYPL	Overexpressed in mouse Myf5 versus Pax7
ILMN_2724558	0.939135	0.0452513	ANXA8	Overexpressed in mouse Myf5 versus Pax7
ILMN_1241211	1.03126	0.0452513	GUCY1A3	Overexpressed in mouse Myf5 versus Pax7
ILMN_2729060	0.71499	0.0458422	PREI3	Overexpressed in mouse Myf5 versus Pax7
ILMN_2652414	1.54903	0.0459962	NCALD	Overexpressed in mouse Myf5 versus Pax7
ILMN_1235236	1.03906	0.0467836	RAPSN	Overexpressed in mouse Myf5 versus Pax7
ILMN_2679620	1.28295	0.0468949	RB1	Overexpressed in mouse Myf5 versus Pax7
ILMN_2610737	1.50524	0.0471287	4933409K07RIK	Overexpressed in mouse Myf5 versus Pax7
ILMN_1240274	0.744575	0.0471988	5830434P21RIK	Overexpressed in mouse Myf5 versus Pax7
ILMN_1239335	0.530395	0.0473795	HNRPUL1	Overexpressed in mouse Myf5 versus Pax7
ILMN_2667614	1.28809	0.0476255	JOSD2	Overexpressed in mouse Myf5 versus Pax7
ILMN_1220479	2.1021	0.0478874	HES6	Overexpressed in mouse Myf5 versus Pax7
ILMN_2596569	1.83767	0.0478874	1700113I22RIK	Overexpressed in mouse Myf5 versus Pax7
ILMN_1247916	0.818905	0.0478874	LIMS2	Overexpressed in mouse Myf5 versus Pax7
ILMN_2622761	0.539945	0.0478874	PCCB	Overexpressed in mouse Myf5 versus Pax7
ILMN_2769877	0.821355	0.0480612	RECK	Overexpressed in mouse Myf5 versus Pax7
ILMN_2713898	1.29801	0.0484328	DDR1	Overexpressed in mouse Myf5 versus Pax7
ILMN_1233130	0.706205	0.0485629	ABLIM3	Overexpressed in mouse Myf5 versus Pax7
ILMN_2621667	1.3183	0.048927	GPR20	Overexpressed in mouse Myf5 versus Pax7
ILMN_2724585	1.03465	0.0491122	DAG1	Overexpressed in mouse Myf5 versus Pax7
ILMN_2641793	0.938395	0.0492455	DTX1	Overexpressed in mouse Myf5 versus Pax7
ILMN_2477870	0.650545	0.0492589	VIT	Overexpressed in mouse Myf5 versus Pax7
ILMN_2738152	1.08695	0.0497512	BC039093	Overexpressed in mouse Myf5 versus Pax7
ILMN_2601884	0.756995	0.0497775	PREI4	Overexpressed in mouse Myf5 versus Pax7
ILMN_2506499	0.70121	0.0498267	UBE3A	Overexpressed in mouse Myf5 versus Pax7
ILMN_2623776	-2.26647	1.97106e-05	EPS8	Underexpressed in mouse Myf5 versus Pax7
ILMN_2657175	-1.1481	0.000241826	ANXA2	Underexpressed in mouse Myf5 versus Pax7
ILMN_2773113	-2.16822	0.00109412	CAPG	Underexpressed in mouse Myf5 versus Pax7
ILMN_2715802	-3.08486	0.00122237	HMGA1	Underexpressed in mouse Myf5 versus Pax7
ILMN_1246135	-2.80236	0.00141056	IGF2BP2	Underexpressed in mouse Myf5 versus Pax7
ILMN_2755008	-1.50015	0.00242296	NFKBIZ	Underexpressed in mouse Myf5 versus Pax7
ILMN_2747802	-1.20952	0.00249034	5031425E22RIK	Underexpressed in mouse Myf5 versus Pax7
ILMN_3160326	-3.33439	0.00249034	PRKG2	Underexpressed in mouse Myf5 versus Pax7
ILMN_1250857	-0.75651	0.00249034	MRE11A	Underexpressed in mouse Myf5 versus Pax7
ILMN_2514776	-0.51452	0.0026217	TRIM33	Underexpressed in mouse Myf5 versus Pax7
ILMN_1224117	-0.80155	0.00310995	UHRF2	Underexpressed in mouse Myf5 versus Pax7
ILMN_1225161	-0.687625	0.0033925	GMPS	Underexpressed in mouse Myf5 versus Pax7
ILMN_1226055	-1.67972	0.00367741	KCNK2	Underexpressed in mouse Myf5 versus Pax7
ILMN_2665552	-0.576215	0.00374343	MRPL22	Underexpressed in mouse Myf5 versus Pax7
ILMN_2419185	-2.30488	0.00431252	TUFT1	Underexpressed in mouse Myf5 versus Pax7
ILMN_1250696	-1.85333	0.00452994	TPBG	Underexpressed in mouse Myf5 versus Pax7
ILMN_2773491	-0.85006	0.0046681	1810006K21RIK	Underexpressed in mouse Myf5 versus Pax7
ILMN_1238919	-0.577105	0.00512122	DRG1	Underexpressed in mouse Myf5 versus Pax7
ILMN_2476140	-1.90966	0.00524561	TUBA1C	Underexpressed in mouse Myf5 versus Pax7
ILMN_2709097	-0.782465	0.00527212	SMC4	Underexpressed in mouse Myf5 versus Pax7
ILMN_2737046	-1.24729	0.00553398	5730416F02RIK	Underexpressed in mouse Myf5 versus Pax7
ILMN_1223738	-0.67888	0.00587966	PRDX1	Underexpressed in mouse Myf5 versus Pax7
ILMN_1251669	-1.88354	0.00587966	EVI2A	Underexpressed in mouse Myf5 versus Pax7
ILMN_2595597	-1.69569	0.00621819	ANLN	Underexpressed in mouse Myf5 versus Pax7
ILMN_2725504	-0.76643	0.00621819	DDX52	Underexpressed in mouse Myf5 versus Pax7
ILMN_2772691	-1.21588	0.0069252	PHGDH	Underexpressed in mouse Myf5 versus Pax7
ILMN_2719460	-0.76687	0.0069252	TRMT1	Underexpressed in mouse Myf5 versus Pax7
ILMN_2718843	-1.51672	0.00729139	4632417K18RIK	Underexpressed in mouse Myf5 versus Pax7
ILMN_2693403	-1.8849	0.00729139	ELA1	Underexpressed in mouse Myf5 versus Pax7
ILMN_2617478	-0.897795	0.00729139	PSIP1	Underexpressed in mouse Myf5 versus Pax7
ILMN_2589458	-0.86798	0.00775544	NQO2	Underexpressed in mouse Myf5 versus Pax7
ILMN_2627217	-1.47128	0.00777132	PI4K2B	Underexpressed in mouse Myf5 versus Pax7
ILMN_1256702	-1.45807	0.00780265	S100A10	Underexpressed in mouse Myf5 versus Pax7
ILMN_1219812	-1.32308	0.00780265	B3GALNT1	Underexpressed in mouse Myf5 versus Pax7
ILMN_1246890	-1.25284	0.00785479	PIK3CB	Underexpressed in mouse Myf5 versus Pax7
ILMN_2731901	-2.6545	0.00889238	S100A4	Underexpressed in mouse Myf5 versus Pax7
ILMN_1241561	-0.578175	0.00908358	4930521E07RIK	Underexpressed in mouse Myf5 versus Pax7
ILMN_2680142	-1.34282	0.00917813	ANXA5	Underexpressed in mouse Myf5 versus Pax7
ILMN_2776278	-1.74102	0.00984164	LY6E	Underexpressed in mouse Myf5 versus Pax7
ILMN_1212696	-1.64482	0.00993954	DBF4	Underexpressed in mouse Myf5 versus Pax7
ILMN_1259252	-1.76155	0.0100512	ANXA1	Underexpressed in mouse Myf5 versus Pax7
ILMN_1225361	-1.03248	0.0102138	SNRPD1	Underexpressed in mouse Myf5 versus Pax7
ILMN_1250576	-0.818595	0.0103731	2810439F02RIK	Underexpressed in mouse Myf5 versus Pax7
ILMN_1224059	-1.0355	0.010844	RFC4	Underexpressed in mouse Myf5 versus Pax7
ILMN_2631518	-1.32424	0.0117582	SERF1	Underexpressed in mouse Myf5 versus Pax7
ILMN_2649550	-1.72338	0.012043	FOSL1	Underexpressed in mouse Myf5 versus Pax7
ILMN_2632264	-0.997035	0.0125965	ACOT7	Underexpressed in mouse Myf5 versus Pax7
ILMN_2607892	-0.96321	0.0127329	BAG4	Underexpressed in mouse Myf5 versus Pax7
ILMN_2768805	-0.816195	0.0128623	PKN2	Underexpressed in mouse Myf5 versus Pax7
ILMN_1238398	-0.58248	0.0131596	TEX10	Underexpressed in mouse Myf5 versus Pax7
ILMN_2627093	-1.06723	0.0135004	CDK2AP2	Underexpressed in mouse Myf5 versus Pax7
ILMN_1247613	-0.833485	0.013787	POLE3	Underexpressed in mouse Myf5 versus Pax7
ILMN_1219136	-0.93799	0.0140865	VAMP8	Underexpressed in mouse Myf5 versus Pax7
ILMN_1247505	-0.80665	0.014116	SUPT4H1	Underexpressed in mouse Myf5 versus Pax7
ILMN_2659337	-1.32553	0.014116	CENPK	Underexpressed in mouse Myf5 versus Pax7
ILMN_2509273	-0.84097	0.0143373	2010310D06RIK	Underexpressed in mouse Myf5 versus Pax7
ILMN_2747103	-1.10112	0.0143373	TBCA	Underexpressed in mouse Myf5 versus Pax7
ILMN_3162499	-0.808695	0.0145707	3110005G23RIK	Underexpressed in mouse Myf5 versus Pax7
ILMN_2701271	-1.20135	0.0146801	PLSCR1	Underexpressed in mouse Myf5 versus Pax7
ILMN_2749747	-0.847465	0.0147539	2410004L22RIK	Underexpressed in mouse Myf5 versus Pax7
ILMN_2720451	-1.01571	0.0149042	DNMT1	Underexpressed in mouse Myf5 versus Pax7
ILMN_1258358	-0.73268	0.0163442	DSCR2	Underexpressed in mouse Myf5 versus Pax7
ILMN_1249242	-0.842845	0.0163442	DNAJC2	Underexpressed in mouse Myf5 versus Pax7
ILMN_2661722	-0.902815	0.0164085	CCL25	Underexpressed in mouse Myf5 versus Pax7
ILMN_2765789	-0.77053	0.0171161	POLD2	Underexpressed in mouse Myf5 versus Pax7
ILMN_2757125	-1.34909	0.0174041	PRC1	Underexpressed in mouse Myf5 versus Pax7
ILMN_2741050	-0.80002	0.0176902	RFC4	Underexpressed in mouse Myf5 versus Pax7
ILMN_1233478	-0.890115	0.0176902	6230416J20RIK	Underexpressed in mouse Myf5 versus Pax7
ILMN_2499400	-1.04426	0.0180389	VAMP8	Underexpressed in mouse Myf5 versus Pax7
ILMN_1244598	-1.62461	0.0180389	SH3KBP1	Underexpressed in mouse Myf5 versus Pax7
ILMN_2593994	-1.46958	0.018258	5033430I15RIK	Underexpressed in mouse Myf5 versus Pax7
ILMN_2634108	-0.777125	0.0186754	AP1S1	Underexpressed in mouse Myf5 versus Pax7
ILMN_2676085	-0.64727	0.0191992	DPH1	Underexpressed in mouse Myf5 versus Pax7
ILMN_2484707	-1.57284	0.0191992	TYMS	Underexpressed in mouse Myf5 versus Pax7
ILMN_2598775	-1.1725	0.0191992	STARD3NL	Underexpressed in mouse Myf5 versus Pax7
ILMN_2594477	-0.664485	0.0192975	PAPSS1	Underexpressed in mouse Myf5 versus Pax7
ILMN_2763243	-2.44759	0.0195579	CXCL1	Underexpressed in mouse Myf5 versus Pax7
ILMN_3160683	-0.60781	0.0196456	BBS12	Underexpressed in mouse Myf5 versus Pax7
ILMN_3161596	-0.53478	0.0196456	V1RA5	Underexpressed in mouse Myf5 versus Pax7
ILMN_1233931	-0.620965	0.0202155	DNAJC2	Underexpressed in mouse Myf5 versus Pax7
ILMN_2631799	-1.4446	0.0202254	3110001A13RIK	Underexpressed in mouse Myf5 versus Pax7
ILMN_2690603	-1.90352	0.0205158	SPP1	Underexpressed in mouse Myf5 versus Pax7
ILMN_2693785	-1.09984	0.0207904	CENPH	Underexpressed in mouse Myf5 versus Pax7
ILMN_2758308	-1.17318	0.0212514	SLC35B3	Underexpressed in mouse Myf5 versus Pax7
ILMN_2752300	-0.563795	0.0212595	4930452B06RIK	Underexpressed in mouse Myf5 versus Pax7
ILMN_2683374	-0.8004	0.0212984	ASNA1	Underexpressed in mouse Myf5 versus Pax7
ILMN_2770628	-0.986035	0.0213377	SEC61B	Underexpressed in mouse Myf5 versus Pax7
ILMN_2771225	-0.981855	0.021421	BC004012	Underexpressed in mouse Myf5 versus Pax7
ILMN_2751539	-0.9627	0.0215207	SDCBP	Underexpressed in mouse Myf5 versus Pax7
ILMN_1213858	-1.28331	0.021539	ITGB3BP	Underexpressed in mouse Myf5 versus Pax7
ILMN_2706677	-0.933255	0.021539	D330045A20RIK	Underexpressed in mouse Myf5 versus Pax7
ILMN_2764344	-0.72432	0.021539	B230209C24RIK	Underexpressed in mouse Myf5 versus Pax7
ILMN_2765032	-1.82187	0.021539	KCNN4	Underexpressed in mouse Myf5 versus Pax7
ILMN_1247257	-1.12678	0.0217488	GPD2	Underexpressed in mouse Myf5 versus Pax7
ILMN_1216182	-0.990485	0.0218742	2810439F02RIK	Underexpressed in mouse Myf5 versus Pax7
ILMN_2709478	-1.19365	0.0220664	SH3KBP1	Underexpressed in mouse Myf5 versus Pax7
ILMN_2674228	-0.800395	0.0220664	0610010K14RIK	Underexpressed in mouse Myf5 versus Pax7
ILMN_2746721	-1.33776	0.0222742	RNASEH2A	Underexpressed in mouse Myf5 versus Pax7
ILMN_2645100	-0.772275	0.0230497	OLFR448	Underexpressed in mouse Myf5 versus Pax7
ILMN_2660414	-0.825245	0.0234495	ALG5	Underexpressed in mouse Myf5 versus Pax7
ILMN_1244775	-1.6039	0.0234564	GINS4	Underexpressed in mouse Myf5 versus Pax7
ILMN_1247930	-1.01474	0.0237504	NQO2	Underexpressed in mouse Myf5 versus Pax7
ILMN_2633275	-0.68681	0.0238942	GOLT1B	Underexpressed in mouse Myf5 versus Pax7
ILMN_2691869	-0.8954	0.0238942	SUPT4H1	Underexpressed in mouse Myf5 versus Pax7
ILMN_2759289	-0.994995	0.0239132	SLK	Underexpressed in mouse Myf5 versus Pax7
ILMN_1230263	-1.0976	0.0243713	ME2	Underexpressed in mouse Myf5 versus Pax7
ILMN_2612403	-0.68727	0.0245739	MAK10	Underexpressed in mouse Myf5 versus Pax7
ILMN_2683190	-1.396	0.0249767	ORC6L	Underexpressed in mouse Myf5 versus Pax7
ILMN_2777151	-1.01382	0.0250637	NIP7	Underexpressed in mouse Myf5 versus Pax7
ILMN_2657376	-0.6478	0.0254377	NIPSNAP3A	Underexpressed in mouse Myf5 versus Pax7
ILMN_1257061	-0.667895	0.0256842	MED11	Underexpressed in mouse Myf5 versus Pax7
ILMN_2724322	-1.12711	0.0265536	CIRH1A	Underexpressed in mouse Myf5 versus Pax7
ILMN_1254684	-0.75419	0.0265536	NMD3	Underexpressed in mouse Myf5 versus Pax7
ILMN_2702989	-0.570675	0.0265536	TEX10	Underexpressed in mouse Myf5 versus Pax7
ILMN_2719227	-1.60445	0.0268262	DAP	Underexpressed in mouse Myf5 versus Pax7
ILMN_2632976	-0.807405	0.0270009	FAIM	Underexpressed in mouse Myf5 versus Pax7
ILMN_1247173	-1.23826	0.0271143	TYMS	Underexpressed in mouse Myf5 versus Pax7
ILMN_1216521	-0.809685	0.0273232	APOL3	Underexpressed in mouse Myf5 versus Pax7
ILMN_1232428	-0.79494	0.0276716	RPP30	Underexpressed in mouse Myf5 versus Pax7
ILMN_1226614	-0.901375	0.0276844	LOC670964	Underexpressed in mouse Myf5 versus Pax7
ILMN_2664714	-1.21447	0.0277203	6720460F02RIK	Underexpressed in mouse Myf5 versus Pax7
ILMN_1252817	-0.725745	0.0288635	EME1	Underexpressed in mouse Myf5 versus Pax7
ILMN_1231416	-0.849445	0.0294937	APITD1	Underexpressed in mouse Myf5 versus Pax7
ILMN_2631097	-1.14708	0.0294937	MSH6	Underexpressed in mouse Myf5 versus Pax7
ILMN_1244409	-1.42019	0.0301573	CMTM4	Underexpressed in mouse Myf5 versus Pax7
ILMN_1213014	-0.883295	0.030346	UMPS	Underexpressed in mouse Myf5 versus Pax7
ILMN_2749303	-0.650075	0.030346	DDX20	Underexpressed in mouse Myf5 versus Pax7
ILMN_1246953	-2.7052	0.0307785	3300005D01RIK	Underexpressed in mouse Myf5 versus Pax7
ILMN_1227920	-0.53771	0.0308664	MRE11A	Underexpressed in mouse Myf5 versus Pax7
ILMN_2629446	-0.6461	0.0310347	PRPSAP2	Underexpressed in mouse Myf5 versus Pax7
ILMN_2459858	-0.96868	0.0310465	UPF3A	Underexpressed in mouse Myf5 versus Pax7
ILMN_2672380	-1.55566	0.0310614	ARHGAP22	Underexpressed in mouse Myf5 versus Pax7
ILMN_2666233	-0.727775	0.031136	HDGF	Underexpressed in mouse Myf5 versus Pax7
ILMN_1252745	-0.93792	0.031136	GTF2H2	Underexpressed in mouse Myf5 versus Pax7
ILMN_1229562	-0.87922	0.0317458	LASS2	Underexpressed in mouse Myf5 versus Pax7
ILMN_1252761	-0.486535	0.0317854	DRG1	Underexpressed in mouse Myf5 versus Pax7
ILMN_2715226	-0.930195	0.0317854	ANXA9	Underexpressed in mouse Myf5 versus Pax7
ILMN_2716567	-0.64216	0.0323249	BNIP3L	Underexpressed in mouse Myf5 versus Pax7
ILMN_1216335	-1.14337	0.0331852	CTTNBP2NL	Underexpressed in mouse Myf5 versus Pax7
ILMN_2754369	-0.922955	0.0332504	EXOSC8	Underexpressed in mouse Myf5 versus Pax7
ILMN_1220939	-1.75918	0.0332879	EPB4.1L4A	Underexpressed in mouse Myf5 versus Pax7
ILMN_2669461	-0.83875	0.0337845	BBX	Underexpressed in mouse Myf5 versus Pax7
ILMN_2755106	-0.90203	0.0339989	AGPAT4	Underexpressed in mouse Myf5 versus Pax7
ILMN_1233954	-0.57391	0.0339989	PPIA	Underexpressed in mouse Myf5 versus Pax7
ILMN_2605890	-1.32099	0.0340263	TK1	Underexpressed in mouse Myf5 versus Pax7
ILMN_2646203	-0.668485	0.0341208	CDK4	Underexpressed in mouse Myf5 versus Pax7
ILMN_2635606	-0.908895	0.0341897	5730596K20RIK	Underexpressed in mouse Myf5 versus Pax7
ILMN_2624108	-1.06906	0.0343869	SFXN3	Underexpressed in mouse Myf5 versus Pax7
ILMN_2703698	-1.79811	0.034748	TDRKH	Underexpressed in mouse Myf5 versus Pax7
ILMN_1234555	-0.652475	0.034748	DPH1	Underexpressed in mouse Myf5 versus Pax7
ILMN_2745971	-0.947115	0.035929	BANF1	Underexpressed in mouse Myf5 versus Pax7
ILMN_1240716	-0.755965	0.0360143	ETAA1	Underexpressed in mouse Myf5 versus Pax7
ILMN_2674032	-0.668985	0.036325	TMEM128	Underexpressed in mouse Myf5 versus Pax7
ILMN_1249727	-1.31018	0.0363952	CAR13	Underexpressed in mouse Myf5 versus Pax7
ILMN_1254256	-0.747665	0.0365764	ACTL6A	Underexpressed in mouse Myf5 versus Pax7
ILMN_2769718	-1.37902	0.0366603	TK1	Underexpressed in mouse Myf5 versus Pax7
ILMN_1242767	-1.64756	0.0366603	DOK1	Underexpressed in mouse Myf5 versus Pax7
ILMN_1255390	-0.507715	0.0366603	SIP1	Underexpressed in mouse Myf5 versus Pax7
ILMN_2727921	-1.12308	0.0366603	TSPO	Underexpressed in mouse Myf5 versus Pax7
ILMN_2714031	-1.96582	0.0366603	ERRFI1	Underexpressed in mouse Myf5 versus Pax7
ILMN_2627350	-0.557015	0.0371278	MAGOH	Underexpressed in mouse Myf5 versus Pax7
ILMN_2624713	-1.29354	0.0371278	MAST4	Underexpressed in mouse Myf5 versus Pax7
ILMN_1230169	-0.549255	0.037286	MYBBP1A	Underexpressed in mouse Myf5 versus Pax7
ILMN_1234068	-0.709705	0.037286	PAICS	Underexpressed in mouse Myf5 versus Pax7
ILMN_2767674	-0.593715	0.037286	AU022870	Underexpressed in mouse Myf5 versus Pax7
ILMN_2750043	-0.74104	0.037286	PPID	Underexpressed in mouse Myf5 versus Pax7
ILMN_1241675	-0.71031	0.0378713	ASCC2	Underexpressed in mouse Myf5 versus Pax7
ILMN_2741132	-1.04154	0.0381403	HMGN1	Underexpressed in mouse Myf5 versus Pax7
ILMN_2755730	-0.970225	0.0381403	NIP7	Underexpressed in mouse Myf5 versus Pax7
ILMN_2695747	-1.00973	0.0381403	MCM4	Underexpressed in mouse Myf5 versus Pax7
ILMN_1242842	-0.8177	0.0382352	H2AFY	Underexpressed in mouse Myf5 versus Pax7
ILMN_1235405	-0.994925	0.0383313	CENPP	Underexpressed in mouse Myf5 versus Pax7
ILMN_1212626	-1.19768	0.0387557	LOC670046	Underexpressed in mouse Myf5 versus Pax7
ILMN_2719473	-1.23286	0.0387557	ASF1B	Underexpressed in mouse Myf5 versus Pax7
ILMN_2726325	-0.696805	0.0387834	CETN3	Underexpressed in mouse Myf5 versus Pax7
ILMN_1259473	-0.95638	0.0392892	FEN1	Underexpressed in mouse Myf5 versus Pax7
ILMN_1213645	-1.40203	0.0395203	AI467606	Underexpressed in mouse Myf5 versus Pax7
ILMN_2707079	-0.4866	0.0399458	SIRT5	Underexpressed in mouse Myf5 versus Pax7
ILMN_2595519	-1.11761	0.0404857	LIG1	Underexpressed in mouse Myf5 versus Pax7
ILMN_1250983	-0.48808	0.040861	PPIA	Underexpressed in mouse Myf5 versus Pax7
ILMN_1236906	-0.916945	0.0413703	D11ERTD497E	Underexpressed in mouse Myf5 versus Pax7
ILMN_2494061	-0.59394	0.0413703	XRCC4	Underexpressed in mouse Myf5 versus Pax7
ILMN_1222503	-0.81123	0.0419465	ALG5	Underexpressed in mouse Myf5 versus Pax7
ILMN_2692105	-0.925545	0.0419465	TFDP1	Underexpressed in mouse Myf5 versus Pax7
ILMN_2606180	-0.831245	0.0419983	ACOT7	Underexpressed in mouse Myf5 versus Pax7
ILMN_2703159	-0.71822	0.0419983	SPTLC1	Underexpressed in mouse Myf5 versus Pax7
ILMN_2641238	-0.85645	0.0419983	PSMA2	Underexpressed in mouse Myf5 versus Pax7
ILMN_2711045	-0.5303	0.0419983	SIRT5	Underexpressed in mouse Myf5 versus Pax7
ILMN_1245757	-0.66453	0.0422989	NANS	Underexpressed in mouse Myf5 versus Pax7
ILMN_2769917	-1.56324	0.0424194	TIMP1	Underexpressed in mouse Myf5 versus Pax7
ILMN_1231181	-0.892625	0.0425332	SNX9	Underexpressed in mouse Myf5 versus Pax7
ILMN_2712120	-0.931565	0.0425374	S100A6	Underexpressed in mouse Myf5 versus Pax7
ILMN_1224598	-0.99782	0.0425374	DDX41	Underexpressed in mouse Myf5 versus Pax7
ILMN_2702508	-0.60725	0.0425374	EBNA1BP2	Underexpressed in mouse Myf5 versus Pax7
ILMN_2692306	-0.763605	0.0425374	SUV39H1	Underexpressed in mouse Myf5 versus Pax7
ILMN_1241171	-1.35138	0.0425374	ANXA3	Underexpressed in mouse Myf5 versus Pax7
ILMN_1254307	-1.77676	0.0425374	1810011O10RIK	Underexpressed in mouse Myf5 versus Pax7
ILMN_2665387	-0.98968	0.0425374	CORO1C	Underexpressed in mouse Myf5 versus Pax7
ILMN_2731769	-0.875685	0.0426341	PLEKHB2	Underexpressed in mouse Myf5 versus Pax7
ILMN_1259277	-0.67273	0.0426341	DDX28	Underexpressed in mouse Myf5 versus Pax7
ILMN_2473118	-0.84228	0.0427739	WRB	Underexpressed in mouse Myf5 versus Pax7
ILMN_1252392	-0.537605	0.0427739	GABPA	Underexpressed in mouse Myf5 versus Pax7
ILMN_1221363	-0.567645	0.0427739	ORC5L	Underexpressed in mouse Myf5 versus Pax7
ILMN_1253637	-0.71856	0.0428266	LRRC59	Underexpressed in mouse Myf5 versus Pax7
ILMN_1230843	-0.802925	0.0429417	HSPA4L	Underexpressed in mouse Myf5 versus Pax7
ILMN_2512043	-0.641755	0.04309	UBE2E3	Underexpressed in mouse Myf5 versus Pax7
ILMN_1214399	-1.20745	0.0432837	TOP2A	Underexpressed in mouse Myf5 versus Pax7
ILMN_2629837	-0.60865	0.0435259	SRPK2	Underexpressed in mouse Myf5 versus Pax7
ILMN_2777668	-0.76289	0.0435259	NTE	Underexpressed in mouse Myf5 versus Pax7
ILMN_1214329	-0.57495	0.0435259	SCOTIN	Underexpressed in mouse Myf5 versus Pax7
ILMN_2653574	-0.627835	0.0435624	DPH1	Underexpressed in mouse Myf5 versus Pax7
ILMN_2610861	-0.510765	0.0437149	AP3B1	Underexpressed in mouse Myf5 versus Pax7
ILMN_2626538	-0.900435	0.0437149	SSR2	Underexpressed in mouse Myf5 versus Pax7
ILMN_2457408	-0.79018	0.0449283	ZSWIM4	Underexpressed in mouse Myf5 versus Pax7
ILMN_1238232	-0.622395	0.0449283	NARG1	Underexpressed in mouse Myf5 versus Pax7
ILMN_1252400	-1.23217	0.0449309	STAMBPL1	Underexpressed in mouse Myf5 versus Pax7
ILMN_1224256	-0.86682	0.0449309	ERLIN1	Underexpressed in mouse Myf5 versus Pax7
ILMN_2598548	-0.95997	0.0449352	POLE	Underexpressed in mouse Myf5 versus Pax7
ILMN_1246713	-0.539855	0.0449352	SLC35B3	Underexpressed in mouse Myf5 versus Pax7
ILMN_3163159	-0.653055	0.0449498	GNG5	Underexpressed in mouse Myf5 versus Pax7
ILMN_1246613	-0.71451	0.0452513	LGALS1	Underexpressed in mouse Myf5 versus Pax7
ILMN_1237573	-1.00984	0.0455473	RASA1	Underexpressed in mouse Myf5 versus Pax7
ILMN_1215903	-0.74387	0.0459962	AP1S1	Underexpressed in mouse Myf5 versus Pax7
ILMN_2590488	-1.56998	0.0459962	KHDRBS3	Underexpressed in mouse Myf5 versus Pax7
ILMN_1241367	-1.04498	0.0460769	GPX1	Underexpressed in mouse Myf5 versus Pax7
ILMN_2751354	-0.910985	0.0468518	PDE4DIP	Underexpressed in mouse Myf5 versus Pax7
ILMN_2762041	-0.489025	0.0471287	CDC42	Underexpressed in mouse Myf5 versus Pax7
ILMN_1241090	-1.6818	0.0471811	ECM1	Underexpressed in mouse Myf5 versus Pax7
ILMN_2515081	-1.01638	0.0471811	LOC630539	Underexpressed in mouse Myf5 versus Pax7
ILMN_1231705	-0.942515	0.0473011	TMEM48	Underexpressed in mouse Myf5 versus Pax7
ILMN_1242577	-1.36626	0.0477998	LOC671523	Underexpressed in mouse Myf5 versus Pax7
ILMN_2738522	-0.81871	0.0478874	GFRA4	Underexpressed in mouse Myf5 versus Pax7
ILMN_2775885	-0.781105	0.048927	CALM2	Underexpressed in mouse Myf5 versus Pax7
