# Supplementary material for: DNA methylation patterns are influenced by Pax3 :: Foxo1 expression and developmental lineage in rhabdomyosarcoma tumours forming in genetically engineered mouse models
Source: J Pathol. 2025 Jan 15;265(3):316–29. doi: 10.1002/path.6386 (PMC11794984; doi:10.1002/path.6386)
Supplement: Supplementary file 9 — Table S8. Differentially methylated/expressed genes in mouse myogenic factor (Myf5) versus paired box 7 (Pax7) tumours [file PATH-265-316-s006.xlsx]

## Sheet: Cover page
	DNA methylation patterns are influenced by Pax3::Foxo1 expression and developmental lineage in rhabdomyosarcoma tumours forming in genetically engineered mouse models
	W Sun et al J Pathol https://doi.org/10.1002/path.6386
	Table S8. Differentially methylated/expressed genes in mouse myogenic factor (Myf5) versus paired box 7 (Pax7) tumours

## Sheet: Sheet1
Table S8. Differentially methylated/expressed genes in mouse myogenic factor (Myf5) versus paired box 7 (Pax7) tumours
Symbol	Region	Methylation	Expression	Wei	Patel	Danielli
AATK	Body	hyper	overE
ABCC9	Body	hypo	overE
ABLIM2	Body	hypo	overE		Myoc
ABLIM3	Body	hypo	overE		Myoc
ACTC1	Promoter	hypo	overE	Mus	Myoc	MuSC, Cycl, Diff
AGL	Body	hypo	overE
ANXA9	Promoter	hypo	underE
	Body	hypo	underE
AOC3	Promoter	hypo	overE
ARHGAP22	Promoter	hyper	underE
	Body	hyper	underE
ASB2	Promoter	hypo	overE
ATOH8	Body	hypo	overE
ATP6V0A1	Promoter	hypo	overE
ATP9A	Promoter	hypo	overE
B3GALT5	Promoter	hypo	overE
	Body	hypo	overE
BFAR	Body	hypo	overE
CACNA1G	Body	hyper	overE
	Body	hypo	overE
CACNA1S	Promoter	hypo	overE		Myoc
CACNA2D3	Body	hypo	overE		Myob
CAMK2B	Body	hypo	overE
CAPG	Promoter	hyper	underE
CAV3	Promoter	hypo	overE		Myoc
CCDC113	Body	hypo	overE
CCL25	Body	hypo	underE
CCND3	Promoter	hypo	overE			MuSC
	Body	hypo	overE			MuSC
CDC42	Body	hyper	underE
CDK5R1	Promoter	hypo	overE
CETN3	Promoter	hypo	underE
CGRRF1	Promoter	hypo	overE
CLASP1	Body	hypo	overE
CMTM5	Promoter	hypo	overE
COL15A1	Promoter	hyper	overE	Mese	Meso
	Body	hypo	overE	Mese	Meso
COL25A1	Body	hyper	overE	Mus	Myoc
	Body	hypo	overE	Mus	Myoc
COL4A1	Body	hypo	overE	Mese	Meso	Diff
CORO1C	Promoter	hyper	underE		Myoc
	Body	hyper	underE		Myoc
CTTNBP2NL	Body	hyper	underE
	Body	hypo	underE
DAP	Body	hyper	underE
DNMT1	Body	hypo	underE			MuSC
DOK1	Body	hyper	underE
DOK5	Body	hypo	overE
EHD3	Promoter	hypo	overE
ELN	Promoter	hyper	overE	Mese	Meso
	Body	hypo	overE	Mese	Meso
EMID1	Promoter	hyper	overE
	Body	hypo	overE
ENPP6	Promoter	hypo	overE		Myoc
EPHA4	Promoter	hypo	overE
EPHB3	Promoter	hypo	overE	FNco
	Body	hypo	overE	FNco
EPS8	Promoter	hypo	underE	Mese	Meso
	Body	hypo	underE	Mese	Meso
ESR1	Body	hypo	overE
FAIM	Body	hyper	underE
FEN1	Body	hypo	underE
FMOD	Promoter	hypo	overE
FOSL1	Promoter	hyper	underE
FRY	Promoter	hypo	overE
	Body	hypo	overE
FXYD1	Promoter	hypo	overE
FXYD6	Body	hyper	overE
FZD4	Body	hypo	overE	FNco
FZD7	Promoter	hypo	overE	FNco
GJA5	Body	hypo	overE
GNA14	Body	hypo	overE
GNAS	Promoter	hypo	overE		Myob
GPX3	Body	hypo	overE
HHATL	Promoter	hypo	overE
HIBADH	Body	hypo	overE
HIP1	Body	hyper	overE		Myoc
HMGA1	Body	hyper	underE
HR	Promoter	hypo	overE
HRC	Promoter	hypo	overE			Diff
IGF1	Body	hypo	overE
IGF1R	Body	hyper	overE
IGF2BP2	Body	hyper	underE
	Body	hypo	underE
INHA	Promoter	hypo	overE
ISLR	Body	hypo	overE			MuSC, Diff
ITGA9	Body	hypo	overE
ITIH3	Promoter	hypo	overE
JAG2	Promoter	hyper	overE
JOSD2	Promoter	hypo	overE
KCNC1	Body	hypo	overE
KCNK2	Promoter	hypo	underE
KHDRBS3	Body	hypo	underE
LAMC1	Body	hypo	overE	Mese	Meso	MuSC
LIMS2	Promoter	hypo	overE
	Body	hypo	overE
LIN7A	Promoter	hypo	overE
	Body	hyper	overE
LIX1	Body	hypo	overE
LRRN2	Body	hyper	overE
	Body	hypo	overE
LY6E	Body	hyper	underE	FNco
MAST4	Body	hypo	underE		Meso
MB	Promoter	hypo	overE
MEOX1	Body	hypo	overE
MFAP4	Promoter	hypo	overE
MGLL	Body	hypo	overE
MKRN3	Promoter	hypo	overE
MSH6	Promoter	hypo	underE
MYL1	Promoter	hypo	overE	Mus	Myoc	MuSC, Cycl, Diff
	Body	hypo	overE	Mus	Myoc	MuSC, Cycl, Diff
NANS	Promoter	hypo	underE
NCALD	Promoter	hyper	overE		Myoc	Diff
	Promoter	hypo	overE		Myoc	Diff
	Body	hypo	overE		Myoc	Diff
NEB	Promoter	hypo	overE	Mus	Myoc	MuSC, Diff
	Body	hypo	overE	Mus	Myoc	MuSC, Diff
NFIA	Body	hypo	overE		Myob
NFKBIZ	Body	hyper	underE
NPR2	Promoter	hypo	overE
NQO2	Promoter	hypo	underE
PACSIN1	Body	hypo	overE
PCBP4	Promoter	hypo	overE
PCBP4	Body	hypo	overE
PCDHB10	Promoter	hypo	overE
PCDHB12	Promoter	hypo	overE
PDE1A	Promoter	hypo	overE
PEX19	Promoter	hypo	overE
PHACTR2	Promoter	hypo	overE
	Body	hypo	overE
PIK3CB	Body	hypo	underE
PITX3	Promoter	hypo	overE
	Body	hypo	overE
PIWIL2	Promoter	hypo	overE
PLEKHA4	Body	hyper	overE
	Body	hypo	overE
PLEKHB2	Promoter	hyper	underE
	Body	hypo	underE
PLXNA2	Body	hyper	overE		Myoc
	Body	hypo	overE		Myoc
PPP1R14A	Body	hypo	overE	Mese
PPP1R14C	Body	hypo	overE
PRC1	Promoter	hypo	underE
	Body	hypo	underE
PRICKLE1	Promoter	hypo	overE		Meso
	Body	hypo	overE		Meso
PRKAG3	Body	hypo	overE
PRPSAP2	Body	hypo	underE
PTCH2	Body	hypo	overE
RAMP2	Promoter	hypo	overE
RERG	Body	hypo	overE
RGL1	Body	hypo	overE
RNASEH2A	Promoter	hyper	underE
RYR1	Body	hyper	overE	Mus	Myoc	Diff
S100A4	Promoter	hyper	underE	Mese		Diff
	Body	hyper	underE	Mese		Diff
SCUBE1	Body	hyper	overE
SDCBP	Body	hypo	underE
SGCA	Promoter	hypo	overE
SLC6A13	Body	hypo	overE
SMOC1	Body	hypo	overE		Myoc
SNRPD1	Body	hypo	underE
SNRPN	Promoter	hypo	overE
	Body	hypo	overE
SNURF	Promoter	hypo	overE
	Body	hypo	overE
SNX9	Body	hypo	underE
SP6	Body	hypo	overE
SPP1	Promoter	hyper	underE
SRPK2	Body	hyper	underE
	Body	hypo	underE
SSR2	Promoter	hypo	underE
SVEP1	Body	hypo	overE
SVIL	Promoter	hypo	overE		Myoc
	Body	hyper	overE		Myoc
	Body	hypo	overE		Myoc
TAC4	Body	hypo	overE
TBX1	Promoter	hypo	overE
	Body	hyper	overE
TBX2	Body	hypo	overE
TDRKH	Body	hypo	underE
TEX14	Promoter	hypo	overE
	Body	hypo	overE
THBD	Promoter	hypo	overE
TMEM132E	Body	hypo	overE
TMEM25	Promoter	hypo	overE
TNFRSF19	Body	hypo	overE		Myoc
TRAK2	Promoter	hyper	overE
UBE2E3	Promoter	hypo	underE		Myoc	Diff
VIT	Promoter	hypo	overE
	Body	hypo	overE
ZCCHC3	Promoter	hypo	overE
