# Supplementary material for: DNA methylation patterns are influenced by Pax3 :: Foxo1 expression and developmental lineage in rhabdomyosarcoma tumours forming in genetically engineered mouse models
Source: J Pathol. 2025 Jan 15;265(3):316–29. doi: 10.1002/path.6386 (PMC11794984; doi:10.1002/path.6386)
Supplement: Supplementary file 10 — Table S9. Top 10 significantly enriched terms based on biological processes among differentially methylated/expressed genes in mouse myogenic factor (Myf5) versus paired box 7 (Pax7) tumours [file PATH-265-316-s010.xlsx]

## Sheet: Cover page
	DNA methylation patterns are influenced by Pax3::Foxo1 expression and developmental lineage in rhabdomyosarcoma tumours forming in genetically engineered mouse models
	W Sun et al J Pathol https://doi.org/10.1002/path.6386
	Table S9. Top 10 significantly enriched terms based on biological processes among differentially methylated/expressed genes in mouse myogenic factor (Myf5) versus paired box 7 (Pax7) tumours

## Sheet: Sheet1
Table S9. Top 10 significantly enriched terms based on biological processes among differentially methylated/expressed genes in mouse myogenic factor (Myf5) versus paired box 7 (Pax7) tumours
	ID	Description	Count	p.adjust	Gene
GO:0060537	GO:0060537	Muscle tissue development	18	2.736e-05	ELN, KCNK2, SVIL, PRICKLE1, NEB, ACTC1, CAV3, CACNA1S, TBX1, NPR2, ASB2, FZD7, CDC42, RYR1, CACNA1G, TBX2, GJA5, IGF1
GO:0048738	GO:0048738	Cardiac muscle tissue development	12	0.000865157	KCNK2, PRICKLE1, NEB, ACTC1, CAV3, ASB2, FZD7, CDC42, CACNA1G, TBX2, GJA5, IGF1
GO:0014706	GO:0014706	Striated muscle tissue development	12	0.00112994	KCNK2, PRICKLE1, NEB, ACTC1, CAV3, ASB2, FZD7, CDC42, CACNA1G, TBX2, GJA5, IGF1
GO:0060485	GO:0060485	Mesenchyme development	13	0.00131209	S100A4, CORO1C, PRICKLE1, ACTC1, TBX1, EPHA4, CDC42, SDCBP, TBX2, MEOX1, IGF1, CLASP1, SP6
GO:0003012	GO:0003012	Muscle system process	15	0.00185745	FXYD1, MYL1, SGCA, CAV3, CACNA1S, EHD3, HRC, RYR1, CACNA1G, TBX2, PRKAG3, GJA5, IGF1, ABCC9, CAMK2B
GO:0003151	GO:0003151	Outflow tract morphogenesis	7	0.00185745	ELN, PRICKLE1, TBX1, CDC42, RYR1, TBX2, GJA5
GO:0042692	GO:0042692	Muscle cell differentiation	14	0.00185745	PRICKLE1, RAMP2, NEB, ACTC1, CAV3, CACNA1S, TBX1, ASB2, FZD7, RYR1, DNMT1, TBX2, IGF1, LAMC1
GO:0071711	GO:0071711	Basement membrane organisation	5	0.00185745	PRICKLE1, RAMP2, COL4A1, CLASP1, LAMC1
GO:0035051	GO:0035051	Cardiocyte differentiation	9	0.00185745	PRICKLE1, NEB, ACTC1, CAV3, ASB2, FZD7, CDC42, TBX2, IGF1
GO:0043062	GO:0043062	Extracellular structure organisation	12	0.00253105	COL15A1, ELN, MFAP4, VIT, PRICKLE1, RAMP2, TEX14, FMOD, SMOC1, COL4A1, CLASP1, LAMC1
